# Supplementary material for: Carrier fluid temperature data in vertical ground heat exchangers with a varying pipe separation
Source: Data Brief. 2018 Apr 6;18:1466–70. doi: 10.1016/j.dib.2018.04.005 (PMC5996741; doi:10.1016/j.dib.2018.04.005)
Supplement: Supplementary file 1 — Supplementary material [file mmc1.xlsx]

## Sheet: Variable_Tin
Type [-]:	Variable	Variable	Variable	Variable	Variable	Variable	Variable	Variable	Variable	Variable	Variable	Variable	Variable	Variable	Variable	Variable	Variable	Variable	Variable	Variable	Variable	Variable	Variable	Variable	Variable	Variable	Variable	Variable	Variable	Variable	Variable	Variable	Variable	Variable	Variable	Variable	Variable	Variable	Variable	Variable	Variable	Variable	Variable	Variable	Variable	Variable	Variable	Variable	Variable
Length [m]:	50	50	50	50	50	50	50	50	50	50	50	50	50	50	50	50	50	50	50	50	50	50	50	50	50	50	50	50	50	50	50	50	50	50	50	50	50	50	50	50	50	50	50	50	50	50	50	50	50
Configuration [-]:	inner	inner	inner	inner	inner	inner	inner	inner	inner	inner	inner	inner	inner	inner	inner	inner	inner	inner	inner	inner	inner	inner	inner	inner	inner	inner	inner	inner	inner	inner	inner	inner	inner	inner	inner	inner	mid	mid	mid	mid	mid	mid	mid	mid	mid	mid	mid	mid	mid
Thermal Load [-]:	High	High	High	High	High	High	High	High	High	High	High	High	Medium	Medium	Medium	Medium	Medium	Medium	Medium	Medium	Medium	Medium	Medium	Medium	Low	Low	Low	Low	Low	Low	Low	Low	Low	Low	Low	Low	High	High	High	High	High	High	High	High	High	High	High	High	Medium
λ_grout [W/(mK)]:	2.1	2.1	2.1	2.1	0.7	0.7	0.7	0.7	1.5	1.5	1.5	1.5	2.1	2.1	2.1	2.1	0.7	0.7	0.7	0.7	1.5	1.5	1.5	1.5	2.1	2.1	2.1	2.1	0.7	0.7	0.7	0.7	1.5	1.5	1.5	1.5	2.1	2.1	2.1	2.1	0.7	0.7	0.7	0.7	1.5	1.5	1.5	1.5	2.1
λ_ground [W/(mK)]:	2.7	1.5	2.1	0.7	2.7	1.5	2.1	0.7	2.7	1.5	2.1	0.7	2.7	1.5	2.1	0.7	2.7	1.5	2.1	0.7	2.7	1.5	2.1	0.7	2.7	1.5	2.1	0.7	2.7	1.5	2.1	0.7	2.7	1.5	2.1	0.7	2.7	1.5	2.1	0.7	2.7	1.5	2.1	0.7	2.7	1.5	2.1	0.7	2.7
Fluid flow rate [L/min]:	11	11	11	11	11	11	11	11	11	11	11	11	11	11	11	11	11	11	11	11	11	11	11	11	11	11	11	11	11	11	11	11	11	11	11	11	11	11	11	11	11	11	11	11	11	11	11	11	11
Time [days]	Inlet Fluid Temperature [degC]	Inlet Fluid Temperature [degC]	Inlet Fluid Temperature [degC]	Inlet Fluid Temperature [degC]	Inlet Fluid Temperature [degC]	Inlet Fluid Temperature [degC]	Inlet Fluid Temperature [degC]	Inlet Fluid Temperature [degC]	Inlet Fluid Temperature [degC]	Inlet Fluid Temperature [degC]	Inlet Fluid Temperature [degC]	Inlet Fluid Temperature [degC]	Inlet Fluid Temperature [degC]	Inlet Fluid Temperature [degC]	Inlet Fluid Temperature [degC]	Inlet Fluid Temperature [degC]	Inlet Fluid Temperature [degC]	Inlet Fluid Temperature [degC]	Inlet Fluid Temperature [degC]	Inlet Fluid Temperature [degC]	Inlet Fluid Temperature [degC]	Inlet Fluid Temperature [degC]	Inlet Fluid Temperature [degC]	Inlet Fluid Temperature [degC]	Inlet Fluid Temperature [degC]	Inlet Fluid Temperature [degC]	Inlet Fluid Temperature [degC]	Inlet Fluid Temperature [degC]	Inlet Fluid Temperature [degC]	Inlet Fluid Temperature [degC]	Inlet Fluid Temperature [degC]	Inlet Fluid Temperature [degC]	Inlet Fluid Temperature [degC]	Inlet Fluid Temperature [degC]	Inlet Fluid Temperature [degC]	Inlet Fluid Temperature [degC]	Inlet Fluid Temperature [degC]	Inlet Fluid Temperature [degC]	Inlet Fluid Temperature [degC]	Inlet Fluid Temperature [degC]	Inlet Fluid Temperature [degC]	Inlet Fluid Temperature [degC]	Inlet Fluid Temperature [degC]	Inlet Fluid Temperature [degC]	Inlet Fluid Temperature [degC]	Inlet Fluid Temperature [degC]	Inlet Fluid Temperature [degC]	Inlet Fluid Temperature [degC]	Inlet Fluid Temperature [degC]
0	17.4194	17.4194	17.4194	17.4194	17.4194	17.4194	17.4194	17.4194	17.4194	17.4194	17.4194	17.4194	17.5853	17.5853	17.5853	17.5853	17.5853	17.5853	17.5853	17.5853	17.5853	17.5853	17.5853	17.5853	17.6775	17.6775	17.6775	17.6775	17.6775	17.6775	17.6775	17.6775	17.6775	17.6775	17.6775	17.6775	17.4194	17.4194	17.4194	17.4194	17.4194	17.4194	17.4194	17.4194	17.4194	17.4194	17.4194	17.4194	17.5853
1	13.6643	12.2529	13.1322	9.3429	11.4098	10.0498	10.8961	7.2746	13.2029	11.7926	12.6711	8.8861	14.9592	13.9896	14.5932	12.0039	13.3128	12.3417	12.9443	10.364	14.6299	13.6604	14.2637	11.6755	15.5459	14.7188	15.2349	12.9935	14.2641	13.4343	13.9516	11.7065	15.29	14.4621	14.9786	12.7361	13.7852	12.3562	13.2465	9.4044	11.8536	10.4804	11.3345	7.6865	13.4662	12.1009	12.9501	8.9973	15.0588
2	8.7018	5.8197	7.6136	-0.10198	3.6528	0.82339	2.5831	-4.9508	7.6826	4.8054	6.596	-1.1016	11.4023	9.3725	10.6354	5.213	7.7926	5.7834	7.0327	1.6736	10.677	8.6509	9.9113	4.5006	12.8302	11.2171	12.2213	7.8948	10.0317	8.4349	9.4291	5.1512	12.2678	10.6575	11.6599	7.3425	9.0018	6.1038	7.9072	0.15154	4.6251	1.7631	3.5429	-4.0626	8.1557	5.2919	7.0731	-0.7326	11.6226
3	7.602	3.0672	5.4609	-4.9932	1.1545	-2.6552	-0.28201	-10.6133	5.7474	1.9133	4.3098	-6.1354	10.6133	8.096	9.6686	1.6898	6.0218	3.3067	5.0026	-2.3957	9.8464	7.3275	8.901	0.86828	12.234	10.2559	11.492	6.0761	9.2604	7.2805	8.5176	2.0588	11.6396	9.6605	10.8971	5.4816	7.9206	3.3947	6.5794	-4.6901	2.2583	-1.5934	0.80776	-9.6004	6.2626	2.4349	4.8262	-5.7005	10.8445
4	7.8325	3.7066	5.2441	-4.8175	2.6247	-1.3195	1.1481	-9.8011	5.6748	2.6877	5.1763	-5.8258	10.775	8.0946	9.775	1.7918	7.0717	4.2696	6.021	-1.8175	10.0697	7.3841	9.0676	1.0669	12.3686	10.2709	11.5861	5.7341	9.6279	7.5152	8.8397	2.5351	11.8221	9.7207	11.0381	5.1801	8.1253	3.9912	6.7085	-4.5502	3.5965	-0.39337	2.0937	-8.9111	6.1667	3.1418	5.6065	-5.4427	10.9867
5	6.4113	2.2941	5.1304	-7.1026	1.2066	-3.1271	-0.41184	-12.4925	5.6678	1.2042	3.927	-8.1926	9.7623	6.6828	8.6148	0.40082	5.7582	2.9586	4.5808	-3.7385	8.965	5.8804	7.8155	-0.62746	11.5885	9.1865	10.6935	3.9649	8.4969	6.0814	7.5967	1.0612	10.9709	8.5655	10.0745	3.3412	6.7448	2.6078	5.1201	-6.8074	2.24	-2.123	0.61211	-11.5319	6.1402	1.6816	4.0852	-7.772	10.0021
6	6.4816	2.1184	4.8246	-7.6805	1.2805	-3.2029	-0.39372	-12.9775	5.4339	1.0447	3.8705	-8.7499	9.8098	6.6155	8.623	-0.37901	5.9413	2.914	4.7293	-4.084	9.045	5.8442	7.8556	-1.0356	11.6289	9.1408	10.7044	3.6693	8.6596	6.1528	7.7279	0.80224	11.0364	8.5438	10.1101	3.0631	6.8012	2.4254	5.1225	-7.3899	2.2981	-2.2224	0.60999	-12.0363	5.9031	1.5103	4.1207	-8.3363	10.0393
7	6.9835	3.045	5.327	-6.609	2.6596	-1.7208	1.0282	-11.3721	5.9999	2.0866	4.8397	-7.5692	10.1656	6.995	8.9904	-0.058316	6.6926	3.9748	5.4963	-2.935	9.4588	6.2813	8.281	-0.19481	11.9077	9.44	10.993	3.9585	9.1622	6.6732	8.2394	1.7087	11.3602	8.8875	10.4435	3.3918	7.2785	3.3184	5.6176	-6.349	3.5669	-0.84459	1.9265	-10.5287	6.4327	2.5011	4.7896	-7.199	10.3772
8	9.7436	6.4917	8.3443	-1.7625	6.9621	3.2929	5.6071	-5.0003	9.0399	5.8519	8.1477	-2.4141	12.1257	9.5105	11.1618	3.5413	10.4092	7.5535	9.4384	1.624	11.6489	9.0272	10.6825	3.4972	13.4302	11.3927	12.6792	6.7645	11.5723	9.5119	10.8126	5.2677	13.0605	11.0179	12.3075	6.3572	9.9403	6.6704	8.5807	-1.5913	7.5649	3.8807	6.2038	-4.4313	9.334	6.1314	8.6013	-2.1688	12.2677
9	11.5384	8.2798	10.3592	1.0409	8.9458	5.782	7.7857	-1.5084	11.0345	7.7801	9.7691	0.52586	13.4106	11.1988	12.5993	6.0042	11.0709	9.3135	10.2164	4.1282	13.0728	10.8539	12.2588	5.5974	14.4324	12.7107	13.8009	8.7246	13.1159	11.3698	12.4752	7.2146	14.1712	12.4443	13.5377	8.4475	11.6772	8.4202	10.531	1.1748	9.4139	6.2421	8.2517	-1.0619	11.2439	7.9979	9.4621	0.71823	13.5106
10	9.2791	5.4413	7.8956	-2.9027	5.4346	1.7362	4.0845	-7.671	8.5323	4.7125	7.0461	-4.4352	11.8125	9.1682	10.837	3.0609	7.9011	6.3827	6.8673	0.44866	11.2827	8.6318	10.3048	2.601	13.1971	11.1452	12.4399	6.4967	11.1481	9.0776	10.384	4.3516	12.7883	10.7322	12.0295	6.1113	9.5019	5.6613	8.1189	-2.6957	6.1175	2.4281	4.787	-6.9515	8.8573	5.0229	6.2493	-4.115	11.9712
11	7.3402	3.0006	5.7284	-6.5529	2.5137	-1.7828	0.92199	-11.4559	6.3661	2.0422	4.7549	-7.6303	10.4225	7.3698	9.2922	0.49341	6.9634	3.9151	5.8115	-2.8852	9.7394	6.6826	8.6075	-0.15959	12.1154	9.7457	11.2378	4.4527	9.4741	7.095	8.593	1.7712	11.5867	9.2145	10.7081	3.9291	7.6282	3.2815	6.0293	-6.2864	3.4232	-0.90011	1.828	-10.6121	6.7839	2.4491	5.1363	-7.4182	10.628
12	5.5013	0.51555	3.6342	-10.4534	-0.2313	-5.1909	-2.0766	-15.3358	4.3357	-0.63608	2.505	-11.5092	9.1091	5.5833	7.802	-2.265	5.0997	1.4923	3.7819	-6.3255	8.2951	4.7648	6.9863	-3.0801	11.0951	8.3587	10.0804	2.2795	7.9436	5.197	6.925	-0.90749	10.4645	7.7253	9.4487	1.6441	5.8444	0.85018	3.997	-10.1345	0.86595	-4.1397	-1.0022	-15.0217	4.8323	-0.14904	3.0485	-11.1089	9.354
13	4.9379	-0.37531	2.9461	-12.099	-0.98045	-6.2726	-2.9498	-17.3463	3.7326	-1.5664	1.7756	-12.929	8.7071	4.9506	7.3158	-3.3949	4.9695	0.71685	3.578	-7.6495	7.8696	4.1069	6.4759	-4.2857	10.7834	7.8687	9.7036	1.3696	7.5359	4.6048	6.4499	-1.9377	10.1345	7.2158	9.0532	0.70189	5.2903	-0.033925	3.3248	-11.7694	0.15339	-5.1876	-1.8441	-16.5147	4.2428	-1.0637	2.7247	-12.7305	8.9585
14	5.1478	-0.248	3.1342	-12.2182	-0.52868	-5.9043	-2.5239	-17.5071	3.9968	-1.3878	2.0061	-13.1933	8.857	5.0461	7.4482	-3.4844	5.0036	0.97561	3.5876	-7.5815	8.0562	4.2375	6.6444	-4.3398	10.9007	7.9445	9.8076	1.3056	7.792	4.8132	6.6902	-1.8833	10.2804	7.3189	9.1852	0.6611	5.4841	0.078157	3.4942	-11.9022	0.55471	-4.8642	-1.4653	-16.6949	4.4837	-0.90803	2.6558	-12.8566	9.0968
15	6.2374	1.0824	4.3226	-10.5261	1.2524	-3.8956	-0.65558	-15.3725	5.2301	0.07722	3.3331	-11.4347	9.632	5.9954	8.291	-2.2437	6.4038	2.4185	5.0523	-5.8619	8.9312	5.2863	7.587	-3.0272	11.5028	8.6817	10.4622	2.2457	8.7796	5.9328	7.7293	-0.54367	10.96	8.1329	9.9171	1.6895	6.5309	1.3692	4.6377	-10.2532	2.2088	-2.9824	0.27328	-14.5559	5.6555	0.49912	4.0343	-11.0979	9.8414
16	6.3782	1.2788	4.4893	-10.3763	1.5086	-3.5877	-0.38227	-14.868	5.3951	0.29634	3.5192	-11.1355	9.7331	6.1316	8.4058	-2.0759	6.0221	2.6389	4.6665	-5.5745	9.0449	5.4363	7.7149	-2.9129	11.5823	8.7889	10.5525	2.3266	8.9137	6.0989	7.876	-0.31821	11.0493	8.251	10.0177	1.7774	6.6671	1.5613	4.7929	-10.105	2.4369	-2.696	0.5328	-14.1788	5.8126	0.70887	3.6663	-10.9447	9.9391
17	6.3907	1.2618	4.4885	-10.4278	1.5468	-3.5552	-0.342	-14.9916	5.414	0.28539	3.5235	-11.2154	9.7426	6.1182	8.4039	-2.1426	6.3597	2.6457	5.0052	-5.6161	9.0581	5.4268	7.7239	-2.9472	11.5904	8.7795	10.5517	2.3007	8.9354	6.1118	7.8947	-0.34898	11.0604	8.2447	10.0257	1.7549	6.678	1.5428	4.7884	-10.1577	2.469	-2.6908	0.56148	-14.242	5.8291	0.6948	3.9718	-10.996	9.9474
18	6.8399	1.9	5.0581	-9.5617	2.285	-2.7366	0.42783	-14.1818	5.9221	0.99085	4.1604	-10.3262	10.0617	6.5713	8.8084	-1.5486	6.8297	3.3349	5.5077	-4.799	9.4181	5.9276	8.1122	-2.2825	11.8383	9.1319	10.8663	2.7838	9.3406	6.5724	8.3214	0.28987	11.3399	8.634	10.3272	2.2748	7.1097	2.161	5.3364	-9.3106	3.1523	-1.7836	1.2847	-13.1589	6.312	1.3715	4.4478	-10.0939	10.254
19	5.5312	0.15523	3.523	-11.9329	0.20756	-5.1274	-1.7697	-16.2833	4.4575	-0.92009	2.4563	-12.8733	9.1294	5.329	7.7142	-3.2681	5.3801	1.5165	3.9709	-7.0491	8.3746	4.5669	6.98	-4.0885	11.1146	8.1681	10.017	1.463	8.1944	5.254	7.1095	-1.4605	10.53	7.5785	9.4487	0.86584	5.8494	0.46712	3.8523	-11.6343	1.2219	-4.2089	-0.76835	-16.1729	4.9153	-0.46902	2.9537	-12.5577	9.3561
20	4.0948	-1.7588	1.9344	-14.9042	-1.9733	-7.7954	-4.1291	-20.6048	2.8732	-2.966	0.72273	-16.0065	8.1094	3.9666	6.5874	-5.395	3.7646	-0.37193	2.2119	-9.6982	7.25	3.1016	5.7133	-6.3122	10.324	7.1139	9.1443	-0.19691	6.9919	3.7542	5.7956	-3.523	9.6586	6.4452	8.4677	-0.87283	4.4569	-1.4085	2.3048	-14.5659	-0.82533	-6.6607	-2.9981	-19.7573	3.3939	-2.4614	1.1693	-15.6162	8.367
21	3.5076	-2.6756	1.1986	-16.5493	-2.7196	-8.8836	-4.9965	-23.0833	2.2491	-3.9242	-0.05139	-17.7072	7.6932	3.2993	6.0652	-6.5741	3.2198	-1.1734	1.5802	-11.0385	6.8077	2.4036	5.1871	-7.5192	10.0019	6.598	8.7401	-1.1106	6.5676	3.1467	5.3045	-4.5575	9.3165	5.9058	8.061	-1.8067	3.8806	-2.314	1.5806	-16.1988	-1.541	-7.7563	-3.8308	-21.5988	2.7852	-3.4032	0.4536	-17.29	7.9584
22	6.4982	1.0007	4.4684	-11.6763	2.1296	-3.3886	0.10617	-17.0999	5.62	0.12973	3.5975	-12.4896	9.8228	5.9164	8.3926	-3.0826	6.6204	2.7497	5.1606	-6.3185	9.2068	5.2875	7.7682	-3.7844	11.6559	8.6299	10.5476	1.6033	9.2504	6.1784	8.1228	-0.87759	11.1794	8.1443	10.0648	1.1067	6.7545	1.2485	4.7338	-11.432	2.9511	-3.4141	0.91782	-15.3089	5.9909	0.49021	3.8709	-12.2106	10.005
23	7.0946	1.9712	5.2048	-9.837	2.9425	-2.1832	1.0544	-13.9921	6.256	1.1312	4.3728	-10.6024	10.2435	6.617	8.9105	-1.7988	7.3813	3.6381	6.0391	-4.7836	9.6543	6.0209	8.3243	-2.4311	11.9813	9.1707	10.9478	2.6213	9.7047	6.8785	8.6681	0.30901	11.5252	8.7098	10.4943	2.1505	7.3424	2.2134	5.4609	-9.6042	3.7322	-1.1344	1.8354	-13.2073	6.6126	1.4818	4.8132	-10.3347	10.4199
24	5.2343	-0.34358	3.1735	-12.9848	-0.098206	-5.6672	-2.156	-17.5682	4.1607	-1.4137	2.1073	-13.9801	8.9188	4.9686	7.4647	-4.0547	5.1358	1.1598	3.6688	-7.8306	8.1625	4.207	6.7055	-4.8389	10.9529	7.8922	9.8259	0.87588	8.0244	4.9506	6.8919	-2.0625	10.3671	7.3032	9.2381	0.28165	5.553	-0.033329	3.499	-12.6869	0.91561	-4.0673	-1.1542	-17.0871	4.6185	-0.96656	2.5496	-13.6146	9.1456
25	3.3621	-2.8267	1.0653	-16.7021	-2.9709	-9.1277	-5.2462	-23.0929	2.0863	-4.0918	-0.20545	-17.9012	7.5883	3.1965	5.9669	-6.7068	3.0652	-1.333	1.4299	-11.1957	6.6887	2.2902	5.0659	-7.6359	9.921	6.5194	8.6646	-1.1968	6.4365	3.0195	5.1748	-4.6797	9.2245	5.8186	7.9674	-1.8995	3.7419	-2.459	1.451	-16.3471	-1.7724	-8.1008	-4.0626	-19.9255	2.6305	-3.564	0.31023	-17.451	7.8583
26	4.7029	-1.2797	2.4972	-14.8276	-0.73399	-6.7058	-2.9403	-19.486	3.6153	-2.3676	1.4108	-15.8622	8.5403	4.3081	6.9827	-5.3718	4.7086	0.40961	3.1316	-9.2673	7.7735	3.5321	6.2137	-6.1762	10.6593	7.3806	9.4522	-0.15598	7.6816	4.3764	6.465	-3.1814	10.0655	6.7804	8.8569	-0.76757	5.0248	-0.96499	2.8257	-14.5235	0.30235	-5.7883	-1.9243	-18.7977	4.0778	-1.9161	1.8818	-15.4792	8.7693
27	4.5956	-1.3914	2.3863	-14.9762	-0.87177	-6.8485	-3.0849	-20.1855	3.4963	-2.4913	1.2918	-16.0199	8.4646	4.2238	6.9041	-5.4806	4.6044	0.30821	3.0291	-9.3855	7.6895	3.441	6.1272	-6.286	10.6011	7.3159	9.3918	-0.23652	7.5988	4.2928	6.3821	-3.2732	10.0009	6.7106	8.7904	-0.85086	4.922	-1.0728	2.7183	-14.6695	0.16751	-5.8885	-2.0572	-18.9129	3.9645	-2.0342	1.7713	-15.6303	8.6967
28	4.6242	-1.4243	2.3933	-15.1524	-0.79701	-6.8193	-3.0148	-20.6631	3.5381	-2.5045	1.3093	-16.1904	8.4858	4.2015	6.9101	-5.6044	4.6243	0.31313	3.0308	-9.4874	7.7202	3.4267	6.142	-6.4053	10.6181	7.2996	9.3971	-0.33858	7.6458	4.3016	6.4155	-3.3502	10.0253	6.7007	8.8027	-0.94551	4.9458	-1.1118	2.7205	-14.8493	0.2324	-5.8553	-2.007	-19.4652	4	-2.0563	1.7452	-15.8026	8.7145
29	4.4079	-1.7119	2.1499	-15.6147	-1.0927	-7.1952	-3.3435	-21.1686	3.3036	-2.8133	1.0488	-16.6721	8.3314	3.9941	6.7363	-5.9367	4.4342	0.052011	2.8227	-9.8719	7.5526	3.2069	5.9552	-6.7471	10.4982	7.1388	9.2622	-0.59455	7.4799	4.097	6.2355	-3.6482	9.8952	6.5302	8.6577	-1.2102	4.7356	-1.3936	2.4828	-15.3064	-0.048008	-6.206	-2.315	-19.9958	3.7737	-2.3557	1.5167	-16.2746	8.5645
30	4.5414	-1.5941	2.278	-15.5585	-0.84742	-6.9584	-3.0963	-21.1284	3.461	-2.6682	1.1992	-16.5976	8.4275	4.0768	6.8285	-5.895	4.5829	0.20755	2.9664	-9.7632	7.6658	3.3055	6.064	-6.6919	10.5734	7.204	9.3345	-0.56425	7.6163	4.2198	6.3675	-3.5621	9.9837	6.6079	8.743	-1.1669	4.8614	-1.2837	2.603	-15.2569	0.17258	-5.9868	-2.0943	-20.0392	3.9204	-2.2228	1.6316	-16.2071	8.655
31	3.7757	-2.5693	1.4348	-16.9489	-2.0365	-8.3556	-4.3677	-22.5044	2.6094	-3.7317	0.27092	-18.0706	7.8811	3.3845	6.2269	-6.8951	3.7794	-0.77406	2.1096	-11.0345	7.0579	2.5533	5.4014	-7.7423	10.1488	6.6664	8.8671	-1.3387	6.9608	3.457	5.6715	-4.5535	9.5113	6.0237	8.2282	-1.987	4.1226	-2.2326	1.7861	-16.6231	-0.9306	-7.305	-3.2821	-21.35	3.1064	-3.2486	0.77876	-17.6445	8.1278
32	3.3151	-3.2366	0.88937	-18.0982	-2.6835	-9.2074	-5.0884	-24.2492	2.1082	-4.4335	-0.31479	-19.2633	7.5565	2.8984	5.8428	-7.7119	3.2577	-1.4072	1.5258	-12.0102	6.7052	2.0372	4.9885	-8.5927	9.8981	6.2918	8.5708	-1.9761	6.5952	2.9614	5.2578	-5.3093	9.2392	5.6264	7.9099	-2.6457	3.6733	-2.8901	1.2518	-17.7616	-1.5522	-8.1212	-3.9705	-23.0504	2.622	-3.9371	0.16223	-18.8198	7.8109
33	2.4615	-4.3792	-0.071766	-19.855	-3.9583	-10.7838	-6.4749	-26.2719	1.1697	-5.6637	-1.3586	-21.1044	6.9476	2.0847	5.1576	-8.9712	2.3895	-2.5115	0.5811	-13.5531	6.0357	1.1634	4.2428	-9.9063	9.425	5.6602	8.0386	-2.9527	5.8923	2.1022	4.4967	-6.5102	8.719	4.9481	7.3307	-3.669	2.846	-4.0068	0.31651	-19.4939	-2.7412	-9.611	-5.2748	-25.0289	1.7203	-5.1304	-0.81009	-20.6254	7.2208
34	3.2262	-3.5177	0.72657	-18.9273	-2.6264	-9.368	-5.1078	-25.5362	2.0447	-4.688	-0.44069	-20.0773	7.4963	2.683	5.7282	-8.2987	3.257	-1.5286	1.4676	-12.5442	6.6637	1.8376	4.8913	-9.1713	9.8528	6.1278	8.4837	-2.4327	6.6163	2.8535	5.2332	-5.7189	9.2087	5.475	7.8368	-3.0903	3.5758	-3.1804	1.0781	-18.5977	-1.522	-8.2993	-4.0155	-24.3673	2.5467	-4.2042	-0.00070862	-19.6403	7.7444
35	4.2697	-2.1885	1.8914	-17.0062	-0.99544	-7.4553	-3.3665	-22.756	3.2155	-3.242	0.83553	-18.0366	8.2333	3.6486	6.552	-6.9326	4.5127	-0.13453	2.8116	-10.7342	7.4892	2.8939	5.8046	-7.7125	10.4229	6.8731	9.1205	-1.3664	7.5362	3.954	6.222	-4.3129	9.8468	6.2897	8.5421	-1.9584	4.582	-1.8851	2.2078	-16.7108	0.0018729	-6.489	-2.3847	-21.7263	3.6634	-2.8064	1.2933	-17.6468	8.4553
36	3.2458	-3.42	0.78786	-18.5832	-2.6724	-9.3082	-5.1261	-23.9708	2.0561	-4.6043	-0.39639	-19.736	7.5051	2.7751	5.7671	-8.0705	3.3355	-1.4574	1.5841	-12.2826	6.6651	1.927	4.9245	-8.9253	9.858	6.1958	8.5117	-2.2493	6.6058	2.9224	5.2519	-5.5257	9.2075	5.5402	7.8597	-2.9101	3.6	-3.0759	1.1447	-18.2512	-1.5469	-8.2418	-4.02	-22.8837	2.5631	-4.1131	0.13452	-19.2939	7.7568
37	2.5157	-4.4268	-0.056283	-20.2217	-3.744	-10.6691	-6.2918	-26.4942	1.2546	-5.6775	-1.3097	-21.4486	6.9886	2.0422	5.1702	-9.2332	2.4954	-2.447	0.65734	-13.7195	6.0986	1.1417	4.2768	-10.1474	9.4582	5.6298	8.0501	-3.156	6.0064	2.1487	4.5875	-6.6366	8.7695	4.9342	7.3591	-3.8547	2.8904	-4.0652	0.32085	-19.8699	-2.5605	-9.5244	-5.1237	-25.3112	1.7915	-5.1593	-0.81338	-20.9771	7.2546
38	2.8849	-4.0366	0.32368	-19.8656	-3.0628	-9.9923	-5.613	-26.3064	1.6854	-5.2281	-0.86234	-21.0384	7.2517	2.3165	5.4397	-8.9755	2.9838	-1.9537	1.1513	-13.2714	6.4054	1.4584	4.5894	-9.8535	9.6627	5.8433	8.2596	-2.9549	6.3784	2.5247	4.9627	-6.2848	9.0077	5.1806	7.6021	-3.6229	3.2407	-3.6922	0.68039	-19.5305	-1.9373	-8.8967	-4.501	-25.1618	2.1954	-4.7355	-0.38212	-20.5894	7.5043
39	3.236	-3.6049	0.71058	-19.2711	-2.5145	-9.3434	-5.0233	-25.2383	2.0818	-4.7543	-0.44435	-20.4017	7.4995	2.6323	5.7137	-8.5543	3.4133	-1.4951	1.6079	-12.6906	6.6846	1.8066	4.8952	-9.3979	9.8544	6.087	8.4713	-2.6262	6.6932	2.8942	5.2986	-5.8348	9.2235	5.4489	7.8382	-3.2704	3.5786	-3.2733	1.0563	-18.9484	-1.4288	-8.2931	-3.9511	-24.1564	2.5726	-4.279	0.041912	-19.9691	7.7428
40	2.6441	-4.3474	0.061129	-20.2988	-3.4512	-10.4238	-6.0194	-26.1734	1.4188	-5.5666	-1.16	-21.4955	7.0781	2.1051	5.2519	-9.2937	2.7576	-2.2618	0.91457	-13.6516	6.2127	1.23	4.3833	-10.1782	9.5272	5.678	8.113	-3.1998	6.1743	2.2981	4.7502	-6.5854	8.8573	5.0017	7.441	-3.881	3.0086	-3.9942	0.42771	-19.9565	-2.2985	-9.3139	-4.8812	-25.0551	1.9406	-5.0618	-0.63207	-21.0347	7.337
41	1.9372	-5.2987	-0.74254	-21.7896	-4.5045	-11.7243	-7.1627	-28.1638	0.63893	-6.5871	-2.0323	-23.0582	6.5772	1.4176	4.6814	-10.3565	1.9706	-3.1986	0.05506	-14.9717	5.6606	0.49016	3.7612	-11.2937	9.1393	5.1466	7.6715	-4.0272	5.5856	1.5629	4.1067	-7.6102	8.4299	4.4302	6.9597	-4.7468	2.3234	-4.9258	-0.35524	-21.4272	-3.2863	-10.5481	-5.9594	-26.9729	1.1918	-6.0537	-1.5029	-22.5684	6.8513
42	-0.069104	-7.9076	-2.9747	-25.6273	-7.5971	-15.416	-10.4835	-32.6059	-1.5894	-9.4153	-4.4783	-27.1083	5.1497	-0.44493	3.09	-13.1047	-0.20311	-5.8234	-2.2781	-18.4579	4.0755	-1.5287	2.0125	-14.1859	8.0313	3.7025	6.4368	-6.1622	3.8739	-0.48031	2.2701	-10.3255	7.1998	2.8649	5.6033	-7.0008	0.38494	-7.4689	-2.5234	-25.2028	-6.1695	-14.0406	-9.074	-31.2492	-0.94077	-8.7899	-3.827	-26.5309	5.4719
43	1.7849	-6.409	-0.98918	-23.1351	-5.4302	-13.08	-8.2443	-30.7579	0.54482	-7.7433	-2.2315	-24.3823	6.4724	1.0602	4.4814	-11.8237	1.8904	-3.4179	-0.099102	-15.8706	5.581	0.16752	3.5834	-12.238	9.063	4.8661	7.523	-4.7646	5.592	1.362	4.0309	-8.8867	8.3745	4.1652	6.8301	-5.4673	2.153	-5.3944	-0.62005	-22.7832	-4.1685	-11.855	-6.9974	-29.5283	1.0697	-7.1922	-1.8121	-23.9046	6.7369
44	2.8226	-4.1453	0.16812	-20.9407	-2.571	-9.7433	-5.2036	-26.8752	1.6723	-5.2651	-0.97898	-22.0735	7.2031	2.0855	5.3292	-9.5602	3.2101	-2.0185	1.3135	-13.8705	6.3937	1.2627	4.516	-10.5882	9.6234	5.6633	8.172	-3.553	6.4884	2.4916	5.0249	-6.5561	8.9965	5.0289	7.5426	-4.1972	3.164	-4.0452	0.51108	-20.619	-1.516	-8.7197	-4.1604	-25.8248	2.1616	-4.804	-0.42986	-21.6389	7.4451
45	4.422	-2.4596	1.9562	-17.9212	-0.68116	-7.4231	-3.1557	-23.2551	3.4558	-3.4529	0.98727	-18.8854	8.3465	3.5564	6.594	-7.7015	4.8546	0.067179	3.0889	-11.126	7.6602	2.8615	5.9031	-8.3104	10.5142	6.8049	9.1576	-1.8737	7.8434	4.0986	6.4716	-4.7438	9.9836	6.2651	8.6238	-2.4205	4.7073	-2.0155	2.244	-17.6502	0.26123	-6.5167	-2.2308	-22.3407	3.8645	-3.0439	1.3554	-18.5203	8.5498
46	3.7528	-2.884	1.2729	-18.5458	-1.447	-8.169	-3.9241	-23.4988	2.6765	-3.9459	0.19905	-19.5993	7.8637	3.0767	6.1109	-7.9506	4.1461	-0.75076	2.3784	-11.8641	7.1045	2.3089	5.3494	-8.8197	10.1361	6.4305	8.7783	-2.2278	7.2026	3.4747	5.8375	-5.1002	9.5481	5.8377	8.1888	-2.8286	4.0733	-2.6883	1.5951	-18.2454	-0.44097	-7.2091	-2.9326	-22.5492	3.1351	-3.5072	0.72768	-19.1938	8.0913
47	3.6934	-3.1606	1.186	-18.8016	-1.7797	-8.5697	-4.2708	-24.5869	2.6132	-4.2438	0.10527	-19.8664	7.8284	2.9794	6.0518	-8.2513	3.94	-0.89019	2.1479	-12.1024	7.0641	2.2059	5.2838	-9.01	10.1117	6.3589	8.7364	-2.3659	7.1429	3.3599	5.7558	-5.4107	9.5205	5.7602	8.1426	-2.9679	4.0136	-2.7983	1.5082	-18.5003	-0.75616	-7.578	-3.2614	-23.582	3.0718	-3.7966	0.50755	-19.458	8.0559
48	3.8461	-2.8556	1.3608	-18.4953	-1.3734	-8.1135	-3.8478	-23.7824	2.7856	-3.9086	0.30067	-19.5408	7.9317	3.1318	6.1742	-7.9557	4.1975	-0.65785	2.4218	-11.8036	7.1829	2.373	5.4222	-8.7768	10.1899	6.4745	8.8288	-2.1944	7.2891	3.5452	5.9177	-5.0975	9.6101	5.8884	8.2469	-2.7876	4.1611	-2.6033	1.6776	-18.1989	-0.37936	-7.1493	-2.8654	-22.8179	3.2366	-3.4743	0.76497	-19.1393	8.1555
49	4.2811	-2.3682	1.8414	-17.7002	-0.80579	-7.4251	-3.2323	-22.9932	3.2687	-3.3808	0.82719	-18.7007	8.2445	3.5245	6.5171	-7.4402	4.6061	-0.10829	2.86	-11.0803	7.5288	2.7993	5.7978	-8.1762	10.434	6.7808	9.0965	-1.7528	7.6555	3.9725	6.3067	-4.5871	9.8802	6.22	8.5403	-2.3189	4.5811	-2.0616	2.1433	-17.4176	0.15441	-6.4991	-2.2893	-22.0568	3.6985	-2.9633	1.2337	-18.3177	8.4576
50	1.0487	-5.8106	-1.0478	-22.1902	-5.0335	-12.3678	-7.7341	-30.1645	0.30776	-7.128	-3.0978	-23.4875	6.3671	0.65658	4.4627	-10.9544	1.5518	-4.3129	-0.39419	-15.3222	5.4243	0.23461	3.5176	-11.5949	8.9769	4.9668	7.5027	-4.8444	5.3358	0.71287	3.8558	-8.1379	8.2473	4.233	6.7717	-4.9788	1.4692	-5.9884	-0.64998	-21.819	-3.7884	-11.1661	-6.5046	-28.9139	0.87739	-6.5822	-2.4304	-22.9807	6.6503
51	0.97959	-6.9422	-2.2813	-24.7554	-6.0439	-13.8102	-8.898	-31.792	-0.85451	-8.3142	-3.2033	-26.1558	5.5894	0.36813	3.5478	-12.3985	0.7959	-4.4666	-1.2409	-17.5356	4.5723	-0.94386	2.5318	-13.5003	8.3805	4.0884	6.8022	-5.4665	4.4403	0.54807	2.856	-9.4444	7.5953	3.2945	6.0139	-6.4477	1.3802	-6.3318	-1.8621	-24.3571	-4.7437	-12.5352	-7.6162	-30.5237	-0.25345	-7.7474	-2.759	-25.6097	5.8933
52	1.6748	-5.7765	-1.1813	-23.3379	-4.3639	-11.9635	-7.1525	-30.7155	0.34048	-7.0129	-2.3818	-24.6049	6.3491	0.97154	4.3631	-11.3857	2.0277	-3.5243	0.027827	-16.0516	5.4437	0.023513	3.4536	-12.3922	8.9638	4.7753	7.4267	-4.8929	5.4493	1.3065	3.8987	-8.2968	8.2632	4.066	6.723	-5.5975	2.0512	-5.555	-0.80196	-22.9797	-3.1986	-10.8219	-5.9998	-29.5269	0.8844	-6.5035	-1.8197	-24.1144	6.6192
53	0.034083	-7.5097	-2.9324	-26.147	-6.5731	-14.4731	-9.4817	-32.4589	-1.4436	-8.9089	-4.3817	-27.5865	5.2105	-0.50132	3.1143	-13.093	0.49295	-5.6837	-1.5945	-18.6548	4.1714	-1.5329	2.0726	-14.5215	8.0798	3.667	6.4572	-6.5035	4.061	-0.36848	2.4303	-10.0312	7.2756	2.8567	5.6509	-7.2604	0.46935	-7.5597	-2.4953	-25.7369	-5.2515	-13.1988	-8.1767	-31.2073	-0.8192	-8.3298	-3.7514	-27.0235	5.5222
54	0.9822	-7.3624	-1.8903	-25.071	-6.1443	-14.1206	-9.0754	-31.3286	-0.28478	-8.7149	-3.2274	-26.3789	5.9266	0.22143	3.8448	-13.1292	0.62769	-4.4496	-1.4688	-17.4414	4.9941	-0.67309	2.9064	-13.6584	8.6393	4.2497	7.029	-5.9105	5.0126	0.56312	3.3834	-9.9779	7.9187	3.5178	6.3044	-6.5761	1.3697	-6.5582	-1.5049	-24.7031	-4.8685	-12.8726	-7.8142	-30.1492	0.26659	-8.1568	-2.7521	-25.8735	6.2037
55	2.9452	-4.5806	0.2465	-21.5049	-2.6852	-10.0995	-5.4041	-28.6106	1.873	-5.6841	-0.85672	-22.5905	7.3032	2.0242	5.3827	-10.3279	3.2907	-1.8636	1.3386	-14.0911	6.5362	1.27	4.6112	-10.9521	9.7033	5.6388	8.2166	-3.9106	6.727	2.5998	5.225	-7.1091	9.1096	5.0359	7.6197	-4.4729	3.2664	-4.1267	0.56856	-21.2003	-1.6452	-9.0915	-4.3758	-27.5566	2.3345	-5.2308	-0.38773	-22.1743	7.5315
56	2.7151	-4.5945	0.066765	-20.8185	-2.9778	-10.2678	-5.6607	-26.9242	1.6079	-5.7342	-1.101	-22.5201	7.1482	1.9267	5.2472	-10.1275	3.1126	-2.1306	1.1998	-14.1452	6.3424	1.1463	4.438	-10.9015	9.5836	5.5647	8.1119	-3.5297	6.4628	2.396	4.9806	-7.0087	8.96	4.9344	7.486	-4.4441	3.0532	-4.2644	0.40482	-20.5134	-1.8972	-9.2358	-4.5989	-25.9312	2.09	-5.2639	-0.58196	-21.4835	7.3889
57	-0.40595	-8.5349	-3.3993	-25.8696	-7.9313	-16.0091	-10.9102	-35.1008	-1.9044	-10.0392	-4.926	-28.433	4.9179	-0.89106	2.7903	-14.0914	-0.40387	-6.2474	-2.549	-19.3626	3.848	-1.9476	1.7177	-15.1246	7.8516	3.3733	6.2045	-6.3346	3.7162	-0.79764	2.0625	-11.0603	7.0232	2.5401	5.3745	-7.7348	0.046592	-8.1035	-2.947	-25.464	-6.5074	-14.6489	-9.5036	-33.7362	-1.258	-9.4156	-4.2553	-26.7333	5.2393
58	-0.54807	-8.9181	-3.6212	-27.6166	-7.9204	-16.3277	-11.0116	-34.9236	-2.0121	-10.3981	-5.1175	-29.5197	4.8229	-1.1934	2.6195	-14.8499	-0.49168	-6.4848	-2.7027	-20.1433	3.7696	-2.231	1.5607	-15.9004	7.7804	3.1392	6.0749	-7.2826	3.6888	-1.0051	1.9678	-11.6442	6.9652	2.3146	5.2563	-8.3305	-0.1058	-8.5079	-3.1825	-27.2019	-6.5188	-14.9595	-9.6266	-33.6181	-1.3838	-9.7877	-4.5176	-28.5099	5.1373
59	2.1349	-5.5693	-0.69138	-23.2071	-3.7709	-11.3872	-6.6559	-30.0517	0.86886	-6.7311	-1.8672	-24.5673	6.727	1.2108	4.7156	-11.5324	2.519	-2.9582	0.5706	-15.7253	5.8197	0.39506	3.89	-12.3627	9.2565	5.0022	7.6993	-4.8399	5.9966	1.7525	4.3939	-8.2057	8.5544	4.3572	7.0607	-5.5791	2.4782	-5.2522	-0.34735	-22.8815	-2.6751	-10.3232	-5.4051	-28.9752	1.4808	-6.2543	-1.3734	-23.9225	6.9708
60	2.2516	-5.2764	-0.49995	-22.5298	-3.0028	-11.1044	-5.7864	-29.5136	1.4563	-6.4467	-1.6852	-23.8302	6.8072	1.432	4.8455	-11.0144	3.2251	-2.7437	0.7349	-15.1723	6.2346	0.61263	4.0137	-11.8358	9.3183	5.1698	7.7993	-4.4634	6.4291	1.9233	4.8965	-7.7795	8.875	4.5219	7.1558	-5.1734	2.5999	-4.9516	-0.15203	-22.203	-1.9447	-10.0455	-5.252	-28.437	1.5927	-5.9642	-1.1471	-23.2398	7.0548
61	0.60041	-7.3646	-2.3341	-25.5187	-5.8283	-14.1494	-8.7572	-31.862	-0.55611	-8.7278	-3.7137	-26.9537	5.6335	-0.063916	3.5486	-13.1104	1.0039	-4.9363	-1.3194	-17.942	4.8102	-1.0286	2.5754	-14.0666	8.4079	4.0109	6.794	-6.1265	4.8456	0.21824	3.2165	-9.9347	7.7727	3.2539	6.0412	-6.9103	1.0092	-6.9811	-1.9255	-25.1361	-4.5771	-12.9142	-7.8571	-30.6774	-0.17482	-8.1644	-3.1363	-26.3417	5.9237
62	-0.47441	-8.8183	-3.5419	-27.8554	-7.6461	-16.136	-10.7368	-35.2399	-1.8707	-10.2843	-5.0182	-29.3753	4.8716	-1.1174	2.6762	-14.7552	-0.28722	-6.3489	-2.5873	-19.98	3.8651	-2.1526	1.6264	-15.796	7.8183	3.1932	6.1195	-7.4175	3.833	-0.89954	2.1121	-11.5129	7.0405	2.3762	5.3078	-8.249	-0.03445	-8.4037	-3.1061	-27.443	-6.2754	-14.7903	-9.4825	-33.9269	-1.3089	-9.6788	-4.4212	-28.743	5.1842
63	0.82365	-7.2756	-2.1543	-25.8887	-5.0252	-13.7826	-8.0018	-32.614	-0.088473	-8.5772	-3.4621	-27.2395	5.7923	-0.0092963	3.6719	-13.3422	1.5017	-4.6631	-0.98029	-18.0108	5.1344	-0.93168	2.744	-14.2701	8.5316	4.0535	6.8904	-6.3228	5.2713	0.41944	3.6074	-9.9809	8.0274	3.33	6.1728	-7.0623	1.2118	-6.9092	-1.7697	-25.5234	-3.8565	-12.59	-7.4289	-31.4396	0.081493	-8.0415	-2.911	-26.6841	6.0675
64	1.3982	-6.5143	-1.5089	-24.7699	-5.0071	-12.6821	-7.936	-31.1541	-0.010979	-7.7505	-2.7525	-26.0459	6.2004	0.5366	4.131	-12.5346	1.6973	-3.8823	-0.27965	-16.9646	5.193	-0.33887	3.2494	-13.4173	8.8485	4.4746	7.2468	-5.6985	5.3208	1.0292	3.6965	-9.1653	8.0673	3.7874	6.565	-6.3974	1.7668	-6.1658	-1.1417	-24.4232	-3.8254	-11.5562	-6.5159	-30.0406	0.6948	-7.2416	-2.2288	-25.5254	6.4621
65	0.16277	-8.0588	-2.8657	-26.8868	-6.6159	-14.9604	-9.645	-33.9718	-1.163	-9.4445	-4.2584	-28.2979	5.3198	-0.55996	3.1677	-14.0499	0.45417	-5.5022	-1.7536	-18.9664	4.3785	-1.5448	2.1792	-15.0255	8.1645	3.6238	6.4987	-6.8783	4.4113	-0.22572	2.7246	-10.7275	7.4382	2.8547	5.7341	-7.6544	0.57805	-7.6645	-2.4533	-26.4981	-5.3226	-13.7003	-8.4752	-32.7325	-0.62834	-8.8722	-3.652	-27.7245	5.6145
66	-0.3181	-8.7516	-3.4132	-28.1467	-7.5009	-15.8158	-10.7496	-35.4309	-1.9077	-10.1676	-4.8345	-29.593	4.9836	-1.0778	2.7613	-14.9336	-0.2745	-6.1339	-2.3528	-20.0145	3.8447	-2.0798	1.7446	-15.9504	7.9068	3.2206	6.1877	-7.571	3.8494	-0.74144	2.1079	-11.5339	7.0244	2.429	5.4022	-8.365	0.10563	-8.349	-2.9939	-27.7481	-6.1551	-14.5241	-9.1505	-34.1567	-1.1247	-9.5839	-4.2855	-29.01	5.2854
67	-0.84936	-9.498	-4.0291	-29.3395	-8.1295	-16.8314	-11.3713	-36.8473	-2.3384	-10.9657	-5.5011	-30.8302	4.601	-1.5996	2.3272	-15.7865	-0.6646	-6.8322	-2.9091	-21.0279	3.5363	-2.6402	1.2771	-16.8338	7.6083	2.8134	5.849	-8.2335	3.5422	-1.2741	1.761	-12.3234	6.7854	1.9959	5.0372	-9.0543	-0.4107	-9.0792	-3.5938	-28.9268	-6.7486	-15.4773	-9.9707	-35.533	-1.6858	-10.3602	-4.8793	-30.2309	4.9134
68	-2.2299	-11.3097	-5.5659	-32.0778	-10.3186	-19.3315	-13.682	-40.2805	-3.8901	-12.9212	-7.1819	-33.7076	3.6212	-2.9	1.2248	-17.7419	-2.1777	-8.6413	-4.535	-23.4857	2.4283	-4.0416	0.068134	-18.8889	6.8495	1.803	4.9958	-9.7558	2.3523	-2.6882	0.47988	-14.2369	5.926	0.90332	4.102	-10.6544	-1.7473	-10.848	-5.0879	-31.624	-8.7911	-17.8714	-12.0911	-38.8405	-3.1473	-12.2556	-6.5114	-33.0534	3.9656
69	-0.82319	-9.6987	-4.0809	-30.2141	-8.6182	-17.5475	-11.9163	-37.5485	-2.244	-11.1149	-5.498	-31.6642	4.6084	-1.7589	2.2651	-16.3915	-0.54456	-6.8309	-2.8686	-21.5377	3.5829	-2.7647	1.2493	-17.429	7.6187	2.6741	5.8072	-8.71	3.6725	-1.2868	1.8365	-12.7089	6.8273	1.8783	5.0196	-9.5065	-0.40531	-9.2966	-3.6641	-29.8148	-6.5394	-16.1938	-9.821	-36.2673	-1.6288	-10.5332	-4.9747	-31.0878	4.9095
70	1.6417	-6.5224	-1.3482	-25.6016	-3.8137	-11.9741	-6.8169	-31.5362	0.47547	-7.6623	-2.4879	-26.7722	6.3765	0.5175	4.2402	-13.1001	2.3035	-3.5567	0.16784	-17.2475	5.5463	-0.28906	3.4282	-13.9345	8.986	4.4596	7.3328	-6.1478	5.8343	1.2683	4.1589	-9.3746	8.3431	3.8248	6.705	-6.7913	1.9799	-6.2008	-1.0139	-25.282	-2.9874	-10.9441	-5.9625	-30.5041	0.99002	-7.1956	-2.0015	-26.3098	6.6159
71	1.7794	-6.1807	-1.1354	-24.6835	-3.344	-11.1744	-6.2239	-30.6276	0.61091	-7.3409	-2.3024	-25.8595	6.4632	0.78553	4.3876	-12.4577	2.3894	-3.3587	0.31524	-16.6018	5.628	-0.036636	3.562	-13.2824	9.053	4.6579	7.4466	-5.646	5.859	1.4453	4.2369	-8.8832	8.4071	4.0138	6.8075	-6.2953	2.123	-5.8509	-0.79135	-24.3594	-2.9179	-10.1704	-5.8399	-29.5884	1.1202	-6.8637	-1.7667	-25.3927	6.7085
72	3.2393	-4.2945	0.47447	-21.9836	-2.022	-9.5199	-4.7783	-27.1743	2.2227	-5.2881	-0.51969	-23.0044	7.5119	2.1108	5.5453	-10.5138	3.8998	-1.4566	1.9271	-14.1386	6.79	1.4016	4.8362	-11.2428	9.8676	5.6959	8.3458	-4.1388	7.1143	2.9057	5.5732	-6.9573	9.3091	5.1415	7.7974	-4.6991	3.534	-4.0151	0.76684	-21.7057	-0.80717	-8.5966	-3.5494	-26.2702	2.6688	-4.8817	-0.14873	-22.6032	7.7205
73	2.3324	-5.2955	-0.45775	-22.9925	-2.7367	-10.2801	-5.5104	-28.735	1.1904	-6.428	-1.5979	-24.1306	6.8565	1.4279	4.8735	-11.2523	2.9203	-2.6039	0.93629	-15.2562	6.0425	0.62672	4.0692	-12.047	9.3567	5.1575	7.8215	-4.7074	6.2507	2.0375	4.7041	-7.8382	8.7267	4.5315	7.199	-5.3375	2.6694	-4.9719	-0.12058	-22.6767	-2.2511	-9.2964	-5.0518	-27.7279	1.6888	-5.961	-1.0497	-23.6784	7.0965
74	2.5205	-5.0921	-0.28206	-22.848	-3.2325	-10.8432	-6.0317	-28.5254	1.3971	-6.1911	-1.3823	-23.9674	7.0008	1.5401	5.0082	-11.1311	2.9848	-2.4047	0.9849	-15.1093	6.2037	0.75194	4.2208	-11.9302	9.4716	5.2534	7.9299	-4.62	6.418	2.1677	4.8594	-7.7139	8.8552	4.6392	7.3211	-5.2355	2.849	-4.7806	0.042994	-22.5399	-1.9563	-9.8215	-4.732	-27.5309	1.8869	-5.74	-0.98599	-23.5259	7.2335
75	2.3211	-5.3182	-0.4806	-23.0574	-3.1594	-10.7698	-5.9563	-28.826	1.1781	-6.4505	-1.6192	-24.1993	6.8505	1.4027	4.8609	-11.2884	2.8627	-2.6368	0.86589	-15.3265	6.0371	0.59838	4.0555	-12.0956	9.3524	5.1402	7.8123	-4.7376	6.2407	2.0057	4.687	-7.8856	8.7229	4.5128	7.1892	-5.369	2.6581	-4.995	-0.14353	-22.741	-2.2687	-9.7487	-5.0686	-27.8147	1.6754	-5.9842	-1.111	-23.7476	7.0901
76	1.8792	-5.8834	-0.98131	-23.8928	-4.1423	-11.8925	-6.994	-29.9258	0.67864	-7.0637	-2.1635	-25.0859	6.5417	0.98465	4.5114	-11.881	2.2957	-3.2414	0.25847	-16.1143	5.6895	0.13971	3.6672	-12.7287	9.1145	4.8205	7.5433	-5.2017	5.8466	1.5257	4.2611	-8.4985	8.4552	4.1629	6.8905	-5.86	2.2324	-5.5467	-0.63049	-23.5621	-2.9221	-10.8081	-5.7592	-28.8662	1.2003	-6.5779	-1.6906	-24.6143	6.7922
77	3.6831	-3.0922	1.4772	-20.0774	-1.1231	-8.3878	-3.7895	-24.8476	2.7078	-4.0033	0.56602	-21.0141	8.1327	2.9713	5.9131	-9.1415	4.8209	-0.30292	2.929	-12.4891	7.4774	2.3197	5.2259	-9.82	10.3495	6.0572	8.6298	-3.0727	7.4431	3.3557	5.9473	-5.6672	9.8428	5.5199	8.0983	-3.5872	3.9678	-2.8362	1.7434	-19.8227	0.42222	-7.5034	-2.2179	-24.017	3.1307	-3.6315	0.89769	-20.6494	8.3234
78	3.7272	-3.94	0.65263	-20.7916	-1.7039	-8.9069	-4.3606	-26.0686	2.7366	-4.9852	-0.39499	-21.8374	7.5468	2.3959	5.9829	-9.6765	3.9389	-1.314	2.0566	-13.3632	6.7974	1.6558	5.2854	-10.408	9.8927	6.1662	8.6825	-3.4824	7.4337	3.4473	5.9747	-6.3651	9.3125	5.6225	8.143	-4.0627	4.0186	-3.6405	0.96347	-20.501	-0.92239	-7.9796	-2.7696	-25.1416	3.1671	-4.5544	0.12996	-21.424	7.7681
79	1.3461	-6.621	-1.6739	-24.6703	-5.3823	-13.1727	-8.2528	-31.1441	0.07138	-7.9006	-2.9622	-25.9542	6.0667	0.46624	4.1147	-12.4404	1.4674	-4.1124	-0.58885	-16.9903	5.1446	-0.44978	3.2161	-13.3483	8.7454	4.495	7.2357	-5.6362	5.3497	1.0036	3.754	-9.1827	8.0318	3.7964	6.5409	-6.3464	1.7238	-6.2537	-1.2914	-24.3115	-3.9936	-11.9985	-7.116	-30.0025	0.6235	-7.3722	-2.4478	-25.445	6.3397
80	0.84089	-7.2181	-2.1123	-26.33	-6.086	-14.2214	-9.0801	-32.465	-0.45117	-8.5094	-3.4009	-27.6695	5.8082	0.020515	3.6776	-13.6215	1.1411	-4.583	-0.96852	-17.9355	4.8774	-0.8964	2.7534	-14.5734	8.5468	4.0522	6.8989	-6.5546	4.9715	0.45339	3.3093	-9.9083	7.8271	3.3325	6.185	-7.2959	1.2254	-6.8478	-1.7312	-25.9565	-4.3661	-12.9964	-7.8478	-31.3084	0.10516	-7.9779	-2.8991	-27.1399	6.0831
81	2.6942	-4.9473	-0.10352	-23.2338	-3.1344	-10.8396	-5.9639	-28.3527	1.6217	-6.0095	-1.1675	-24.3588	7.1297	1.6436	5.1158	-11.4108	3.2831	-2.1689	1.2711	-14.9997	6.3668	0.88476	4.3584	-12.2084	9.5714	5.3149	8.0134	-4.8342	6.6358	2.3423	5.0645	-7.6205	8.9814	4.7232	7.4281	-5.4571	3.0088	-4.6463	0.20888	-22.9233	-1.6048	-9.8245	-4.9234	-27.391	2.084	-5.5746	-0.76101	-23.9178	7.3534
82	2.456	-5.1332	-0.31854	-23.3673	-3.6243	-11.2831	-6.4419	-28.5054	1.3395	-6.237	-1.4264	-24.5269	6.9655	1.5229	4.9584	-11.5108	3.0339	-2.4208	1.0398	-15.1102	6.1724	0.73439	4.1698	-12.3283	9.4431	5.2135	7.8898	-4.9104	6.3878	2.1431	4.8336	-7.7117	8.8294	4.5993	7.2801	-5.5537	2.786	-4.8175	0.0098786	-23.0448	-1.9998	-10.2377	-5.3627	-27.5179	1.8222	-5.7828	-0.95576	-24.0698	7.1998
83	2.2335	-5.4194	-0.56751	-23.1719	-3.2845	-10.9386	-6.0948	-29.0481	1.0879	-6.5533	-1.7037	-24.3095	6.8056	1.3199	4.7837	-11.3621	2.7632	-2.7332	0.75056	-15.4991	5.992	0.50958	3.974	-12.1728	9.3189	5.0582	7.754	-4.7982	6.1798	1.9023	4.6128	-8.015	8.6893	4.4275	7.1279	-5.4271	2.5722	-5.0951	-0.23076	-22.857	-2.3463	-9.9106	-5.0387	-28.0337	1.5826	-6.0869	-1.225	-23.863	7.046
84	0.96346	-7.0391	-1.9735	-25.6094	-5.5551	-13.55	-8.4979	-32.0339	-0.33227	-8.3208	-3.2576	-26.9046	5.8991	0.16646	3.7863	-13.112	1.3467	-4.4058	-0.75985	-17.6332	4.9794	-0.74992	2.8706	-14.0263	8.6151	4.1668	6.98	-6.1556	5.0704	0.60738	3.4329	-9.6789	7.9034	3.4545	6.2718	-6.8746	1.3479	-6.6705	-1.5921	-25.2468	-4.2173	-12.3724	-7.2837	-30.8938	0.22708	-7.7921	-2.7028	-26.3921	6.172
85	2.3435	-5.393	-0.48238	-23.4488	-3.8156	-11.6305	-6.6843	-29.2093	1.2401	-6.4895	-1.5772	-24.5632	6.8865	1.3159	4.8386	-11.5459	2.8722	-2.615	0.83987	-15.6168	6.0977	0.53432	4.0514	-12.3536	9.3842	5.0625	7.8001	-4.9448	6.3304	1.9755	4.7353	-8.0985	8.7745	4.4479	7.1922	-5.5583	2.6702	-5.0815	-0.16096	-23.1425	-2.0762	-10.5678	-5.5952	-28.217	1.7129	-6.0405	-1.1875	-24.1286	7.1182
86	2.5478	-5.0652	-0.23717	-22.8103	-2.6891	-10.2733	-5.4716	-28.3789	1.4464	-6.1606	-1.3377	-23.9149	7.02	1.5864	5.0251	-11.1088	3.1982	-2.3237	1.2017	-15.0247	6.2386	0.80596	4.2472	-11.8904	9.4839	5.2694	7.9395	-4.5969	6.4751	2.2415	4.9259	-7.6485	8.8789	4.6632	7.3376	-5.2104	2.8734	-4.7516	0.088303	-22.5034	-1.8781	-9.2913	-4.4606	-27.4041	1.9221	-5.7101	-0.81825	-23.4809	7.2513
87	1.4626	-6.4158	-1.4286	-24.6393	-4.8213	-12.1447	-7.714	-30.8944	0.22686	-7.6391	-2.6567	-25.8667	6.2524	0.60859	4.1779	-12.4127	1.8794	-3.7638	-0.18909	-16.8225	5.3745	-0.26552	3.3029	-13.2844	8.8901	4.5155	7.2847	-5.6151	5.503	1.109	3.892	-9.0488	8.2108	3.8346	6.6082	-6.2947	1.8295	-6.0646	-1.0644	-24.2972	-3.4909	-11.0523	-6.5481	-29.8035	0.75868	-7.1351	-2.1474	-25.3831	6.5126
88	1.7961	-6.0732	-1.092	-23.9201	-4.066	-11.4653	-6.944	-30.3694	0.6125	-7.2473	-2.2659	-25.53	6.4877	0.85264	4.4191	-11.8884	2.288	-3.3504	0.21526	-16.4485	5.6478	0.012052	3.5812	-13.0438	9.0724	4.7057	7.4716	-5.2077	5.8264	1.4312	4.2161	-8.7547	8.4225	4.0524	6.8237	-6.1052	2.1457	-5.7375	-0.74494	-23.601	-2.9545	-10.4111	-5.8371	-28.7409	1.1215	-6.7651	-1.7839	-24.6211	6.7358
89	1.6504	-6.2632	-1.2527	-24.7877	-4.4437	-12.3984	-7.345	-30.707	0.4526	-7.4512	-2.4492	-25.829	6.3806	0.71421	4.3007	-12.5189	2.2113	-3.5366	0.044957	-16.6906	5.5304	-0.13717	3.4568	-13.2572	8.9882	4.5998	7.38	-5.6956	5.7071	1.2986	4.0921	-8.9418	8.3301	3.9384	6.7254	-6.27	2.0052	-5.9229	-0.90763	-24.4481	-3.1716	-11.2991	-6.2145	-29.8839	0.96795	-6.9627	-1.9592	-25.5259	6.6324
90	0.0037999	-8.6337	-3.0669	-27.8453	-7.1538	-15.4485	-10.2392	-35.065	-1.3741	-10.0381	-4.4365	-29.3844	5.2147	-0.97152	2.8376	-14.7025	0.30452	-5.672	-2.1402	-19.8043	4.2321	-1.9759	2.024	-15.7966	8.0857	3.2924	6.244	-7.3948	4.295	-0.38528	2.5768	-11.3698	7.3255	2.5123	5.6178	-8.2517	0.41541	-8.2283	-2.8973	-27.4552	-5.5183	-14.1828	-8.924	-33.6372	-0.78294	-9.4582	-4.1032	-28.6875	5.5067
91	0.01304	-8.3826	-3.1018	-28.5779	-6.5617	-15.6989	-10.2586	-34.8874	-1.329	-9.7136	-4.4447	-29.4058	5.2185	-0.81849	3.0334	-15.2223	0.37394	-5.6873	-1.8029	-19.6783	4.2537	-1.7681	2.0073	-15.8117	8.09	3.405	6.402	-7.7994	4.36	-0.39792	2.609	-11.2592	7.3441	2.658	5.6074	-8.2502	0.41193	-8.0013	-2.6181	-28.1902	-5.4052	-14.4302	-8.4322	-34.3777	-0.75266	-9.1668	-3.8554	-29.4211	5.5042
92	0.067968	-8.5116	-3.057	-28.3295	-6.6282	-15.1689	-9.5826	-35.0488	-1.2734	-9.8537	-4.3868	-29.5865	5.2583	-0.89098	2.977	-15.047	0.51075	-5.6009	-1.7723	-19.7943	4.3054	-1.8471	2.0622	-15.9407	8.119	3.3564	6.3524	-7.6615	4.4401	-0.32906	2.6924	-11.3556	7.3818	2.6107	5.6469	-8.3575	0.46744	-8.1255	-2.719	-27.817	-5.3029	-13.951	-8.5035	-33.9414	-0.69919	-9.301	-3.858	-29.1463	5.541
93	-1.3464	-10.2064	-4.6194	-30.4195	-8.7108	-17.3131	-12.1468	-38.2403	-2.8436	-11.6924	-6.1113	-32.213	4.2521	-2.1108	1.9312	-16.547	-1.0544	-7.4575	-3.3758	-22.0747	3.1827	-3.1689	0.83137	-17.8166	7.3385	2.4092	5.5442	-8.8271	3.2115	-1.7682	1.3818	-13.1328	6.5111	1.5799	4.6927	-9.8193	-0.89865	-9.7779	-4.1326	-30.3874	-7.3663	-15.9773	-10.5906	-36.5172	-2.2009	-11.0797	-5.4382	-31.3076	4.5704
94	-0.74493	-9.6566	-4.0054	-30.6717	-7.6834	-16.7469	-11.5117	-37.4257	-2.1375	-11.0525	-5.3947	-31.6985	4.6732	-1.7232	2.3103	-16.7073	-0.37498	-6.6938	-2.7192	-21.4936	3.6721	-2.7186	1.3178	-17.4489	7.6688	2.6992	5.8409	-8.9572	3.7947	-1.188	1.9575	-12.6704	6.8952	1.917	5.0752	-9.5237	-0.33241	-9.2562	-3.6108	-29.8372	-6.3571	-15.4486	-9.6525	-36.6928	-1.5418	-10.479	-4.8753	-31.549	4.9694
95	1.4097	-6.887	-1.6349	-26.6561	-4.2312	-12.5291	-7.6685	-32.2833	0.26569	-8.0268	-2.7732	-27.5563	6.2139	0.25404	4.0418	-13.8481	2.1276	-3.8461	-0.050008	-17.8211	5.3991	-0.55726	3.2118	-14.4901	8.8609	4.245	7.1812	-6.7302	5.7088	1.0344	4.0005	-9.8132	8.2307	3.6084	6.5388	-7.2208	1.7493	-6.5625	-1.2791	-26.0924	-3.1917	-11.4816	-6.222	-31.6392	0.75427	-7.5607	-2.2857	-27.3832	6.4541
96	2.3516	-5.5891	-0.56024	-24.5117	-2.8862	-10.8528	-5.7896	-29.6754	1.2918	-6.6439	-1.6142	-25.3298	6.8795	1.1933	4.8037	-12.3183	3.1329	-2.5841	1.051	-15.959	6.1265	0.43952	4.0462	-12.8996	9.377	4.9733	7.7708	-5.5394	6.471	2.029	4.8486	-8.3691	8.7944	4.3859	7.1851	-5.9882	2.665	-5.2882	-0.24239	-23.9535	-1.9107	-9.8911	-4.8099	-29.1024	1.746	-6.2118	-1.1562	-25.1822	7.102
97	1.9012	-6.0801	-1.03	-24.9419	-3.6798	-11.6852	-6.567	-30.4978	0.76972	-7.2024	-2.1502	-25.9048	6.5596	0.84049	4.4692	-12.6304	2.5468	-3.1721	0.44989	-16.547	5.7564	0.036154	3.6628	-13.3102	9.129	4.7009	7.5115	-5.7819	6.0299	1.5694	4.3988	-8.8263	8.5076	4.0755	6.8882	-6.3076	2.2364	-5.7587	-0.69344	-24.4447	-2.6362	-10.6586	-5.5536	-29.7695	1.2551	-6.7415	-1.6816	-25.6467	6.7975
98	-0.51664	-9.1242	-3.6853	-28.2826	-7.5468	-16.1458	-10.6888	-36.0691	-1.9405	-10.5357	-5.0981	-30.3944	4.8375	-1.3235	2.5786	-15.0108	-0.15179	-6.3505	-2.4161	-20.5271	3.8271	-2.3325	1.5658	-16.517	7.7916	3.0223	6.0436	-7.6342	3.8978	-0.89434	2.1399	-11.9312	7.0096	2.2382	5.2602	-8.8117	-0.092015	-8.7161	-3.2607	-28.5799	-6.2249	-14.8629	-9.3805	-33.9857	-1.3286	-9.9528	-4.4642	-29.1148	5.1389
99	1.4328	-7.6029	-1.5918	-27.0534	-5.4228	-13.8315	-8.4827	-32.2036	0.29287	-8.8487	-2.7304	-27.4304	6.2236	0.27855	4.0407	-14.1092	1.9867	-4.6898	-0.1818	-17.7667	5.3991	-0.53816	3.2117	-14.3996	8.8737	4.254	7.1864	-6.9387	5.6747	1.0295	3.9643	-10.4591	8.2373	3.6081	6.5463	-7.1426	1.7686	-6.5065	-1.2537	-25.9273	-4.2579	-12.6887	-7.3321	-32.274	0.77907	-8.3371	-2.3673	-27.8155	6.4658
100	-0.51026	-8.9148	-3.6962	-28.2903	-7.1249	-15.0851	-9.6262	-34.9285	-1.9226	-10.2876	-5.106	-29.6242	4.8375	-1.3385	2.5754	-15.0268	0.0069055	-6.061	-2.2646	-20.5802	3.8378	-2.339	1.5745	-16.6169	7.7888	3.0092	6.0376	-7.6421	3.9447	-0.85694	2.1863	-11.7619	7.0144	2.2339	5.2628	-8.8939	-0.08806	-8.0633	-3.2727	-28.7373	-5.839	-13.8783	-9.0025	-33.8115	-1.3151	-9.7215	-4.3759	-29.097	5.1365
101	-0.074121	-8.9597	-3.2564	-29.3286	-6.9205	-15.8997	-10.327	-35.4116	-1.3847	-10.3026	-4.5642	-30.1928	5.1561	-1.1016	2.8549	-15.757	0.29627	-6.0284	-1.9835	-20.3289	4.2074	-2.0391	1.9001	-16.4993	8.0463	3.1861	6.2678	-8.2139	4.3675	-0.51411	2.5673	-11.9238	7.314	2.4449	5.5322	-8.7826	0.31359	-8.6131	-2.868	-28.6574	-5.6625	-14.6453	-8.8698	-35.0375	-0.82532	-9.751	-4.1383	-30.1628	5.436
102	0.65558	-7.7184	-2.464	-27.6105	-5.3086	-13.6416	-8.236	-33.7713	-0.58745	-8.9399	-3.7	-28.7783	5.6696	-0.4129	3.4461	-14.3152	1.33	-4.6947	-0.90295	-19.0136	4.7904	-1.2931	2.5644	-15.4593	8.4361	3.7286	6.7154	-7.095	5.0439	0.29467	3.3085	-10.6399	7.7554	3.0427	6.033	-7.9801	1.0253	-7.3003	-2.0954	-27.3146	-4.1676	-12.5345	-7.281	-32.8315	-0.055614	-8.4389	-3.1199	-28.3741	5.9308
103	0.90606	-7.3707	-2.1725	-27.0382	-4.9752	-13.7644	-8.4106	-32.9995	-0.31051	-8.5718	-3.3806	-28.1154	5.853	-0.16897	3.6487	-14.2153	1.5017	-4.3704	-0.70702	-18.5371	4.9845	-1.0366	2.7764	-15.0345	8.5827	3.9181	6.8777	-7.0136	5.2235	0.52807	3.5028	-10.2438	7.9113	3.2406	6.2042	-7.6506	1.2664	-7.2506	-1.8133	-26.7488	-3.8527	-12.6393	-6.9217	-32.1545	0.20999	-8.0786	-2.8939	-27.7868	6.11
104	1.109	-7.1895	-1.9471	-26.5444	-4.8042	-13.018	-7.7344	-32.581	-0.093468	-8.3811	-3.139	-27.7521	5.9927	0.030631	3.8141	-13.7285	1.7554	-4.2082	-0.43456	-18.1493	5.1421	-0.82121	2.9611	-14.7138	8.6881	4.0748	7.0022	-6.6386	5.4031	0.75219	3.7029	-10.0461	8.0298	3.4113	6.3423	-7.401	1.4654	-6.8088	-1.5925	-26.3271	-3.6897	-11.945	-6.7387	-31.5522	0.42135	-7.8919	-2.6203	-27.2772	6.2451
105	0.61547	-7.7969	-2.4807	-27.379	-5.6103	-14.1685	-8.8016	-33.4762	-0.64694	-9.0505	-3.7331	-28.4902	5.6448	-0.39721	3.4339	-14.4171	1.1757	-4.8549	-1.0446	-18.9171	4.7471	-1.2954	2.5334	-15.3153	8.4197	3.7429	6.7092	-7.1705	4.9527	0.24576	3.229	-10.6529	7.7253	3.0437	6.0134	-7.8716	0.99045	-7.5027	-2.1079	-27.0938	-4.4358	-13.0107	-7.5276	-32.6252	-0.10629	-8.535	-3.2015	-28.1468	5.9113
106	1.4458	-6.7954	-1.5758	-26.0462	-4.2664	-12.4758	-7.2334	-32.4391	0.2902	-7.9446	-2.7222	-27.5812	6.236	0.31601	4.0728	-13.3982	2.0908	-3.7915	-0.076039	-17.6428	5.4148	-0.50269	3.2485	-14.3095	8.8786	4.297	7.2052	-6.3829	5.701	1.0776	4.011	-9.6692	8.2436	3.6552	6.5681	-7.082	1.7887	-6.4487	-1.236	-25.8127	-3.1916	-11.4358	-6.2181	-30.9023	0.78293	-7.4739	-2.2709	-26.7572	6.4788
107	-0.019411	-8.5903	-3.1749	-28.4038	-6.6726	-14.5755	-9.1723	-34.371	-1.3618	-9.9265	-4.511	-29.2468	5.1886	-0.94091	2.9442	-15.1323	0.50539	-5.6919	-1.75	-19.8919	4.235	-1.8966	1.989	-16.0937	8.0639	3.3193	6.3269	-7.7246	4.388	-0.37932	2.6415	-11.4292	7.3257	2.578	5.5881	-8.4821	0.38088	-8.2324	-2.7753	-28.0892	-5.418	-13.4104	-8.5635	-33.9315	-0.7857	-9.3755	-3.8889	-29.2131	5.473
108	1.2979	-7.0285	-1.749	-26.5409	-5.214	-13.5827	-7.6936	-33.4341	0.14357	-8.1822	-2.8983	-28.4067	6.1332	0.1374	3.9382	-13.753	1.8845	-3.9985	-0.29966	-18.03	5.3047	-0.68539	3.1054	-14.6552	8.8018	4.155	7.1047	-6.6611	5.5879	0.90345	3.8706	-9.968	8.1618	3.5061	6.4618	-7.3462	1.6397	-7.1974	-1.4103	-26.2842	-4.0678	-12.4711	-7.1549	-31.4542	0.63487	-7.7105	-2.5084	-27.2602	6.3774
109	-0.66888	-9.4411	-3.9003	-29.6425	-6.8412	-16.0796	-10.001	-35.6959	-2.0845	-10.171	-5.3112	-30.3707	4.7228	-1.5364	2.4303	-16.0112	-0.15173	-5.8843	-2.4578	-21.0006	3.7195	-2.5424	1.4261	-17.0204	7.7007	2.8566	5.9262	-8.4059	3.839	-1.0252	2.057	-12.2964	6.9237	2.0775	5.149	-9.2063	-0.246	-8.8782	-3.4775	-29.3001	-6.1317	-14.8318	-8.7838	-35.4329	-1.4764	-10.2685	-4.6056	-30.4906	5.0229
110	1.125	-8.0078	-1.9608	-27.1388	-5.0409	-14.2021	-8.7437	-34.3794	-0.030755	-8.704	-3.1127	-29.2202	6.0089	-0.076629	3.7766	-14.7322	1.6825	-4.4482	-0.53262	-18.4925	5.1732	-0.90422	2.9358	-15.0798	8.7084	3.9839	6.9831	-6.9931	5.46	0.70569	3.7115	-10.3259	8.0635	3.3283	6.3347	-7.6733	1.4657	-7.1198	-1.6231	-26.8669	-4.4689	-13.0618	-7.0433	-32.1044	0.46039	-8.746	-2.7704	-27.8657	6.2546
111	0.38372	-7.9171	-2.7562	-27.9401	-5.6963	-14.0918	-8.6242	-33.6938	-0.89831	-9.2486	-4.0362	-28.7236	5.471	-0.61534	3.2465	-14.5963	1.0833	-4.9846	-1.1582	-19.3314	4.5645	-1.5267	2.339	-15.7091	8.2804	3.5715	6.5584	-7.4529	4.7918	0.055375	3.0607	-10.9953	7.5782	2.8664	5.8557	-8.1834	0.76616	-7.7091	-2.3731	-27.6287	-4.4288	-12.9616	-7.6446	-32.5648	-0.34806	-8.6526	-3.3709	-28.7141	5.7418
112	0.8081	-7.8397	-2.2906	-27.4596	-5.3688	-14.0184	-8.6478	-33.8674	-0.40423	-8.9765	-3.4926	-28.8873	5.7892	-0.31039	3.5566	-14.5552	1.3485	-4.7351	-0.87745	-18.8471	4.9201	-1.1728	2.683	-15.3309	8.5357	3.812	6.8095	-7.1773	5.1651	0.40343	3.4207	-10.6104	7.8643	3.1324	6.1356	-7.8768	1.1685	-7.3561	-1.9363	-27.1658	-4.3325	-12.8868	-7.3417	-32.2348	0.11104	-8.5683	-3.0803	-28.2085	6.0459
113	1.983	-6.0458	-1.006	-25.2654	-3.2948	-11.3828	-6.1861	-31.1878	0.89762	-7.1841	-2.0866	-26.6992	6.6113	0.78662	4.4868	-12.7594	2.8027	-3.0198	0.65916	-16.7898	5.8434	0.013302	3.7164	-13.6653	9.1674	4.6607	7.5232	-5.9569	6.2016	1.656	4.5427	-9.0079	8.573	4.0603	6.9272	-6.5828	2.3039	-5.8235	-0.68542	-25.0034	-2.2259	-10.4006	-5.2758	-29.8003	1.3621	-6.6773	-1.5945	-25.9346	6.839
114	5.5106	-1.6736	2.915	-18.6951	1.5	-5.1753	-0.62248	-23.4544	4.8277	-2.3447	2.2328	-20.3562	9.129	4.0221	6.9698	-8.1931	6.2621	1.5022	4.366	-11.4211	8.6421	3.5316	6.4504	-9.2489	11.1251	6.8992	9.4511	-2.301	8.9024	4.8519	7.43	-4.8348	10.7492	6.4926	9.0497	-3.1488	5.7092	-1.9174	3.1139	-18.5447	2.6505	-4.5325	0.076696	-22.0211	5.1164	-2.0881	2.0646	-19.8935	9.0003
115	3.3464	-2.8357	0.6628	-21.2359	-0.20085	-7.186	-2.6716	-24.5714	2.3413	-3.7239	0.70092	-21.0059	7.5808	2.349	6.3218	-8.8819	5.2483	0.037538	3.3741	-12.2811	6.8693	1.6403	5.6905	-9.7665	9.9197	6.42	8.948	-3.7316	7.9735	3.9779	6.5182	-5.5249	9.369	5.9301	8.4602	-3.5741	3.647	-2.7521	0.9627	-20.9951	0.75545	-6.391	-1.8547	-23.3397	2.7738	-3.3519	1.2392	-20.5623	8.3798
116	1.2693	-6.4559	-1.6878	-25.0915	-4.7649	-12.3178	-7.5792	-30.7574	0.029685	-7.6908	-3.26	-25.9157	6.1122	0.34948	4.0842	-12.4447	1.7013	-3.8029	-0.3582	-16.9438	5.2332	-0.53091	3.1995	-13.4776	8.7835	4.4389	7.2161	-6.0426	5.4179	1.0264	3.8088	-9.1375	8.1038	3.7538	6.5328	-6.4443	1.6377	-6.1936	-1.324	-24.7886	-3.5616	-11.4057	-6.4409	-29.8882	0.55966	-7.1723	-2.333	-25.6222	6.4209
117	1.2798	-7.0805	-1.7011	-25.9548	-5.1263	-13.4411	-8.0805	-32.3815	0.08835	-8.3228	-2.613	-27.3508	6.1162	0.2723	3.7616	-13.3813	1.3006	-4.3111	-0.83564	-17.9658	5.2623	-0.577	2.8703	-14.4075	8.7861	4.0839	6.9701	-6.2986	5.188	0.63438	3.5096	-9.9106	8.1258	3.389	6.2801	-7.1466	1.6361	-6.7853	-1.348	-25.65	-3.9316	-12.0982	-6.9292	-31.6588	0.59651	-7.8057	-2.8675	-26.92	6.1803
118	1.4773	-6.6756	-1.5188	-26.3504	-4.4046	-12.8336	-7.3739	-32.306	0.29764	-7.8597	-2.8566	-27.3864	6.2561	0.41944	4.0945	-12.9969	2.1084	-3.7833	-0.037331	-17.3143	5.4215	-0.41977	3.2567	-13.9385	8.894	4.3946	7.2208	-6.1784	5.64	1.0844	3.9715	-9.4185	8.2482	3.6962	6.5724	-6.7958	1.8264	-6.384	-1.173	-26.0431	-3.2713	-11.4736	-6.2754	-31.3374	0.8022	-7.3684	-2.1755	-26.2917	6.4801
119	0.23306	-7.9184	-2.8795	-27.8625	-5.9337	-14.3553	-9.0049	-32.3138	-1.0849	-9.2128	-4.0941	-26.9636	5.3692	-0.6956	3.3341	-14.6276	1.0693	-5.0763	-1.1448	-19.4049	4.4321	-1.6331	2.4156	-15.6462	8.2048	3.5095	6.63	-7.4112	4.7823	0.10954	3.055	-11.0491	7.4797	2.9599	5.9198	-8.1289	0.62669	-7.5847	-2.4897	-27.5309	-4.7053	-13.1699	-7.8082	-30.4444	-0.52111	-8.6749	-3.2805	-28.6263	5.812
120	3.3189	-5.2337	0.47956	-23.6882	-1.3957	-10.1832	-4.2318	-28.8265	2.3963	-6.2508	-1.3169	-23.9844	7.5717	1.9805	5.0057	-11.0172	3.3068	-1.4174	1.235	-14.5394	6.9093	1.3172	4.2771	-11.7896	9.9182	5.6143	7.9331	-4.6246	7.2814	2.289	5.6831	-7.2482	9.4067	4.5645	7.3707	-5.1114	3.5904	-4.9785	0.74843	-23.4345	-0.50091	-8.3307	-3.3596	-27.1678	2.7871	-5.8314	-0.97573	-23.3827	7.297
121	4.0173	-3.0368	1.3338	-20.1434	-0.29616	-7.2884	-2.9734	-27.4419	3.1265	-3.8899	0.75252	-20.7377	8.0573	2.8178	6.3537	-9.5386	5.383	-0.257	3.4588	-12.7847	7.4262	2.184	5.7547	-10.2326	10.2895	6.2433	8.9734	-3.4357	7.9172	4.038	6.4308	-5.9019	9.801	5.9127	8.5104	-3.9204	4.2818	-2.8247	1.5981	-19.9409	0.5483	-6.8412	-2.1488	-23.4431	3.5077	-3.5385	1.2327	-21.5744	8.4456
122	-0.24419	-7.9119	-3.3339	-26.4816	-7.3349	-14.285	-10.4001	-32.9618	-1.6614	-9.2207	-4.0008	-27.2503	5.0275	-0.97275	3.2894	-14.7333	0.76929	-6.0011	-1.4084	-19.7198	4.0195	-1.9775	2.3508	-15.7627	7.9392	3.311	6.5993	-7.4759	4.0285	0.034366	2.3227	-11.3087	7.1589	2.9369	5.8742	-8.2336	0.18055	-7.5601	-2.9119	-26.1598	-5.9785	-14.3956	-9.0767	-30.9784	-1.0533	-8.6767	-3.4649	-26.9077	5.7599
123	0.73967	-7.9619	-2.3541	-28.5308	-6.7267	-15.1635	-9.8629	-34.9542	-0.48247	-9.2193	-3.8589	-29.6876	5.7162	-0.34535	3.3225	-14.3376	1.0049	-4.7107	-1.2264	-19.9184	4.829	-1.2227	2.4211	-15.303	8.4826	3.7703	6.63	-7.1633	5.0567	0.11772	3.3217	-10.6336	7.7983	2.9121	5.9316	-7.8447	1.1009	-7.6261	-1.994	-28.1767	-4.1597	-14.0587	-8.6044	-33.6654	0.037651	-8.7002	-3.3886	-28.9354	5.8363
124	-0.049299	-8.5378	-3.2212	-27.8742	-5.7964	-14.0966	-8.9066	-34.4005	-1.3904	-9.8507	-4.4244	-29.4058	5.1676	-0.99529	2.992	-15.2176	0.6363	-5.7378	-1.6329	-19.1927	4.2197	-1.9481	2.0578	-16.2073	8.046	3.2908	6.3653	-7.8344	4.3821	-0.30227	2.6269	-11.5098	7.3117	2.6047	5.6426	-8.5678	0.35118	-8.1813	-2.8243	-27.5746	-4.6414	-13.1401	-7.7252	-32.9577	-0.81595	-9.3068	-3.8142	-28.5463	5.532
125	2.6688	-5.4652	-0.24879	-24.6429	-2.9582	-10.9816	-5.8895	-29.3494	1.6857	-6.4724	-1.3951	-26.4026	7.1073	1.351	4.9108	-12.0702	3.338	-2.19	1.2292	-16.192	6.3965	0.64498	4.1882	-12.8634	9.5599	5.1015	7.8598	-5.3901	6.7997	2.1821	5.1515	-8.2296	9.0115	4.4479	7.3025	-5.9469	2.959	-5.2006	0.038341	-24.3818	-1.6715	-10.026	-4.9041	-29.6631	2.1011	-6.0594	-1.0406	-24.75	7.2336
126	4.5636	-2.7183	1.8972	-19.763	0.87248	-6.3925	-1.7722	-23.5874	3.754	-3.5265	1.1057	-20.9718	8.4467	3.2404	6.5688	-9.1299	5.7016	0.35451	3.7907	-11.7623	7.8757	2.6628	6.0006	-9.7555	10.591	6.5708	9.1386	-3.09	8.3873	4.3446	6.9103	-5.3644	10.1488	6.1221	8.6992	-3.5447	4.8025	-2.5081	2.1364	-19.573	1.7086	-5.6697	-1.0388	-23.6229	4.0997	-3.1944	1.5251	-19.8755	8.6341
127	7.8952	1.5705	5.6331	-13.6203	5.3854	-0.87926	3.119	-15.8796	7.4498	1.1065	5.0973	-14.5938	10.8216	6.3504	9.1532	-4.4671	9.109	4.7212	7.4812	-6.2899	10.501	6.0278	8.827	-4.8618	12.4392	8.9795	11.1478	0.53248	11.192	7.634	9.9236	-0.81044	12.1922	8.6721	10.8963	0.27127	8.0227	1.6792	5.7614	-13.5145	5.8701	-0.43336	3.5671	-16.2766	7.6366	1.2935	5.2635	-13.6897	10.8697
128	5.8223	0.28871	3.4829	-14.2692	3.8043	-2.3718	1.5362	-17.9585	5.0565	-0.3558	2.7119	-15.2553	9.346	4.7761	7.682	-6.1213	6.8411	2.108	5.1745	-7.3356	8.8055	4.2376	7.1438	-6.6642	11.2911	7.761	10.0036	-0.74118	9.2284	5.6852	7.9404	-2.7951	10.8731	7.3311	9.5881	-1.1609	6.0514	0.455	3.7115	-14.1284	4.0137	-1.8885	2.1114	-17.2987	5.386	-0.090611	3.1959	-14.8396	9.5093
129	5.9928	-0.86781	3.6156	-16.2532	1.8216	-4.653	-0.55087	-20.6526	5.2589	-1.6413	2.8276	-16.8272	9.4678	4.8153	7.7458	-6.1923	6.7018	2.1765	4.9985	-9.2006	8.9454	4.2905	7.2203	-6.7685	11.3874	7.7903	10.0548	-0.80601	9.3584	5.6989	8.0369	-2.8816	10.9836	7.3488	9.6489	-1.216	6.208	-0.66277	3.8311	-16.0634	2.4461	-3.9706	0.17574	-19.7934	5.5709	-1.3221	3.0326	-16.6884	9.5965
130	2.2135	-4.9766	-0.50071	-21.6269	-2.6741	-9.9606	-5.3529	-27.3472	1.0213	-6.1319	-1.7094	-22.7135	6.7724	1.5052	4.8352	-10.7444	2.7211	-2.6753	0.7867	-14.166	5.9267	0.66281	3.9912	-11.5856	9.2918	5.2192	7.7925	-4.3312	6.0496	1.9635	4.5566	-7.543	8.6369	4.5503	7.1393	-4.985	2.572	-4.656	-0.14399	-21.3441	-1.5437	-8.9846	-4.3254	-26.2909	1.5342	-5.6518	-1.0667	-21.9098	7.0218
131	3.5816	-3.9409	0.89291	-22.497	-2.8053	-10.3433	-5.5425	-27.4024	2.617	-4.929	-0.10576	-22.4091	7.7606	2.4627	5.8044	-9.8292	4.0433	-1.0234	2.1132	-14.6704	7.063	1.7698	5.1017	-10.5919	10.067	5.967	8.5548	-3.6346	7.3482	3.1907	5.8312	-6.4037	9.5288	5.3968	8.0133	-4.18	3.8672	-3.6739	1.1748	-22.2085	-1.8826	-9.2842	-4.5172	-25.9962	3.0255	-4.523	0.11665	-23.3286	7.9498
132	3.0748	-4.2708	0.36313	-21.5595	-1.7482	-9.172	-4.4487	-26.3907	2.028	-5.3087	-0.70564	-22.4944	7.3833	2.1168	5.4506	-10.2393	3.8278	-1.5857	1.889	-13.7558	6.6429	1.3734	4.7098	-11.0021	9.7651	5.6926	8.2689	-3.9361	6.9197	2.8136	5.4246	-6.8131	9.1915	5.1019	7.6953	-4.5202	3.3874	-3.9848	0.67542	-21.2955	-0.87478	-8.2135	-3.5029	-25.5706	2.477	-4.8795	-0.12714	-22.4255	7.598
133	2.3684	-5.3811	-0.45132	-23.0261	-3.025	-10.6377	-5.8198	-28.5456	1.2462	-6.5067	-1.5955	-24.4751	6.8927	1.3975	4.8691	-11.334	2.8173	-2.6009	0.80189	-15.2131	6.0934	0.59669	4.067	-12.1677	9.3898	5.141	7.8244	-4.7964	6.2921	1.9993	4.7255	-7.9192	8.7718	4.5001	7.2049	-5.4201	2.7019	-5.0703	-0.11999	-22.7398	-1.9146	-9.6581	-4.7912	-28.0248	1.7248	-6.0419	-1.1871	-23.5065	7.1186
134	4.1078	-3.1513	1.4426	-21.0171	-1.1193	-8.4853	-3.7969	-25.7476	3.2082	-4.0475	0.53074	-21.2266	8.1237	2.9239	6.2194	-9.307	4.9054	-0.28371	2.9899	-13.2083	7.4871	2.2795	5.5799	-9.998	10.3424	6.3222	8.8689	-3.2155	7.8776	3.8047	6.3966	-5.7546	9.8499	5.8092	8.3746	-3.7243	4.373	-2.9087	1.7058	-20.7665	-0.29056	-7.5745	-2.9	-24.3336	3.5914	-3.6801	0.89927	-21.695	8.3046
135	5.9145	-0.80748	3.4835	-16.7652	2.3202	-4.3898	-0.11514	-20.3135	5.2068	-1.5248	2.7518	-17.5001	9.4104	4.6497	7.6688	-6.6918	6.8929	2.1047	5.1525	-9.3288	8.9065	4.1426	7.1628	-7.2413	11.3419	7.6595	9.9941	-1.181	9.392	5.6658	8.0406	-3.1997	10.9524	7.2504	9.6032	-1.5851	6.1228	-0.61625	3.692	-16.5833	2.9215	-3.7064	0.55333	-19.6709	5.5076	-1.2312	3.0653	-17.4084	9.5497
136	0.61188	-7.2834	-2.2867	-23.4362	-4.6347	-11.4804	-6.7235	-28.3438	-0.76079	-7.394	-2.4891	-26.7327	5.6317	0.017887	3.5631	-12.9521	0.94894	-4.793	-1.1116	-15.9016	4.6579	-0.95219	2.5906	-13.9005	8.4063	4.0639	6.8052	-5.3516	4.6687	0.31937	3.0762	-9.7283	7.6522	3.2993	6.0524	-6.7901	1.025	-6.8946	-1.8766	-23.133	-2.4909	-10.5291	-5.6259	-27.6005	-0.17026	-8.0819	-2.9467	-23.9104	5.9184
137	2.5697	-6.472	-0.27733	-24.9595	-4.4755	-12.4229	-7.3467	-30.007	1.5237	-7.6351	-1.771	-26.0731	7.0217	1.4241	4.9516	-12.5818	2.9728	-3.7432	-0.11273	-16.8752	6.2564	0.66957	4.1924	-13.4656	9.4986	5.1406	7.899	-5.2637	6.5136	2.1424	4.9117	-9.1297	8.9095	4.5284	7.3056	-5.5761	2.8773	-6.1318	0.028601	-24.6323	-3.3236	-11.2924	-6.213	-29.3367	1.9665	-7.1874	-1.1321	-25.1337	7.2386
138	1.7678	-5.7915	-1.1215	-24.4088	-3.569	-11.6233	-6.5323	-29.4381	0.59051	-6.8414	-2.0221	-25.3475	6.4561	0.85096	4.4006	-12.0066	2.4818	-2.9608	0.61021	-16.249	5.6254	0.015197	3.567	-12.8401	9.0441	4.712	7.4528	-5.3594	5.8517	1.4831	4.2574	-8.4607	8.4002	4.0546	6.8088	-6.14	2.1204	-5.4762	-0.7703	-24.1015	-2.6418	-10.5214	-5.4469	-28.7131	1.0955	-6.4572	-1.6469	-24.4051	6.6992
139	2.7448	-5.2775	-0.090294	-23.5461	-2.8788	-10.6711	-5.7327	-28.5881	1.7007	-6.3928	-1.3517	-24.5407	7.1601	1.6068	5.1201	-11.5149	3.2932	-2.4161	1.1146	-15.4598	6.4141	0.8592	4.3724	-12.3135	9.6005	5.301	8.0237	-4.9222	6.6987	2.3585	5.1133	-7.9425	9.0246	4.7051	7.445	-5.355	3.0525	-4.9776	0.21249	-23.2578	-1.881	-9.6797	-4.7247	-27.7772	2.1439	-5.9129	-0.82833	-23.8135	7.3734
140	2.6846	-4.8084	-0.12925	-22.7953	-2.3144	-9.9823	-5.1216	-27.7778	1.6253	-5.8823	-1.1187	-23.8001	7.1075	1.6405	5.1052	-11.0252	3.4516	-1.9386	1.5302	-14.8075	6.3576	0.88525	4.353	-11.7949	9.551	5.3237	8.001	-4.6484	6.662	2.3963	5.1071	-7.4497	8.9701	4.7289	7.4193	-5.2638	3.0005	-4.52	0.18652	-22.5227	-1.3472	-9.0335	-4.1537	-26.9819	2.0785	-5.4203	-0.66462	-23.1272	7.3257
141	2.1522	-5.5541	-0.72839	-23.92	-3.2407	-11.0365	-6.1041	-29.3142	1.025	-6.6902	-1.9594	-24.9824	6.7357	1.1295	4.6779	-11.7803	2.6926	-2.709	0.59398	-15.7832	5.9346	0.32464	3.875	-12.596	9.2679	4.9307	7.6763	-5.3117	6.1656	1.7942	4.5685	-8.2138	8.6485	4.2957	7.0553	-5.8588	2.4865	-5.2451	-0.39643	-23.6252	-2.1604	-10.0457	-5.0732	-28.3831	1.506	-6.2048	-1.4272	-24.3371	6.9678
142	3.9685	-3.9041	1.259	-21.5801	-1.2225	-8.7204	-3.9522	-26.2682	3.0703	-4.8906	0.37659	-22.7137	8.0257	2.7356	6.0923	-10.0919	4.3759	-1.018	2.8762	-13.5917	7.3896	2.0914	5.4528	-10.806	10.2666	5.9084	8.7704	-3.5425	7.8009	3.2585	6.2941	-6.5118	9.7744	5.373	8.2762	-4.4533	4.2335	-3.6384	1.5216	-21.3256	-0.41262	-7.8098	-3.0579	-25.8686	3.4522	-4.4706	0.70655	-21.9463	8.2083
143	6.4733	-0.25913	4.074	-16.1618	3.094	-3.5732	0.67565	-19.3819	5.8455	-0.93901	3.3819	-17.0407	9.807	5.1048	8.0933	-6.2441	7.4311	2.665	5.8428	-8.6851	9.3606	4.6533	7.6448	-6.7448	11.65	7.8485	10.3239	-0.8202	9.9203	6.0403	8.5861	-2.6973	11.305	7.4821	9.9772	-1.4546	6.6568	-0.083127	4.2578	-15.9942	3.6035	-2.9379	1.2846	-19.3433	6.1116	-0.64927	3.7052	-16.3739	9.9324
144	5.1832	-0.65598	2.7457	-16.131	2.1448	-4.3609	-0.23611	-19.7447	4.3552	-1.4251	1.9114	-16.8842	8.8881	4.1292	7.1486	-6.2869	6.7686	2.0839	4.3286	-8.9861	8.3012	3.5419	6.5612	-6.8434	10.9356	7.6028	9.5893	-1.5582	8.6806	5.5289	7.3339	-2.9333	10.4815	7.1797	9.1352	-1.5577	5.43	-0.44932	2.9911	-15.939	2.8355	-3.6808	0.4618	-19.2218	4.7098	-1.097	2.347	-16.4021	9.0585
145	5.8136	-0.90938	3.4024	-16.3531	1.6863	-4.8098	-0.69142	-20.1883	5.0656	-1.7137	2.612	-17.1099	9.3386	4.6304	7.6189	-6.4578	6.2233	1.7335	4.8639	-9.2992	8.8077	4.0945	7.0859	-7.0413	11.2865	7.4905	9.9559	-1.0888	9.2258	5.2986	7.8881	-3.1886	10.876	7.0456	9.5439	-1.6341	6.0334	-0.6928	3.6223	-16.1504	2.4242	-4.0966	0.041086	-19.5478	5.3836	-1.3727	2.8793	-16.6635	9.4901
146	5.4436	-0.88125	3.0428	-16.3191	1.7369	-4.7896	-0.65647	-20.1973	4.6387	-1.685	2.2214	-17.0791	9.0718	4.386	7.3592	-6.4346	6.3651	1.7701	4.5784	-9.2847	8.5006	3.8133	6.7872	-7.0195	11.0777	7.5272	9.7521	-1.2277	8.8797	5.3413	7.5518	-3.1699	10.6357	7.0839	9.3097	-1.5769	5.683	-0.66383	3.2814	-16.1156	2.4767	-4.0746	0.080215	-19.5304	4.9829	-1.3454	2.6304	-16.644	9.2375
147	1.2802	-6.426	-1.5543	-23.3539	-4.2557	-12.8775	-8.0643	-29.3102	-0.023827	-7.7455	-2.8874	-24.5364	6.1089	0.62143	4.0903	-11.4602	1.4544	-3.9916	-0.47402	-15.7945	5.1831	-0.30338	3.1647	-12.3449	8.7779	4.4664	7.2156	-5.3619	5.2106	0.86375	3.651	-8.8193	8.061	3.7356	6.4992	-6.139	1.6712	-6.0528	-1.1655	-23.0271	-3.1084	-11.6891	-5.8951	-28.2777	0.53566	-7.1881	-2.2841	-23.9378	6.3824
148	2.4696	-5.1407	-0.3505	-23.4486	-3.2136	-11.5627	-7.2366	-29.4311	1.3902	-6.2429	-1.4495	-24.8191	6.9586	1.4223	4.9202	-11.5285	2.9198	-3.507	0.022221	-15.5784	6.1764	0.64585	4.1339	-12.3508	9.4451	5.1688	7.8696	-4.8698	6.4044	2.1174	4.8134	-7.8363	8.8416	4.551	7.2629	-5.4498	2.7887	-4.8381	-0.033432	-23.1512	-2.1641	-11.0722	-6.0462	-28.4409	1.8485	-5.7842	-1.1288	-24.2495	7.1853
149	5.4056	-1.4949	2.8786	-17.7646	1.8719	-5.1345	-0.97596	-21.1539	4.6524	-2.2684	2.0975	-18.1335	9.0457	4.1201	7.2504	-7.469	6.3734	1.1932	4.7943	-10.2054	8.5147	3.5795	6.7166	-8.028	11.0569	7.2162	9.6672	-1.8943	9.0001	5.1036	7.6002	-3.9847	10.6457	6.7896	9.2541	-2.355	5.6272	-1.2862	3.1005	-17.5737	2.5571	-4.6589	-0.51301	-20.5337	4.9725	-1.9452	2.4623	-17.7436	9.1983
150	10.5194	5.2293	8.6	-8.8414	9.4587	0.55695	4.9592	-14.0902	10.34	5.021	8.3995	-12.3309	12.6873	8.8749	11.3078	-1.0959	11.9596	7.7565	10.243	-2.0607	12.5554	8.7392	11.173	-1.2982	13.888	10.9378	12.821	3.5698	13.3652	10.3765	12.2841	2.9989	13.7874	10.8231	12.7177	3.4568	10.5662	5.2691	8.6483	-8.7948	9.6395	1.629	7.2864	-13.7104	10.4121	5.1056	8.4421	-12.0506	12.7179
151	6.4262	0.51878	4.2611	-14.0325	2.5154	-4.2354	-0.17326	-19.063	5.674	-0.24003	3.4934	-16.6249	9.7713	5.5431	8.2261	-4.8207	7.1549	2.8604	5.2387	-7.4427	9.2364	5.0146	7.6934	-5.3661	11.6214	8.3408	10.4257	0.50066	9.5886	6.3143	8.4004	-1.4329	11.2075	7.9235	10.0136	0.088832	6.6532	0.73024	4.4866	-13.8375	3.2173	-3.4466	1.1657	-18.8671	5.9983	0.082638	3.8578	-16.2259	9.9291
152	0.98674	-5.7751	-1.7548	-23.265	-4.1234	-11.9407	-7.0488	-29.6675	-0.38056	-7.088	-2.4626	-24.7955	5.8806	0.53858	3.9001	-11.492	0.73224	-3.5836	-0.59192	-16.1571	4.8863	-0.43029	2.9224	-12.4485	8.6162	4.4355	7.0793	-5.0418	4.7943	0.67364	3.2827	-8.0436	7.8461	3.6681	6.3093	-5.7873	1.3985	-5.4013	-1.3478	-22.9255	-3.1685	-10.7841	-6.4442	-29.6728	0.2062	-6.5357	-1.897	-24.0562	6.1773
153	1.6485	-5.8136	-1.1982	-24.7715	-4.2626	-12.1354	-6.9956	-30.4783	0.40725	-7.0383	-2.4814	-25.6803	6.3708	0.85713	4.3446	-12.4321	2.0049	-3.3126	-0.27629	-17.0034	5.4895	-0.027417	3.463	-13.356	8.9827	4.7062	7.4142	-5.2052	5.5725	1.2712	3.9997	-8.349	8.3003	4.0148	6.7305	-5.898	2.0183	-5.4693	-0.82999	-24.418	-3.1472	-10.9053	-5.9236	-29.271	0.93777	-6.5272	-1.8606	-25.0435	6.6303
154	3.4157	-3.9392	0.71143	-21.8847	-1.7987	-9.3125	-4.5632	-27.0346	2.4182	-4.9539	-0.40951	-22.7915	7.6281	2.3575	5.6958	-10.4427	4.0124	-1.2293	1.8666	-14.1117	6.9156	1.6425	4.9835	-11.1881	9.9617	5.8694	8.466	-3.7187	7.2016	3.0814	5.6993	-6.494	9.4106	5.307	7.9127	-4.2831	3.7111	-3.6577	1.0048	-21.6236	-0.84318	-8.3736	-3.3717	-25.7543	2.8428	-4.5321	0.061697	-22.3231	7.8361
155	5.0835	-1.0733	2.5657	-17.0696	1.2313	-5.8727	-1.4763	-22.4213	4.2704	-1.844	1.8077	-19.0631	8.8162	3.9077	7.024	-7.2107	5.97	1.6969	4.1132	-9.9329	8.2399	3.3251	6.4452	-7.7757	10.8794	7.0749	9.4923	-1.9838	8.6474	4.8059	7.251	-3.492	10.4333	6.6177	9.0447	-2.4493	5.3235	-0.86347	2.8057	-16.9308	1.8619	-5.1334	0.081565	-20.5605	4.6163	-1.524	2.1895	-18.6688	8.9832
156	8.8648	3.0696	6.7757	-10.9533	6.5331	0.654	4.3727	-13.6296	8.4812	2.634	6.3703	-11.7893	11.5078	7.3951	10.0155	-2.7032	10.0748	5.8512	8.2501	-4.303	11.2339	7.1153	9.7397	-3.0367	12.9712	9.7799	11.8161	1.9811	11.9021	8.6702	10.7359	0.86961	12.7598	9.5561	11.6025	1.7478	8.9741	3.1809	6.8856	-10.8722	6.9051	1.0269	4.9646	-12.8044	8.6416	2.8142	6.5322	-11.5438	11.5827
157	11.0568	6.7442	9.3211	-5.1064	10.5805	5.6629	8.9184	-6.1262	10.8618	6.5744	9.1569	-5.6906	13.0743	9.6472	11.8371	1.502	12.4794	9.4181	11.2793	0.85087	12.9378	9.5079	11.6994	1.3593	14.1878	11.5314	13.2309	4.8881	13.6704	10.9858	12.7073	4.8292	14.0835	11.4181	13.1259	4.7668	11.1114	6.7784	9.3774	-5.0939	10.7087	6.0185	9.0922	-5.864	10.9435	6.6439	9.3317	-5.5358	13.1094
158	4.6278	-0.12775	3.6009	-14.2579	1.5498	-5.2396	-0.74184	-17.6707	5.0016	-0.96181	2.7772	-14.4482	8.4931	4.0626	6.8661	-5.1222	6.3583	2.1732	3.3758	-8.0115	7.7722	4.4109	6.1482	-5.7232	10.6305	7.1964	9.3714	-0.06051	7.8776	5.643	6.6294	-2.1103	10.0726	6.6382	8.8158	-0.51768	4.9348	0.10918	3.8498	-14.0799	2.3134	-2.774	0.33375	-16.7859	5.3601	-0.61048	3.1018	-14.0407	8.7083
159	2.5991	-4.4122	-0.025578	-20.1719	-3.1821	-10.0581	-5.7414	-25.6356	1.5987	-5.4959	-1.2032	-20.9829	7.4782	2.3838	5.605	-9.6605	2.896	-2.1123	1.0111	-13.3384	6.6893	1.2114	4.8125	-10.3622	9.8483	5.9007	8.4005	-3.5865	6.7833	2.4263	5.3246	-6.6127	9.2395	5.28	7.7895	-4.3036	3.5131	-4.1057	0.46029	-19.8969	-2.0877	-8.7786	-4.4044	-24.4723	2.094	-5.0415	-0.66859	-20.4042	7.709
160	1.9358	-5.7622	-1.1513	-23.1491	-4.7567	-11.8587	-7.5147	-29.0892	0.87609	-6.9759	-2.3968	-23.9307	6.459	1.0406	4.4685	-11.4667	2.0005	-3.3115	0.19537	-15.7525	5.5807	0.38936	3.5892	-12.381	9.0497	4.853	7.5095	-4.7609	5.6651	1.6961	4.1211	-8.2297	8.3695	4.165	6.8286	-5.7547	2.1443	-5.4207	-0.37331	-22.8301	-3.5228	-10.7704	-5.8678	-27.8863	1.3796	-6.4722	-1.816	-23.4049	6.7195
161	1.5871	-6.214	-1.3707	-24.2571	-4.6472	-12.2365	-7.4929	-29.9375	0.28498	-7.4407	-2.5969	-24.621	6.4579	0.85574	4.4019	-12.1897	1.9182	-3.6266	-0.12584	-16.5504	5.5996	-0.23585	3.5399	-13.0728	9.0539	4.7181	7.464	-5.5942	5.7226	1.1359	4.1209	-8.806	8.3906	4.0425	6.7983	-6.235	2.1119	-5.8683	-1.0256	-23.9332	-3.1767	-11.2728	-5.7073	-28.754	0.80927	-6.9318	-2.0523	-24.1075	6.7098
162	2.2504	-5.5544	-0.54055	-23.504	-3.5101	-11.101	-6.6823	-29.6649	1.0419	-6.7055	-1.6538	-24.811	6.8207	1.299	4.7972	-11.6545	2.8556	-2.8654	0.70961	-15.7079	6.023	0.38003	3.9969	-12.3295	9.331	5.0549	7.7652	-5.087	6.2464	1.8144	4.6708	-8.1791	8.7135	4.4267	7.1459	-5.6052	2.6146	-5.2322	-0.34914	-23.2006	-2.2949	-10.2279	-5.0563	-28.5685	1.5262	-6.2283	-1.1764	-24.147	7.0556
163	1.8809	-5.8955	-1.3651	-24.1839	-4.0967	-11.9182	-7.0432	-31.1408	0.39769	-7.0558	-2.5753	-25.5772	6.368	0.71161	4.2937	-12.0765	2.0741	-3.1558	0.33146	-16.2862	5.5144	-0.18464	3.4377	-13.1677	8.9813	4.6025	7.3764	-5.6671	5.6789	1.2418	4.066	-8.5486	8.3209	3.9322	6.7145	-6.3765	1.995	-5.5682	-0.96333	-23.8774	-2.9278	-10.7548	-5.7251	-29.979	0.91111	-6.5753	-2.0034	-25.0219	6.6196
164	0.56867	-7.5632	-2.6121	-26.738	-6.049	-14.3607	-9.1157	-33.6068	-0.90723	-8.85	-3.9247	-28.2789	5.5189	-0.42165	3.3381	-13.8682	0.81555	-4.8081	-1.2061	-18.5792	4.5782	-1.3983	2.3947	-15.0384	8.3217	3.723	6.6345	-6.9932	4.6841	0.022269	2.9881	-10.2968	7.5937	2.9849	5.9048	-7.7155	0.84186	-7.1964	-2.2525	-26.3941	-4.6948	-12.9972	-7.7381	-32.3934	-0.34	-8.3152	-3.369	-27.6872	5.7972
165	1.5785	-6.5165	-0.95547	-25.4816	-4.4397	-11.9587	-7.3177	-31.0871	0.90702	-7.6822	-2.0649	-26.0828	6.6491	0.89891	4.5418	-13.0108	2.5954	-3.6269	0.0075167	-17.2339	5.8589	0.090008	3.747	-13.9111	9.2019	4.7472	7.5722	-6.1413	6.1332	1.6212	4.4878	-9.3167	8.5912	4.1228	6.9585	-6.3519	2.3532	-6.1886	-0.6048	-25.1717	-3.2449	-11.3384	-6.6304	-30.0001	1.3734	-7.2002	-1.6296	-25.5988	6.8803
166	2.6166	-5.1958	-0.33944	-23.5818	-2.5089	-10.2705	-5.3392	-28.5215	1.4575	-6.2397	-1.4072	-24.4045	7.0036	1.4405	4.9685	-11.6587	3.2795	-2.2463	1.2812	-15.4363	6.2487	0.65957	4.2112	-12.2103	9.4726	5.1653	7.8975	-5.0598	6.5556	2.1978	4.9716	-7.9316	8.8881	4.571	7.3115	-5.6183	2.8548	-4.9029	-0.029413	-23.3052	-1.5047	-9.5025	-4.549	-27.5437	1.9128	-5.8053	-0.89374	-23.9038	7.2259
167	5.1589	-1.8718	2.956	-18.6446	1.2935	-5.4524	-1.2312	-22.427	4.8154	-2.6432	2.2362	-19.0516	9.1478	4.1464	7.3258	-8.1305	6.5003	1.1093	4.2905	-10.944	8.6402	3.6163	6.8141	-8.6456	11.1399	7.2676	9.7305	-2.3117	9.1613	5.2288	7.7363	-4.4394	10.7478	6.8622	9.3354	-2.4489	5.7493	-1.6598	3.1792	-18.446	2.0482	-5.0621	-0.71265	-21.6937	5.1155	-2.3252	2.4906	-18.7151	9.2934
168	8.0087	1.9435	5.6502	-12.83	5.682	-0.37836	3.4846	-15.1265	7.3786	1.4664	5.1592	-13.2469	10.8036	6.4698	9.231	-3.9753	9.146	4.8915	7.6394	-5.74	10.4599	6.1065	8.8855	-4.289	12.4229	9.0664	11.2057	0.92515	11.0986	7.697	9.8726	-0.39331	12.1573	8.7917	10.9387	0.55642	8.0176	2.069	5.794	-12.7156	6.1421	-0.04559	3.9082	-14.6552	7.5844	1.6616	5.4493	-12.9777	10.9018
169	6.2309	-1.0101	3.8634	-16.2712	3.2013	-4.1566	0.70536	-18.5	4.7207	-1.8355	3.1418	-16.5989	9.148	4.5547	7.4698	-6.4317	6.337	2.5627	5.4287	-9.3247	8.5686	3.9632	6.8903	-6.6926	11.1387	7.5812	9.8401	-0.45749	8.9128	5.3364	7.6139	-3.1816	10.6905	7.1282	9.3921	-0.88229	5.7904	-0.77667	3.4201	-16.0561	3.768	-4.3716	1.2387	-17.8293	5.0697	-1.4895	3.4423	-16.1663	9.3188
170	3.3821	-3.4113	0.73752	-19.6168	-1.4645	-8.0777	-4.1558	-24.0925	2.5694	-4.4309	-0.32375	-20.5606	7.7669	2.6999	5.9105	-9.0835	4.0697	-1.1953	1.9963	-12.3734	7.0379	1.9548	5.1801	-10.0086	10.0661	6.1434	8.6296	-3.2611	7.2474	3.2933	5.8059	-5.8202	9.5019	5.5719	8.0646	-3.8664	3.9133	-3.1242	1.288	-19.3511	-0.53314	-7.2998	-2.979	-23.283	3.0088	-4.0085	0.16774	-20.1031	7.9819
171	5.4505	-1.5554	2.936	-18.2458	-0.098711	-6.3049	-2.4583	-22.041	4.4627	-2.367	2.1662	-19.0288	8.9572	4.0958	7.1827	-7.416	6.026	0.49734	3.5972	-11.0039	8.3887	3.5082	6.6109	-8.2044	10.9917	7.2293	9.6189	-1.6362	8.7845	4.973	7.3996	-3.9877	10.5523	6.7789	9.1773	-2.0858	5.5102	-1.3307	3.0053	-18.0139	0.82722	-5.7254	-1.159	-21.2706	4.803	-2.033	2.379	-18.6145	9.1225
172	8.7971	3.2381	6.7078	-10.9374	6.1577	0.92502	4.2161	-17.1845	8.5278	2.8375	6.2977	-11.4061	11.5488	7.4784	10.0733	-2.4425	10.1439	6.2219	8.8211	-4.2534	11.2744	7.1865	9.7962	-2.8041	13.0016	9.849	11.8595	2.0166	11.9335	8.733	10.7797	0.998	12.7897	9.6267	11.6456	1.7634	9.0336	3.341	6.9511	-10.8319	6.6619	1.1415	5.6235	-16.3764	8.6899	2.9987	6.5294	-11.1714	11.6254
173	6.5781	1.8213	4.4048	-13.485	4.5938	-1.9489	2.5169	-16.9659	5.7982	1.2136	3.6792	-13.7446	9.8606	5.5982	8.3046	-3.365	7.4154	4.4019	6.9775	-6.9852	9.3389	5.0682	7.7834	-3.6877	11.6931	8.3934	10.4894	0.49453	9.7	6.3875	8.4975	-0.20627	11.2902	7.987	10.087	0.083741	6.7641	1.9901	4.5679	-13.2961	5.1672	-0.82243	3.0902	-16.2367	6.1145	1.4665	4.0996	-13.3517	10.0149
174	4.6842	-1.6765	2.2209	-17.1609	0.30768	-6.347	-2.0415	-22.0748	3.7962	-2.618	1.2781	-18.012	8.5672	3.8292	6.8319	-6.8256	5.175	0.67114	3.5521	-10.4038	7.907	3.1563	6.1704	-7.7559	10.6868	7.0188	9.344	-1.6855	8.1294	4.4339	6.7818	-3.8074	10.1758	6.5008	8.8321	-2.2166	5.01	-1.4093	2.5592	-16.952	0.98244	-5.5004	-1.2876	-21.019	4.1932	-2.2264	1.6305	-17.6429	8.7613
175	3.8443	-3.1492	1.2668	-19.5415	-0.65816	-8.3675	-3.1329	-23.8531	2.8158	-4.1808	0.25871	-19.0388	7.9297	2.9435	6.1028	-8.601	4.3566	-0.75176	2.3701	-12.4711	7.2132	2.214	5.3846	-9.6985	10.1931	6.3338	8.7796	-2.7393	7.4275	3.5375	6.008	-5.4787	9.6388	5.7722	8.2243	-3.3088	4.1349	-2.8576	1.5545	-19.3202	-0.39346	-6.2339	-3.0709	-22.8805	3.2476	-3.7539	0.68689	-18.7598	8.1414
176	6.7338	-0.059418	4.3853	-15.2059	2.9523	-3.6566	0.64682	-19.0336	6.0965	-0.79199	3.7316	-15.7331	10.0035	5.4726	8.3527	-5.5951	7.5888	3.2396	6.0939	-8.3982	9.5465	4.9978	7.892	-6.0437	11.8029	8.2959	10.5257	-0.13925	9.4757	6.4607	8.7272	-2.3435	11.4496	7.9311	10.1698	-0.52148	6.9357	0.14297	4.6058	-15.1351	3.4205	-2.8497	0.97194	-18.3147	6.3687	-0.49072	3.9332	-15.4023	10.1347
177	9.2623	4.153	7.2958	-9.066	5.8248	2.1791	3.7449	-12.8516	8.8817	3.7805	6.9102	-9.2904	11.7984	7.937	10.3982	-1.1875	10.5048	6.5523	8.9981	-2.6952	11.5277	7.6538	10.1258	-1.4469	13.1962	10.2059	12.1126	2.8533	12.1329	9.1283	11.0628	2.0594	12.9874	9.9891	11.9026	2.6192	9.3815	4.2489	7.4079	-9.0091	8.0454	0.18592	6.0456	-12.2963	9.0431	3.9313	7.1457	-9.1135	11.8751
178	7.9905	2.4486	5.9802	-9.6677	5.8667	0.27482	3.8572	-14.057	7.43	1.848	5.3921	-10.7628	10.9089	6.9824	9.4783	-2.4044	8.9056	4.991	7.4458	-4.5971	10.4955	6.561	9.0648	-2.4624	12.5059	9.4664	11.3991	2.1025	11.4201	7.8627	9.8112	0.55541	12.1866	9.1426	11.0798	1.7679	8.1927	2.617	6.1735	-10.6097	5.6373	0.58464	4.6941	-13.473	7.6794	2.099	5.7083	-10.4535	11.0297
179	3.5059	-3.0495	1.0248	-18.1513	-1.2744	-8.2965	-3.7305	-21.0693	2.4013	-4.1525	-0.089879	-18.5128	7.7005	2.8982	5.9358	-8.0517	3.8141	-1.0018	1.9982	-11.9696	6.9108	2.1031	5.1467	-8.7799	10.0131	6.2949	8.6472	-2.3982	6.78	3.2506	5.6115	-5.1903	9.4016	5.6808	8.0364	-3.0186	3.8534	-2.7338	1.3623	-17.345	-0.73982	-7.1916	-3.6214	-20.3792	2.8787	-3.6922	0.42136	-18.0909	7.9361
180	3.1249	-3.9647	0.47276	-20.753	-3.1569	-9.7821	-5.7891	-24.6478	2.0262	-4.0547	-0.63788	-20.5529	7.4306	2.3087	5.5503	-9.4487	3.4741	-1.6197	1.604	-13.4611	6.6473	1.5122	4.7647	-10.361	9.8048	5.8401	8.3497	-3.4228	7.5884	2.7658	5.3012	-6.3616	9.1985	5.2254	7.7418	-4.0491	3.464	-3.6515	0.80964	-19.144	-0.18577	-9.3915	-3.9792	-23.0593	2.497	-3.6404	-0.19212	-20.1501	7.6616
181	4.3053	-2.6192	1.7475	-18.7979	-0.92046	-7.1331	-3.4716	-22.0502	3.3955	-3.2862	0.80876	-18.8973	8.2792	3.2928	6.4539	-8.0314	5.0495	-0.043612	3.1121	-11.6003	7.6194	2.6186	5.7911	-8.7307	10.4628	6.6017	9.0498	-2.3031	7.8815	3.9978	6.4765	-5.0535	9.9522	6.0813	8.5371	-2.8373	4.6059	-2.3561	2.0315	-17.2368	0.80653	-7.0904	-1.826	-21.909	3.791	-2.9012	1.2874	-18.5235	8.4727
182	7.9067	1.9407	5.7079	-11.53	5.4114	-0.29969	3.2138	-13.273	7.4053	2.3573	5.194	-12.1816	10.8321	6.5416	9.2723	-2.8849	9.007	4.7016	7.4382	-5.392	10.4738	6.1677	8.9104	-3.3713	12.4453	9.123	11.2379	1.7191	11.6324	7.6742	9.8246	-0.36451	12.1684	8.8349	10.9584	1.4408	8.0616	2.0803	5.8636	-10.955	6.7229	-0.2629	3.947	-13.7843	7.6175	2.5383	5.4037	-11.9519	10.9339
183	14.4483	10.4806	13.0041	1.4121	15.5734	11.5021	14.1274	-2.7546	14.6668	11.5598	13.2141	0.69096	15.4929	12.6282	14.4718	6.3434	16.2288	13.3479	15.207	5.9072	15.651	12.7698	14.626	6.52	16.067	13.8496	15.2773	8.9039	17.0413	14.3899	15.8582	8.5746	16.1912	13.9615	15.3985	9.0207	14.3785	10.405	12.9418	0.64891	16.0858	11.2197	13.9475	1.5304	14.5673	11.4508	13.1101	0.64263	15.4381
184	16.114	13.2352	15.0895	6.2291	17.717	15.1572	16.661	4.1802	16.4423	14.1081	15.5368	6.1774	16.7308	14.6263	15.9883	9.7547	18.0577	15.7043	17.045	10.2863	16.9477	14.8332	16.2037	10.1572	17.0392	15.4182	16.468	11.5565	17.1798	16.2516	17.3257	11.8744	17.2117	15.5839	16.6396	11.7251	16.0614	13.1386	15.0081	5.7812	17.8509	14.3908	16.6144	6.1033	16.3151	13.9731	15.4903	6.1004	16.6612
185	8.18	3.6163	6.4929	-6.0801	4.7753	0.45217	3.7353	-11.5029	7.4862	3.1996	5.8058	-8.0857	11.0472	7.7468	9.838	0.44371	8.7028	5.3419	7.3672	-2.222	10.5385	7.2438	9.3338	0.37143	12.6149	10.0636	11.6806	4.3041	9.3057	8.1787	9.7815	2.276	12.2218	9.6757	11.2911	3.9283	8.4289	3.8204	6.7182	-6.8069	5.6681	1.4414	3.8125	-9.6968	7.7987	3.4963	6.2026	-7.7248	11.2014
186	5.2906	-0.5338	3.15	-12.2562	0.34754	-4.5913	-1.1295	-18.3216	4.2546	-1.3284	2.1286	-15.2351	8.8895	4.7331	7.3549	-4.5105	4.8632	1.2764	3.8844	-8.2439	8.1807	4.0302	6.6523	-5.2642	10.9558	7.6899	9.7498	0.49918	8.0583	4.9681	7.0016	-2.3873	10.3929	7.1412	9.1867	-0.035972	5.5328	-0.25088	3.4525	-12.9826	1.1226	-3.9246	-0.83707	-17.7678	4.6737	-0.91638	2.5281	-14.8215	9.103
187	7.3365	1.8083	5.3039	-9.8332	4.3689	-0.78962	2.8374	-14.9095	6.6397	1.2493	4.5978	-12.9821	10.4175	6.4539	8.966	-2.6257	7.9174	3.9591	6.4659	-5.3793	9.9202	5.9491	8.4681	-3.037	12.1262	9.0492	11	1.9528	10.1667	7.097	9.0625	-0.14345	11.7392	8.6583	10.6117	1.5526	7.5485	2.006	5.5176	-10.1516	4.615	-0.071046	2.5089	-13.6092	6.9368	1.5416	4.905	-12.6663	10.5634
188	13.1042	9.0895	11.6415	-1.4002	12.3902	7.7498	10.6831	-3.4149	13.0754	9.1765	11.62	-3.7628	14.5127	11.6401	13.478	4.6208	14.2902	11.5349	13.3908	3.5704	14.5023	11.6181	13.4655	4.1777	15.3069	13.0746	14.5032	7.6085	15.2046	12.9761	14.432	7.3239	15.2973	13.0577	14.4912	7.5764	13.0894	9.0855	11.6481	-1.6032	12.3074	8.0777	10.7586	-2.7043	13.0761	9.1835	11.5475	-3.6616	14.5101
189	17.2491	14.8344	16.3914	6.8338	16.1854	13.8823	16.3455	9.3064	17.6469	15.3139	16.7728	4.1636	17.5097	15.7608	16.8957	11.128	19.0104	17.1314	18.2612	10.6122	17.7887	16.0307	17.1733	9.6316	17.6387	16.289	17.166	12.6391	18.7238	17.3489	18.25	13.5906	17.8581	16.5013	17.384	12.8349	17.1451	14.712	16.2806	5.6987	17.0255	14.3984	15.9617	9.8944	17.4795	15.1528	16.7142	4.1154	17.4211
190	12.1674	8.8969	10.9813	2.1173	12.4798	9.8285	11.8369	1.8068	13.5325	10.4885	12.3891	1.0424	13.9059	11.5318	13.0436	5.8915	13.0223	12.3733	13.7915	7.2599	13.6932	11.3209	12.8335	6.7207	14.8411	13.0082	14.1756	8.5561	14.0426	13.633	13.4035	7.8217	14.6779	12.8478	14.0148	8.3961	12.3006	8.9788	11.0807	1.9849	12.7793	9.8477	11.5557	2.5689	13.5715	8.8182	10.9473	2.9023	13.9695
191	9.4377	5.3958	7.8528	-3.3496	6.3699	1.7459	4.8277	-6.5644	8.9381	4.8724	7.3472	-5.5102	12.0575	8.9485	10.9187	2.0225	9.9251	6.9189	8.8401	-0.41494	11.6636	8.4271	10.5249	1.168	13.3968	10.991	12.5162	5.3171	11.8668	9.0099	10.839	4.083	13.0922	10.6831	12.2116	4.9948	9.6269	5.5022	8.0332	-3.998	7.2739	3.0418	5.8362	-5.6063	8.7795	5.2485	7.5989	-4.4062	12.1728
192	8.702	4.1453	6.9652	-6.6274	4.4255	0.8226	3.9841	-10.7904	7.9693	3.5339	6.216	-10.1194	11.6332	8.2976	10.4123	0.35976	8.9504	5.6861	7.8107	-2.1029	11.218	7.5715	9.9968	-0.78402	13.0695	10.4879	12.1249	4.1596	11.4655	9.2055	10.1982	2.5666	12.7483	10.163	11.8036	3.804	8.9015	4.3108	7.1585	-6.6343	6.2983	1.5326	4.5487	-9.7339	9.1058	3.866	6.6178	-9.3128	11.7555
193	6.2483	0.65984	4.1862	-11.9799	2.3528	-3.5326	-0.3044	-16.1865	5.3267	-0.22816	3.2553	-14.1766	9.7029	5.7844	8.2618	-3.4207	6.9995	2.4918	5.0005	-6.7324	9.0732	5.0361	7.6324	-3.4989	11.5688	8.2469	10.4536	1.3455	9.1416	5.4498	7.9589	-1.1183	11.0812	8.0457	9.9664	0.84825	6.5177	0.91105	4.456	-11.8789	2.6281	-3.0259	0.53544	-15.115	5.0927	0.20555	3.6527	-13.1791	9.8905
194	6.3464	0.059312	4.1956	-13.2044	1.6287	-3.1984	-0.42915	-17.0064	5.4777	-0.81385	3.3226	-15.0745	9.4524	5.3451	7.9594	-4.3651	6.4288	2.5639	5.1942	-7.8254	8.8233	4.9742	7.3304	-4.8774	11.3937	8.4996	10.2184	0.92993	8.9365	6.3296	8.1076	-1.8967	10.8902	7.703	9.7314	0.46041	6.59	0.32194	4.4468	-13.2835	2.1244	-3.3118	-0.070835	-16.123	6.1999	-0.4284	3.6634	-14.1834	9.664
195	10.382	4.9203	8.6231	-6.9719	7.7779	2.1373	6.2617	-9.4766	10.0245	4.5037	8.2634	-8.704	12.1029	9.3211	11.4768	0.4378	10.8046	7.898	10.1006	-1.594	11.8098	8.9173	11.2478	0.32886	13.9019	11.1131	12.9499	4.774	12.2798	10.0051	11.8986	3.0356	13.2063	11.0963	12.7731	4.5636	10.472	5.057	8.7245	-6.7528	7.699	3.5511	5.8613	-8.557	9.9461	4.6704	8.3799	-7.93	12.7693
196	10.932	6.6535	9.3409	-4.6451	9.839	2.3219	8.0446	-7.6474	10.6075	6.3391	9.0079	-5.9091	12.8574	9.2361	11.2599	2.4906	12.171	8.7521	10.7335	1.2885	12.624	9.6457	10.9556	1.79	13.6815	11.7255	12.7849	5.8561	13.129	10.2435	12.3924	5.0198	13.8446	10.9818	12.5508	5.6713	11.029	6.7394	9.4379	-4.6702	9.6546	5.4819	8.0415	-6.7238	10.1348	6.5078	9.1826	-5.4086	12.5091
197	6.6969	1.2993	4.6632	-9.5029	3.6236	-3.2203	0.45044	-13.4561	5.8582	0.48118	3.824	-11.6477	9.9326	5.6968	8.1925	-2.6891	7.6376	3.1396	5.6116	-5.2649	9.3492	5.4576	7.5581	-3.9762	11.5224	8.7588	10.3986	1.6674	9.5022	5.8618	8.4144	-0.46533	11.2962	7.9727	9.9072	1.2108	6.9414	1.5332	4.9129	-9.6377	3.4394	-2.2804	1.3986	-12.608	5.5398	0.8628	4.1661	-11.0643	9.8338
198	7.1031	1.4374	4.9902	-12.4279	1.7512	-3.5949	0.24761	-16.6111	6.3426	0.70899	4.2448	-13.6957	10.2207	5.6126	8.2232	-3.8863	6.8177	2.6617	6.1341	-6.7827	9.7005	5.6669	7.6316	-3.9225	11.5955	8.8756	10.4233	1.5203	9.9492	6.0496	8.8212	-0.53006	11.5716	7.9389	9.9655	1.1069	7.304	1.6437	5.2103	-12.3065	4.0627	-2.6647	0.98963	-15.6666	5.8675	1.0414	4.4799	-13.1225	9.9111
199	6.016	0.25806	3.8571	-13.0698	1.8087	-3.9182	-0.049631	-17.4586	5.1667	-0.58346	2.9866	-14.4729	9.4852	5.4991	8.1027	-4.2485	6.6894	2.5292	4.9085	-7.3912	8.8795	4.6776	7.5144	-4.8564	11.5224	8.1672	10.3302	0.54499	9.0665	6.0094	7.8733	-1.6892	10.9297	7.8559	9.8752	0.06327	6.2879	0.49899	4.1157	-12.9065	2.7224	-3.0523	0.73609	-16.4696	5.8076	-0.20008	3.4411	-13.9219	9.816
200	6.0491	0.0060293	3.8046	-14.004	1.6398	-4.5532	-0.58679	-18.4349	5.1918	-0.82395	2.9525	-15.2578	9.4921	5.0893	7.8331	-4.8304	6.3064	1.9548	4.924	-8.018	8.8988	4.5822	7.2249	-5.4304	11.3405	8.0869	10.1207	0.26804	9.1017	5.5855	7.8773	-2.0432	10.9472	7.5168	9.6501	-0.20375	6.2868	0.24388	4.0558	-13.8256	2.6192	-3.6555	0.22383	-17.4836	5.3627	-0.45422	3.2689	-14.721	9.5883
201	5.8797	-0.11459	3.6466	-14.2251	1.713	-4.448	-0.47348	-18.5064	5.0394	-0.94653	2.7896	-15.3621	9.3906	5.1861	7.8977	-4.9542	6.5162	2.1688	4.7911	-8.0486	8.7932	4.446	7.3061	-5.5266	11.3968	7.9801	10.171	0.088	9.0183	5.754	7.7803	-2.1743	10.8629	7.6105	9.7132	-0.39034	6.1425	0.12342	3.9006	-14.0189	2.5815	-3.5874	0.32031	-17.6136	5.5545	-0.5749	3.2021	-14.849	9.6555
202	5.3201	-0.94434	2.9947	-15.2623	1.0054	-5.5147	-1.4167	-19.8964	4.404	-1.8405	2.0746	-16.3861	8.9842	4.494	7.3258	-5.7438	5.6907	1.1849	4.1054	-8.9904	8.3413	3.8463	6.677	-6.3538	10.995	7.5503	9.7266	-0.57804	8.5217	4.9909	7.2428	-3.0457	10.5134	7.0264	9.2245	-1.0886	5.5892	-0.68617	3.2672	-15.0856	1.6745	-4.6004	-0.48084	-18.94	4.741	-1.4461	2.4653	-15.8707	9.1564
203	7.3568	1.5321	5.2083	-12.7975	3.1532	-2.232	1.4916	-16.3348	6.6973	0.8846	4.5459	-13.9934	10.4347	6.0264	8.9709	-3.8349	8.176	3.9701	6.5788	-6.5974	9.9758	5.8029	8.5118	-4.6836	12.1758	8.9276	11.0047	1.2736	10.3519	7.1524	9.1626	-0.5762	11.782	8.3298	10.6498	0.89848	7.5435	1.7132	5.4023	-12.5341	4.7119	-1.5921	1.8733	-15.5418	7.0517	1.173	4.7937	-13.5453	10.6166
204	12.5476	8.2332	10.9823	-3.2665	10.889	7.4501	10.2155	-3.8171	12.4761	8.1652	10.9105	-4.2105	14.1292	11.2098	13.0308	3.1192	13.8758	10.7588	12.773	2.2118	14.0888	11.0091	12.9856	2.297	15.0061	12.6417	14.1557	6.6978	14.8371	12.4154	13.9668	6.3988	14.9756	12.7142	14.1215	6.6409	12.5538	8.2439	10.9992	-3.0189	12.2577	7.5263	9.8703	-3.5305	12.4885	8.2083	10.9288	-3.9815	14.137
205	10.6858	6.3897	9.1068	-4.6639	8.9343	4.9196	7.78	-5.3428	10.3263	6.0466	8.7433	-5.5234	12.8104	9.7915	11.7114	2.4715	11.5746	8.5002	10.4491	1.1041	12.5581	9.4702	11.4602	2.3405	13.9946	11.6023	13.1313	5.7758	13.0321	10.6593	12.1653	4.8571	13.7868	11.4506	12.9373	5.5786	10.797	6.4878	9.2169	-3.7679	9.3098	5.2851	7.7866	-5.2058	10.5025	6.2103	8.9395	-3.6299	12.9017
206	7.7112	3.1431	5.7881	-8.9983	4.855	-0.66762	2.4411	-12.3632	6.9397	2.4796	5.0559	-9.2875	10.6746	7.0652	9.3572	-0.95677	8.1199	5.0447	6.7664	-3.4586	10.1561	6.4993	8.8396	-1.9015	12.3384	9.5083	11.3067	2.879	10.3359	7.5287	9.3006	1.468	11.9251	9.1327	10.9071	2.4873	7.901	3.3349	6.0096	-8.3759	5.4356	-0.057388	3.7039	-11.0912	7.28	2.7757	5.1911	-9.7097	10.8456
207	9.2934	4.5411	7.5224	-6.2068	8.388	2.4443	5.3534	-7.6691	8.7794	4.0356	7.0012	-5.9448	11.8212	8.416	10.5819	0.47423	9.9966	6.5326	8.7246	-1.4234	11.4579	8.0026	10.2177	-0.14149	13.225	10.5532	12.2549	3.988	11.8087	9.1368	10.828	4.0323	12.933	10.2929	11.9735	3.8795	9.4507	4.684	7.6769	-6.4096	7.2708	2.7958	7.1295	-8.4089	9.0188	4.2626	7.2787	-6.0673	11.9417
208	17.5353	13.9364	16.5761	1.6585	14.1586	11.0855	13.2523	7.6373	17.9612	14.253	17.0222	3.5191	17.6704	15.8259	17.0258	7.0014	18.113	16.1356	17.3999	7.0926	17.996	16.0978	17.3477	7.0454	17.7668	16.3067	17.2582	11.0118	18.9926	17.4961	18.4605	9.1579	18.01	16.5717	17.5087	12.5645	17.3656	13.8341	16.4372	2.0345	17.8962	11.3303	12.9376	3.1813	17.7792	14.1328	16.7054	1.8354	17.5787
209	11.2258	7.2057	9.7625	-1.3681	9.4856	6.7357	8.6782	-2.8954	10.8409	7.3404	10.0615	-0.99053	13.1667	10.4014	12.1624	4.6062	11.8377	9.0633	10.811	4.2192	12.9134	10.1108	11.9106	4.7872	12.7161	12.0924	13.4775	6.8184	13.2895	11.1349	12.5005	6.1317	14.0584	11.9166	13.282	6.6634	11.3075	7.3127	9.871	-1.0076	10.0708	8.0031	8.4743	-3.0333	11.0112	8.0184	9.4335	-1.6307	13.2535
210	9.8393	5.5481	8.2369	-5.0061	8.1369	2.7078	5.1591	-7.6909	9.3454	5.0856	8.3237	-4.3118	12.0701	9.0673	10.9643	2.1973	10.4389	7.348	9.3029	-0.47722	11.7467	8.7025	10.6637	1.5306	13.3181	10.9642	12.5224	5.2935	12.0897	9.7133	11.223	4.792	13.1154	10.7135	12.232	5.0368	9.977	5.6917	8.3865	-4.7813	7.805	4.1745	7.0798	-7.1522	9.5745	6.0424	7.9541	-6.4726	12.1924
211	11.5079	7.6804	10.1135	-3.0416	9.5496	4.428	7.0595	-5.3464	11.2548	7.3897	9.6847	-3.673	13.2027	10.491	12.1881	3.3858	12.3316	9.5669	11.3448	1.1399	13.0239	10.3225	12.0513	2.8331	14.1517	12.0187	13.4695	5.9671	13.5241	11.424	12.753	5.0838	14.1079	11.8806	13.2906	6.8026	11.5596	7.7633	10.1971	-3.5089	10.2642	6.0745	8.366	-4.6897	11.3955	7.4485	9.9285	-3.8303	13.2789
212	14.5577	12.6613	13.8411	5.7761	14.7239	12.7195	13.3158	5.8058	15.1907	15.098	15.8924	3.6101	15.5118	13.3917	14.7402	9.7303	15.7015	14.9973	15.0312	9.8086	15.5507	13.4105	14.7921	9.3371	16.1008	14.37	15.4743	9.8973	16.2034	14.5349	15.5972	9.9314	16.1006	14.4096	15.4925	10.2078	14.5353	12.2646	13.4646	4.5328	18.4789	15.381	13.601	5.3884	14.6017	14.2571	14.5688	5.9736	15.5106
213	26.4758	27.4429	26.8303	19.5029	33.2237	33.0921	32.5346	22.5649	27.967	28.4971	24.8224	23.3095	24.1636	24.5418	24.3559	24.0362	28.8514	29.633	29.0165	24.0722	25.1229	25.4328	25.2948	22.0913	22.8353	23.1294	22.9729	23.6843	26.5113	26.7146	26.6151	26.2612	23.5736	23.8891	23.7295	23.5846	26.0831	26.9149	26.3036	24.9112	29.2233	26.1728	32.2129	30.1676	27.2114	24.7607	27.8303	22.7902	23.872
214	22.2252	22.4153	22.4682	19.6089	26.2363	26.6278	26.1776	23.3151	23.0711	23.156	22.416	21.5382	21.5112	22.3398	21.7598	21.4451	23.3941	23.7036	23.9692	22.2038	22.367	23.3066	22.7909	20.2212	20.7872	20.8379	20.828	19.8742	23.8185	22.5506	22.4277	21.7823	21.2248	21.414	21.2791	22.0664	23.6424	22.3178	22.1495	22.6445	24.6958	24.4328	25.7021	24.8894	22.7353	22.3015	22.7824	21.557	21.344
215	15.8485	14.5556	15.315	9.5621	16.1445	14.2142	14.944	9.4081	15.9305	14.5283	15.2093	10.2023	16.3104	15.3057	15.951	13.5792	16.653	15.684	15.9772	12.5703	16.3321	15.302	15.9956	11.8827	16.7141	15.7991	16.3978	13.7634	16.7246	15.9705	16.433	14.0668	16.6871	15.8313	16.3421	13.7598	15.7878	14.4207	15.3293	10.9148	15.7737	13.6593	15.686	10.5732	15.8768	14.3879	15.378	10.5666	16.3226
216	10.4839	7.4493	11.3188	0.09284	9.6609	6.9632	8.7874	-1.5972	9.9003	9.3735	10.6004	1.3785	13.0758	11.5567	12.4322	6.8702	12.4351	10.7211	11.7202	4.0409	12.8476	11.3461	12.1425	4.1685	13.7076	12.4572	13.1462	7.8597	12.9343	10.3876	11.4429	7.7927	13.4905	12.3393	13.2011	9.2939	11.5431	9.6758	9.4353	2.5753	10.8685	7.2328	9.5378	-0.13156	10.1512	9.5111	8.9589	1.8904	13.1487
217	10.2919	6.8058	8.7635	-2.1161	6.7573	2.7201	5.018	-6.4039	9.7175	6.1408	8.6519	-2.9664	12.6073	10.1063	11.6752	4.7382	10.7627	8.2874	8.8476	1.907	12.2396	9.7168	11.3045	3.0561	13.5174	11.7782	12.9794	6.7545	12.3322	10.1216	11.4283	5.6387	13.4329	11.5154	12.761	6.9916	9.257	6.3788	9.0634	-2.3306	8.2758	2.9105	7.1646	-5.5747	9.9716	6.6845	8.6112	-1.9235	12.7239
218	7.8465	3.2926	5.9874	-7.5742	4.9537	0.40081	3.0675	-10.7715	7.102	2.4181	5.2017	-6.0336	10.6433	7.405	9.4405	0.40625	7.7668	4.5666	6.5884	-3.2063	10.0693	6.8062	8.8709	-1.2966	12.3281	9.719	11.4189	3.7036	10.0441	7.627	8.7912	1.6777	11.9235	9.2878	10.8869	3.5198	7.7173	3.3095	6.3756	-7.2126	4.47	0.64105	2.8122	-9.9546	7.4126	2.7602	5.7158	-7.9087	10.8241
219	7.4795	2.7544	5.8854	-8.5428	3.9801	-0.38439	2.4379	-11.6654	6.6506	2.1553	4.8747	-9.0311	10.5113	6.9253	9.1977	-0.54075	7.6228	4.2094	6.6027	-3.9652	9.8964	6.2831	8.5535	-1.4165	12.212	9.4647	11.1964	2.9712	9.8437	7.2275	9.4191	1.3332	11.7572	9.016	10.7437	2.6158	7.8207	3.075	5.8773	-8.24	4.5107	-0.09633	2.172	-10.6393	7.0148	2.4895	5.1973	-8.7286	10.6878
220	9.0898	4.7137	7.4518	-5.7393	6.4427	2.0403	4.8417	-5.8901	8.4421	4.0674	6.8882	-6.4616	11.6991	8.3471	10.4802	1.2082	9.5773	6.379	8.5572	-1.3995	11.2405	7.8512	9.9851	0.34252	13.107	10.5759	12.1692	4.4113	11.3559	8.8649	10.7075	3.1827	12.7732	10.2447	11.8605	4.1265	9.3966	4.8002	7.5484	-5.8492	6.6601	2.3869	4.7927	-5.4044	8.7356	4.3823	7.0448	-6.2101	11.8281
221	15.5159	12.7279	14.2542	5.1848	15.7689	13.9862	15.6903	6.35	15.6816	12.6525	14.6849	6.4689	16.2527	14.202	15.5152	9.2161	16.837	14.769	15.8267	9.2163	16.3714	14.2867	15.6259	9.8771	16.6472	15.0434	16.0696	10.8064	17.0837	15.4267	17.184	12.0165	16.7375	15.1394	16.1712	10.9851	16.0642	12.6285	14.409	6.133	15.3671	13.8209	15.1592	6.3141	15.6107	12.9261	14.5722	5.1613	16.2166
222	20.8719	19.9282	21.0922	16.7005	24.9327	21.9813	24.8512	12.3302	21.5803	21.4285	21.2726	15.5714	20.0913	19.3847	19.8579	17.1325	22.6383	21.9047	22.7923	19.149	20.6024	19.8651	20.3646	16.3973	19.6415	19.08	19.457	17.047	21.6219	21.0119	21.3621	19.5098	20.0373	19.4829	19.8619	17.5251	20.735	20.4223	20.3077	15.1092	24.2429	21.2959	23.4284	11.9138	21.2781	21.1035	20.9428	17.7111	19.9387
223	11.0009	9.3779	11.7203	1.3065	8.604	6.9164	7.859	-0.83727	10.5006	9.0013	10.9319	2.6201	13.0314	10.65	12.1514	7.0364	11.2987	10.4867	12.1136	4.161	12.6754	10.2808	11.7979	6.1075	14.1489	12.2829	13.4612	7.8296	12.7969	10.9487	10.5055	8.6921	13.8689	12.0217	13.1937	7.662	9.8418	9.8539	9.9007	2.618	10.2486	6.8657	8.8147	0.14664	10.722	9.2709	11.1601	1.4496	13.1449
224	10.4406	6.2967	10.2512	-2.4943	7.5149	3.8549	6.2564	-5.1117	9.9308	6.3708	9.444	-2.621	12.4389	9.8942	11.5283	3.6461	10.8134	7.6806	10.7178	0.90471	12.1592	9.5261	11.2183	2.8664	14.3569	11.554	12.8897	6.6585	12.3738	10.2877	11.6503	5.6486	13.3755	11.3368	12.5919	6.4494	10.6702	8.0758	9.1747	-2.1016	8.6289	4.0751	6.9927	-4.2169	10.1578	6.5312	9.6917	-2.6692	12.5547
225	13.6422	10.1719	13.3588	2.2485	12.1522	9.5852	11.1772	1.3504	13.1898	9.924	12.8034	1.8089	15.0473	12.8276	14.305	7.285	14.1008	11.6892	13.9667	6.1196	15.0267	12.563	14.198	7.2019	15.1791	14.0315	15.0956	9.4252	15.4517	13.4099	15.4274	9.3507	15.6606	14.0211	15.049	9.2177	14.584	11.0243	12.3125	1.682	14.0512	9.6943	12.4886	1.5944	13.4027	10.2254	12.9936	1.8871	15.064
226	18.4785	17.1204	19.3625	12.8509	23.6035	19.65	23.4403	15.5854	18.6759	17.3675	19.9236	14.3694	19.3458	17.3767	18.653	14.2064	19.6419	18.4843	21.204	16.0846	19.3753	17.4079	18.6439	17.2318	19.8684	18.2896	18.8341	14.5159	19.855	18.3761	21.3139	16.0273	19.3963	18.3207	19.1638	14.7275	20.7283	19.3191	17.5631	14.2068	21.4154	19.3543	21.0311	17.6825	18.5622	17.1028	19.5039	13.7269	19.2374
227	21.2286	22.7725	21.6752	19.3426	26.6991	25.5873	28.0344	23.3951	22.1458	22.2228	24.18	20.2931	21.9683	21.0599	22.0096	19.2436	22.9228	22.7073	25.7843	21.3951	22.6163	20.0044	22.6472	22.7901	20.4974	21.1896	21.1623	18.5385	23.6691	20.516	24.0529	20.1955	21.6128	21.6684	21.6807	18.5994	23.7117	22.8599	19.4902	20.2957	24.5858	23.6812	22.9069	26.3184	20.5369	21.23	22.3964	21.0143	21.7718
228	14.3405	12.8538	16.4608	12.0766	15.6282	14.7089	16.2202	12.1122	15.0309	16.9923	14.8843	10.5093	15.9516	14.5582	15.4533	10.7608	15.8318	16.4856	16.7455	11.9455	15.8485	13.6916	15.348	14.102	15.6713	15.4133	16.0561	12.9431	16.1033	14.2456	16.0211	14.7272	16.3534	15.3347	15.9985	13.0693	15.4934	15.8429	13.3684	10.4777	16.4963	12.9802	17.0246	13.1145	14.0905	15.4141	15.9513	10.704	15.9829
229	15.0658	12.5923	14.1887	9.0402	14.2293	13.0219	13.1123	8.1445	15.0921	12.6238	14.0256	6.9243	17.1098	14.3828	16.6202	10.4215	15.7773	12.9604	15.0336	10.4204	17.1885	14.2956	15.1215	10.512	16.4345	16.3104	16.9632	12.4864	15.9612	14.9226	15.5994	12.3881	17.3993	16.3675	17.0408	12.49	15.2842	12.4752	14.0919	7.9321	13.7125	12.3355	14.1629	8.6333	14.8824	12.8577	13.7131	7.4494	17.0818
230	12.7389	10.017	11.9456	3.9596	11.1054	8.5	10.1374	2.1622	12.2434	9.9156	11.4256	3.4266	13.5002	11.8603	12.7345	7.5914	12.9268	10.7623	12.4613	6.255	13.1378	12.0106	12.9968	7.6247	15.1142	12.9376	13.9353	9.7873	13.8724	12.6988	13.8771	9.2359	14.2439	12.666	13.6708	9.6086	12.9384	10.1962	11.8402	3.5944	11.3314	8.4811	9.964	3.2532	12.6365	10.024	11.5076	3.2383	13.6127
231	9.8419	6.1942	8.7916	0.60573	9.0487	5.7072	6.5478	-0.15937	9.2425	5.9371	8.5948	-2.7645	12.6823	9.9303	11.7003	3.4899	9.9809	7.3311	10.7421	4.1979	12.2694	9.0417	10.7702	5.3987	13.5691	11.8434	13.1322	6.7043	11.7594	9.697	11.1767	7.1144	13.5714	11.5245	12.823	6.3792	10.2849	6.7075	8.646	1.0656	7.5645	6.628	7.028	-1.4513	9.5227	6.0685	8.2838	0.85607	12.8047
232	12.0632	9.5003	11.7113	2.8257	11.5134	9.3548	10.4992	2.4619	13.2205	9.5485	11.3285	1.8477	14.499	11.8755	13.6851	6.5737	14.1056	10.9324	12.74	6.7498	14.3371	11.073	13.1434	7.8376	15.5425	13.579	14.6682	9.5703	14.2554	11.7253	13.6027	8.8048	15.1714	13.4537	14.551	9.476	12.9031	9.8918	10.6091	3.5849	11.7063	9.2605	10.3126	1.4219	11.5973	9.5615	11.417	3.7724	14.5476
233	16.8694	15.3055	16.6506	11.1452	18.5344	12.1444	17.8836	8.4529	17.2257	15.825	16.8343	9.0267	17.3154	16.0906	16.8098	12.6615	18.1061	16.8465	17.9309	12.0698	17.4719	15.8982	17.0468	13.4612	17.5209	16.3959	17.0962	13.6566	18.1128	16.6831	17.6752	14.7918	17.6081	16.5174	17.2248	13.7905	17.3165	15.5203	15.8242	9.6535	18.1848	16.4147	17.3864	9.9501	16.7597	15.6457	16.6488	9.5088	17.2669
234	12.7485	9.0611	11.7948	3.9655	9.7577	9.1106	9.3029	2.0848	11.7633	8.8631	12.3098	3.2155	13.9242	10.4693	13.1702	6.619	12.5117	10.2293	13.3335	6.4248	13.6362	12.0685	13.1608	7.7208	14.0209	13.2717	14.2707	8.0857	14.1482	12.9431	14.441	7.9426	14.6299	13.0581	14.0569	7.7974	11.7019	9.4128	12.1675	3.7433	11.1427	8.4906	9.8343	2.1647	12.9521	8.9605	11.5467	2.5428	14.0147
235	11.0885	7.7406	9.9575	1.6059	9.099	6.4527	7.8707	-1.4245	10.5878	7.5381	9.5089	1.0691	12.911	10.6007	11.98	5.0538	11.377	9.0164	10.6986	3.2715	12.5158	10.2556	11.4581	5.147	14.6883	12.1324	13.358	7.6762	12.4814	10.9513	11.9505	7.0072	13.773	11.8321	13.0616	7.4401	11.3769	8.0967	9.933	0.35968	9.4215	6.083	8.4358	-0.054407	10.8147	7.661	9.5859	-0.39543	13.0301
236	12.941	12.7302	13.5201	9.0629	14.2311	11.7275	11.119	6.1592	15.247	12.9505	11.6184	4.8382	14.3945	14.312	13.5937	10.0141	16.1285	14.2577	12.8295	6.2664	14.2033	12.0122	13.1692	9.8278	15.1752	13.5257	14.5969	11.5181	14.2561	12.7828	13.2284	12.0091	15.068	13.3794	14.4541	11.6035	15.1649	12.8968	11.8036	3.1036	14.6878	11.5218	14.3094	5.6435	12.7492	12.9418	13.3401	2.6161	14.452
237	27.5278	24.0315	22.9896	24.9453	30.5984	31.0825	29.0658	31.0662	24.9042	27.3675	29.2382	30.4943	26.16	26.1696	26.5469	22.4825	25.7693	26.3827	30.0209	28.0398	25.643	26.565	25.5261	23.1437	24.487	25.0865	24.6642	20.8255	26.7319	27.638	27.2046	23.9071	25.2876	25.9991	25.5898	21.3063	27.3781	23.606	27.3725	27.2324	28.1431	33.6064	33.7464	29.7029	28.1798	25.8753	23.3609	28.6077	25.7935
238	20.6497	20.1525	21.0747	20.5278	22.3361	22.6795	22.8473	22.2299	20.5037	20.9827	20.9459	21.1005	19.8367	19.8942	19.814	19.2819	21.0594	21.2831	21.4475	21.2842	20.112	20.3564	20.5734	19.7007	19.4467	19.4128	19.4417	18.1545	21.0467	21.0556	20.6167	20.3201	19.6989	19.6671	19.7066	18.3851	20.2862	20.2151	20.1878	20.4726	22.2097	22.6132	22.6725	22.2097	21.1869	20.7931	21.3714	20.3687	19.7404
239	14.9248	13.064	13.0969	8.9896	13.4267	10.3318	12.4247	6.9646	12.4369	11.0047	13.7734	9.5521	15.6917	14.5737	15.332	11.351	12.929	13.4061	14.4444	8.2748	15.5435	14.5615	12.8947	10.9211	16.0409	15.2705	15.7491	11.6452	13.0717	14.9524	15.5233	12.5999	16.0051	15.2547	15.7344	11.2186	14.878	12.8186	14.2362	8.2535	11.8073	11.5888	13.4181	5.8461	14.807	12.3465	12.8419	6.2334	15.7181
240	12.7942	10.3816	11.2586	4.4672	10.9827	7.2101	9.8076	1.8378	11.2419	9.0133	11.5786	3.8488	13.9203	12.1255	13.4453	8.4212	11.8135	11.161	12.8555	6.3013	13.5941	12.2577	13.3083	7.2036	14.7913	13.3094	14.2377	10.9722	13.7751	12.7474	13.762	9.7565	14.5478	13.304	14.0045	10.7389	12.2939	9.9289	12.2413	3.7627	10.3486	7.9568	10.6386	1.6133	12.6496	9.9973	10.7687	3.1827	13.9771
241	14.1776	10.7644	12.7615	5.8581	11.5851	9.7167	11.3954	5.0411	13.7353	11.4576	11.5669	5.4988	15.2343	13.6725	14.6949	8.1359	14.0844	11.3973	12.9207	7.4275	15.116	13.4742	13.5502	9.5697	15.8601	14.5151	15.364	10.6348	14.0183	13.7929	15.5902	9.5584	15.7453	14.5075	15.2553	10.2834	14.3729	12.0158	13.0263	5.7035	12.7205	10.6691	11.0317	4.1675	13.6161	10.4596	12.7112	4.4025	15.2592
242	11.8652	8.9641	11.0912	2.2406	10.7757	7.0622	10.0349	0.46978	10.4621	8.541	10.7859	2.3913	13.6385	11.9398	12.8429	7.2491	11.7143	10.7584	11.5999	6.0192	13.7206	11.174	13.0145	5.9388	14.8358	13.2288	14.2396	8.8578	13.5433	11.6743	12.8536	8.5	14.6469	12.708	14.0622	8.9097	11.8352	9.0977	10.0714	3.0003	10.7748	8.1441	10.1364	0.81507	11.5226	9.7221	10.9453	2.5253	14.0492
243	11.4354	8.1667	10.1414	0.7743	9.3434	5.7072	8.0297	-1.8641	11.4563	7.7926	9.8539	0.16882	13.149	10.9981	12.3061	5.758	11.7831	9.4685	10.8859	3.9384	12.9335	10.6557	12.2188	5.5934	14.3191	12.4824	13.637	8.1846	13.0848	11.2533	12.4668	7.2409	14.0513	12.1504	13.3796	8.0201	11.8213	8.2499	10.2607	0.79256	9.4761	6.2905	8.6367	-1.3862	11.1388	8.249	9.822	0.12035	13.3554
244	10.8283	7.2537	10.1925	-0.11537	8.3149	4.6392	6.9263	-3.5219	9.8107	7.0865	9.0267	-1.3778	12.8301	10.3604	11.9098	4.5703	11.1401	8.5201	10.1407	2.6417	12.4534	9.9916	11.6131	4.195	13.9911	11.9855	13.2475	7.4219	12.5829	10.6319	11.8996	6.1934	13.6866	11.7393	12.9508	7.1495	11.0276	7.5106	9.5784	-0.68067	8.7233	5.2365	7.5418	-2.9343	10.5086	7.0825	9.1495	-1.3912	12.9235
245	11.3726	7.9554	10.3222	0.28368	9.4422	5.7888	8.1268	-2.2601	11.3913	7.7219	9.6256	-0.43547	13.2439	10.8229	12.353	5.1663	11.8122	9.3473	10.9681	3.53	12.9144	10.4901	12.0378	5.0723	14.3147	12.3462	13.5872	7.749	13.0569	11.1961	12.6137	6.873	14.0501	12.1568	13.3286	7.5073	11.7677	8.167	10.3168	0.16886	9.8094	6.3419	8.6013	-1.6769	11.1141	7.8586	9.9086	-0.48718	13.3107
246	12.7954	9.7702	11.841	2.7674	11.6393	8.2457	10.4823	0.92422	12.3823	9.6541	11.3718	2.1777	14.2633	12.1292	13.476	6.9837	13.3696	11.2067	12.6959	5.7938	14.0694	11.9001	13.2804	6.8783	15.1159	13.3704	14.4734	9.1625	14.314	12.657	13.872	8.7329	14.9477	13.2558	14.3111	9.024	13.0521	9.9294	11.7633	2.6126	11.8881	8.71	10.784	1.4697	12.6338	9.7347	11.5095	2.0495	14.3097
247	11.5522	8.2437	10.2643	0.045163	9.257	6.627	8.01	-1.3528	10.56	7.5454	9.9343	0.055467	13.4048	11.0947	12.5338	5.673	12.0235	9.3825	10.659	4.2768	13.106	10.7308	12.2512	4.7751	14.4424	12.5834	13.7546	8.2124	13.2521	11.4155	12.3567	7.3769	14.1959	12.3627	13.5166	7.9973	11.494	8.4778	10.0697	0.4674	9.6009	6.6611	8.442	-1.4016	11.2912	7.8517	10.1413	0.26079	13.4939
248	22.6477	22.0986	22.3887	20.8141	27.8526	27.3617	27.6519	24.9766	23.6439	23.8119	23.4028	21.7009	21.3383	20.9963	21.2207	18.8195	23.8029	24.963	24.9087	23.3578	21.982	21.5552	21.8725	21.0456	20.6129	20.2922	20.5142	18.913	23.0247	22.6406	24.1978	20.7017	21.1016	20.7873	21.006	19.3918	23.7896	21.9405	22.8603	20.6905	26.6604	26.5687	26.9125	24.3211	23.1326	23.7308	23.7071	21.2035	21.1365
249	36.0637	39.4211	36.2175	49.0752	40.9079	50.0991	44.4533	58.116	36.8129	41.2324	39.64	49.9316	31.8831	33.6985	33.0138	38.0409	37.4008	42.0899	38.4614	45.4762	33.6472	35.2813	33.6779	39.7711	28.8487	31.1133	29.7277	33.7625	33.7331	36.5375	33.7291	39.6941	30.2164	32.4779	31.096	35.0536	33.9197	38.9862	33.8818	46.2998	43.5999	48.0269	40.3738	56.4203	37.3644	41.252	35.324	48.8539	31.3437
250	24.0795	24.7227	24.2751	28.7502	25.3993	30.316	24.7325	30.6726	24.1423	26.2619	24.2779	29.254	21.5587	23.8843	21.0564	25.6711	23.9819	25.0409	24.1446	29.8618	21.6239	24.2837	23.4993	27.4056	20.1527	20.9846	20.4623	24.5691	21.8082	24.5623	23.3741	25.4804	21.3333	21.1924	20.6547	25.1579	23.6952	24.9273	22.9039	30.5927	25.8655	28.9263	25.5554	30.7681	24.4123	26.2963	22.6601	28.6909	20.6084
251	18.3632	17.4994	18.4182	16.3855	17.2361	17.7055	17.3077	17.7726	17.4107	16.8842	16.8437	15.9425	18.5177	18.5166	17.7102	17.9267	18.1074	17.3899	16.8864	17.987	17.6972	18.3362	18.3776	17.8466	17.7098	17.7072	17.7135	18.1964	16.655	18.3158	16.175	18.0424	18.8	17.7203	17.7315	16.375	18.8415	17.6225	16.6013	16.4395	17.1375	17.7075	16.145	16.6619	18.2093	18.4736	16.3693	15.5967	17.7371
252	19.6559	20.0012	20.9396	19.1573	21.4198	21.7653	20.5627	22.2675	19.7452	20.439	19.495	20.2326	18.8229	18.845	18.6789	19.9452	20.6175	21.1164	19.899	20.2964	19.6886	19.3903	18.649	18.9591	18.7133	18.445	18.5706	18.6131	20.3512	20.1305	20.1818	19.6327	18.4525	18.5861	18.6243	19.486	19.166	20.2805	17.3875	20.0999	21.7074	22.0711	20.5405	21.7698	20.3585	20.4331	18.2354	20.1563	18.6556
253	16.7319	16.1719	17.045	14.5272	16.4561	15.8844	16.7128	14.3146	16.6041	15.8556	16.1721	14.4266	17.2324	16.0569	16.4981	15.2673	17.3453	16.5488	17.2173	15.1916	16.5638	16.4829	16.3357	15.3057	17.0784	16.4815	16.8424	15.7105	17.251	16.7191	17.3509	15.6028	17.0885	16.4296	16.7984	15.5317	16.4972	16.2742	15.7871	14.0481	16.5636	16.2002	16.1188	14.6734	16.6576	16.1201	15.9239	14.3577	16.8002
254	12.9632	11.5849	13.6471	8.2782	10.4369	9.6892	11.1904	5.1535	13.9142	10.5422	12.2023	6.9232	14.2109	11.6979	12.9311	10.708	12.3214	11.4254	13.4057	7.2654	14.2671	12.6297	12.4545	9.8435	15.7614	13.1343	14.0413	11.2539	13.8846	13.5776	12.5695	10.9034	14.2199	12.8448	13.7006	11.8418	12.0852	12.0644	13.1259	6.5661	10.0799	9.9279	10.9421	4.1358	13.5481	11.4335	12.3695	7.057	13.6613
255	13.5698	12.7508	13.1065	8.6061	12.1764	10.1595	11.4747	6.2017	15.9271	11.3083	14.6414	9.3491	16.041	13.1043	13.9889	10.2082	14.0036	12.4499	15.2411	8.7912	14.7734	13.0482	13.8269	11.2757	15.7607	14.0718	14.9835	11.507	14.7951	13.7116	14.5971	12.9658	15.3077	13.8528	14.7468	12.9358	13.4143	14.7049	15.2919	6.8587	13.3494	12.1349	12.4768	7.0864	13.6737	13.6646	14.9681	9.4178	14.7405
256	22.549	21.169	23.0079	20.1591	24.6927	24.7221	25.6372	23.5407	23.3094	20.2022	19.7221	21.7934	17.8243	21.4035	21.0447	21.4711	21.3009	24.1537	20.1985	20.3296	21.824	21.9321	21.0389	20.5246	20.5638	19.8191	20.049	20.4994	22.5642	22.6398	22.9333	18.9142	20.6125	20.7697	20.2387	18.066	22.0302	18.1808	19.5021	19.1939	20.6028	23.5952	22.8566	22.7233	22.9623	20.4831	19.4548	20.8791	20.3168
257	15.9403	15.2418	15.1328	12.2602	14.3611	13.8765	14.5096	11.0743	14.9935	15.4353	15.0901	11.4142	16.9016	14.3015	15.7427	13.519	16.1592	15.0968	15.632	12.9747	16.4746	15.6601	16.7062	13.7248	17.5155	16.8838	17.0628	14.089	16.4363	16.5022	16.1856	12.8726	16.7865	17.3961	17.273	14.0459	15.5941	15.1871	15.1853	13.1515	15.6233	14.1778	14.382	11.4695	16.6148	13.734	15.6297	10.9489	17.3031
258	12.6177	10.2449	11.521	4.6793	9.6765	7.7406	8.2781	2.1249	11.9506	8.8091	10.639	4.4339	13.8531	11.988	13.2152	8.9532	12.5941	10.9524	11.3846	6.1317	13.5614	12.224	12.8753	8.9218	14.7478	13.429	14.19	10.723	13.5064	12.2734	12.7753	8.883	14.4815	13.165	14.0051	9.9765	12.5367	10.4666	11.6366	5.2114	10.052	7.5069	9.5957	2.442	12.1213	9.4967	11.4733	4.3112	13.9765
259	12.4589	8.2158	11.4553	3.2296	8.2765	6.5	7.2205	-0.026353	11.7579	7.2593	9.626	2.3273	12.9892	11.8796	12.1624	7.0885	11.3042	9.922	10.9437	4.552	12.6465	11.8724	11.734	6.9297	13.8427	12.3896	13.164	8.6692	12.5618	10.6885	12.0366	8.5758	13.8037	12.0347	12.7334	8.3468	11.18	9.1534	10.0351	2.1273	9.9455	6.0147	9.4421	0.21175	10.5035	9.1765	10.7718	2.0494	12.6901
260	14.012	11.3182	12.2661	4.6841	12.7029	9.3341	11.1757	2.3043	13.8166	10.8476	12.6348	4.5419	14.8096	13.2798	14.2818	9.515	14.202	11.8893	13.6363	6.6684	14.8083	13.3135	14.041	9.5442	15.2989	14.2317	14.7229	11.0855	14.9962	13.5469	14.6229	9.7303	15.4934	14.0674	14.4087	10.9182	13.8357	10.0399	12.7997	6.1608	13.0472	10.5531	11.0187	3.4774	13.5495	10.1916	12.0546	4.7074	14.4012
261	13.9715	11.483	13.3685	13.5962	12.6909	14.1814	14.1611	8.6474	13.7853	11.2052	12.6838	8.8408	15.063	13.3605	14.1834	9.5783	14.2298	16.0302	13.6721	11.9617	15.0169	13.2834	14.4756	9.5788	15.7244	14.22	15.1959	11.0589	15.1882	13.3474	14.4817	10.5175	15.673	14.049	15.0462	11.3597	13.6145	11.2795	13.2303	6.5876	13.0394	12.1007	15.9572	5.4456	13.2735	14.4175	16.4758	9.2301	15.0496
262	28.2726	26.0331	29.2483	26.1516	32.7171	33.5557	33.5273	34.0533	29.6679	27.6383	26.7773	28.5463	24.9899	26.6781	26.6686	24.657	31.1227	19.2406	27.3724	30.7307	25.7286	27.5618	25.4778	26.2165	23.6055	25.0915	23.9369	26.9766	27.0131	28.283	28.9281	25.5267	23.9512	25.8884	24.6877	25.8946	29.4714	29.54	27.229	31.3117	30.2411	34.3936	32.7048	32.6476	28.8404	25.9599	24.819	28.3335	24.8436
263	22.2012	22.6798	22.7365	23.9577	25.0692	26.211	25.4397	27.6817	22.8979	23.6989	24.3447	25.3878	21.0166	21.6989	21.1896	22.3148	23.2427	22.0278	23.5117	25.5569	21.4964	22.0424	21.8901	23.2754	20.5701	20.7153	20.7161	21.7181	22.059	22.4274	22.2114	23.7034	21.3321	21.0387	20.9111	21.9946	22.1073	23.2864	22.3197	24.6206	24.3567	25.5123	25.0346	27.8122	22.5174	23.2162	22.0992	25.0621	20.9661
264	16.9314	15.6147	16.8344	12.2475	15.3662	14.3205	13.4268	12.5733	16.7873	14.8875	13.9295	13.162	16.846	16.9055	17.0101	14.8901	16.6583	12.623	16.5972	14.4618	16.9257	16.7827	16.1543	15.0047	16.4144	16.7727	16.3075	16.055	17.3139	16.8814	17.1718	12.9603	16.2045	16.9266	16.8216	14.2872	16.7158	14.0725	14.7966	13.3816	14.7034	14.8141	15.0288	12.8459	16.7441	15.95	13.8776	12.7536	16.8203
265	14.5873	13.078	14.5155	9.1711	12.7519	11.4893	12.2296	7.6652	14.501	12.5449	13.3554	9.3071	15.5174	14.5451	15.0055	12.2819	14.8561	12.6694	14.4291	10.9987	15.3692	14.2992	14.8512	11.9374	15.8215	15.0238	15.6412	13.4347	15.4147	14.5341	15.467	12.1002	15.3317	14.8983	15.5802	13.3918	14.7456	12.9006	14.2552	9.5451	13.3953	12.276	12.5548	8.1026	14.444	13.0935	13.3931	9.248	15.5762
266	15.5185	13.3282	15.557	10.0313	14.8951	13.2139	13.9359	9.0903	14.9283	13.2423	14.4494	9.8336	16.3072	15.2886	15.8508	12.6147	15.3167	13.8556	14.9344	11.5074	16.2494	15.073	15.0565	12.1913	16.6228	15.8127	16.32	13.3952	16.3654	15.0643	16.4731	13.2442	16.0103	15.7489	16.2825	13.4001	15.0476	13.8977	14.5528	9.6363	15.0259	12.68	14.4384	9.3577	14.9148	13.6448	14.6421	9.7779	16.2987
267	14.995	12.9838	14.4726	9.2186	13.8092	12.2798	13.2984	7.9309	14.5909	12.809	13.9418	8.829	15.8871	14.6301	15.3525	11.757	15.137	13.5777	14.6701	10.7927	15.8263	14.5146	15.0484	11.4986	16.109	15.2535	15.9607	12.8982	15.8629	14.8542	15.5415	12.2591	16.1145	15.2123	15.9569	12.9554	14.8317	13.2501	14.2617	8.8835	14.1935	12.3105	13.4218	8.2379	14.5369	13.0464	14.0199	8.8881	15.9688
268	14.131	11.9569	13.5011	7.4529	14.34	10.7944	12.0495	7.131	13.9054	11.6998	12.9728	9.8415	15.2452	13.8186	14.6686	10.4932	14.3148	12.6044	13.7749	9.3861	15.0964	13.6164	14.3863	10.2977	15.8991	14.6961	15.4126	12.075	15.177	14.0038	14.7408	14.4606	15.6615	14.5415	15.3156	12.0138	14.211	12.1899	13.4099	7.3148	13.0616	11.0086	14.1127	6.2142	13.9377	11.9326	13.083	9.5973	15.3174
269	23.4397	22.8193	23.1472	22.9025	26.0762	22.9117	26.1716	22.9614	23.2947	23.5644	23.4285	24.038	21.0338	21.666	21.8852	21.3879	23.8686	23.5968	23.9595	23.7896	21.3604	22.7549	21.7769	22.036	21.2324	20.9657	20.428	20.6173	21.5417	23.6358	23.152	23.0912	20.5411	21.3856	20.4878	21.0473	22.3066	22.7255	22.4313	19.054	26.1008	25.745	25.6425	21.4433	22.8746	23.3397	23.2545	19.3694	20.5709
270	19.735	19.5529	19.7786	19.2276	21.1498	20.9349	21.0451	21.0088	20.0568	19.8727	19.8687	19.6564	19.6523	19.1832	18.51	18.8041	20.3864	20.1379	20.3714	19.803	20.1086	19.4258	20.375	19.0833	17.811	18.5953	19.2535	18.5573	20.9712	19.8276	19.8146	20.4188	19.6465	18.7218	19.7838	19.7361	18.4979	19.5704	20.7425	18.497	20.8644	20.8713	20.8769	19.7708	19.8881	19.8456	19.7147	19.5062	19.8455
271	15.2515	13.4171	14.5408	9.2214	13.7297	11.6032	12.2871	8.238	14.8134	13.2058	14.1168	10.1311	15.1081	14.7067	14.9244	12.535	14.911	13.8274	14.5752	11.1865	15.0015	14.7066	14.741	12.4943	15.9726	14.614	15.3693	13.7877	15.4251	15.3259	15.6709	12.596	15.6657	14.8952	15.4457	13.0485	14.598	13.6832	13.8415	9.5272	15.471	11.6015	13.5086	8.0079	14.8825	13.3418	14.2253	10.0354	15.4328
272	13.7818	11.6082	13.0314	7.1858	12.2884	10.3319	11.3176	5.4306	13.5963	11.3825	12.5583	7.1317	14.7546	13.5436	14.455	10.6245	13.4453	12.2719	12.9317	9.4126	14.4002	13.4055	13.5525	10.3094	15.8943	14.6555	15.0551	12.2191	14.6555	13.8642	14.4056	11.2359	15.1574	14.3796	14.6614	11.2447	13.911	11.9647	12.3138	7.5835	12.6515	10.4432	11.873	5.6049	13.7241	11.6428	12.7001	7.1365	14.6452
273	14.0784	11.831	12.4618	5.8232	11.9685	9.6025	10.7967	4.9544	13.1051	11.1299	12.6332	6.9025	15.1028	12.97	14.5947	9.6742	13.1381	12.057	12.4692	8.2575	14.8651	12.8306	13.5415	9.9022	15.7939	14.5842	15.3075	12.0857	14.961	13.9188	14.6769	10.4704	15.5289	14.4688	15.0416	11.0592	14.1446	11.7069	12.4802	6.281	12.9773	9.6277	11.6131	4.2175	12.7673	11.2444	12.8813	5.8192	15.0432
274	11.5167	8.8793	10.9749	2.3941	9.4509	9.5126	10.8923	3.6396	11.4188	8.3311	10.0847	2.3224	13.5812	11.4307	12.6038	7.02	11.7295	9.5442	11.4888	7.7189	13.2833	11.2511	12.2411	6.7753	14.3508	12.8554	13.9689	9.5789	12.652	11.7678	12.3978	7.9642	14.3218	12.5645	13.781	10.5954	11.636	9.1057	12.2196	5.9172	9.6636	6.6125	8.5561	2.4974	11.4493	8.5691	10.3199	3.9457	13.7672
275	13.9257	10.9094	12.6876	5.272	12.0636	10.0635	11.5553	2.1945	13.1965	10.7831	12.3146	5.1389	14.6662	13.0101	14.3712	9.0166	13.7827	11.9671	13.1968	8.4063	14.4026	12.7822	13.8549	8.917	15.9112	14.2293	14.8999	10.5597	15.4433	13.0099	14.4891	10.1373	15.1774	14.0908	14.6313	11.1415	14.1029	11.2336	12.8594	6.2042	12.6474	9.8111	11.3268	2.7157	13.1898	10.9161	12.4718	4.0979	14.6334
276	11.9568	9.5625	11.3222	3.5632	10.3176	7.6016	9.4211	0.71139	11.8891	9.0634	10.8079	3.4252	14.0074	11.8786	12.9541	7.4222	12.4145	10.4893	11.7093	6.1393	13.7611	11.616	13.0948	7.2054	14.4276	13.1648	14.3115	9.959	12.8292	12.3104	12.9257	8.4531	14.6947	12.9234	14.146	9.6936	11.9832	9.7352	11.4514	3.6538	10.451	7.8142	10.2635	0.48513	12.1233	9.4521	10.9284	1.8646	14.142
277	9.1437	5.4384	7.7993	-2.591	5.8292	1.9668	4.6497	-6.7679	8.2478	4.6326	6.9633	-3.0583	11.7696	8.9755	10.6417	3.108	9.0541	6.3225	8.0663	0.51419	11.2989	8.3289	10.3205	2.6132	13.2	10.9624	12.3702	6.7587	11.1558	9.1763	10.1958	4.2333	12.7865	10.5375	12.0596	6.1927	9.4254	5.7078	8.1744	-2.3311	6.0485	2.3223	5.3866	-5.4325	9.1221	5.0943	7.2671	-3.7325	12.0246
278	11.0297	6.3951	9.4976	-1.6653	6.9175	3.6877	5.2899	-4.2265	10.6074	5.9413	8.7117	-2.1478	12.6238	9.8173	12.0398	4.3219	10.5641	7.89	9.6867	2.5151	12.2388	10.1593	11.2152	3.4434	14.2281	12.0525	13.0556	7.1352	12.8746	10.1927	11.9379	5.3588	13.5095	11.7557	12.751	6.8642	11.2608	6.7049	9.064	-1.2002	8.6695	3.999	6.8264	-3.3504	9.503	6.4393	9.0307	-1.5634	12.7441
279	12.8891	10.1001	11.9036	2.1576	10.9263	8.2648	9.4625	0.66852	12.5433	9.8929	11.499	1.7281	14.1731	12.3619	13.5619	7.3179	13.2814	10.7791	12.5388	6.3069	13.9696	11.9991	13.0968	7.105	15.1402	13.5218	14.3859	9.1985	14.297	12.4189	13.7875	8.8189	14.8611	13.3589	14.2183	9.4443	12.9634	10.2509	11.7186	3.0248	11.787	9.1475	10.2558	1.538	12.1245	9.3368	11.6192	2.6758	14.231
280	12.6315	10.9861	11.7468	2.7839	11.7832	8.7422	10.8526	2.5874	12.2686	10.5497	11.3875	3.4285	14.2338	12.776	13.3955	7.5008	13.2824	10.9501	12.5132	6.3176	14.0234	11.8315	13.196	7.9356	14.9834	13.4335	14.4599	9.5141	13.9661	12.5432	13.5511	9.3775	14.8979	13.2487	14.2859	9.8573	12.7167	10.9848	12.0741	3.642	11.4217	10.1306	10.3531	2.2137	13.0006	9.5676	11.4723	2.7197	14.2925
281	15.861	13.3819	14.9776	7.6759	15.2195	13.2149	14.4341	11.4509	15.9151	12.414	14.8061	10.5265	16.5101	14.0705	15.8913	11.1548	16.1661	15.1351	15.6688	11.1657	16.562	15.0074	15.9753	11.0631	16.9358	15.5785	16.4126	12.4171	17.149	15.79	16.421	11.6914	16.8696	15.5813	16.4415	12.6083	15.9278	12.5678	14.6486	8.3263	15.7798	12.1067	15.3283	9.097	15.3049	13.8386	14.8484	8.3775	16.4885
282	25.3048	25.2524	25.4072	24.2618	29.656	30.4797	29.7022	25.367	26.3692	26.2993	26.2019	21.7984	23.381	23.2149	23.3891	23.8195	26.2737	26.6123	26.5744	27.4511	24.2068	24.5129	24.3886	24.5114	22.1524	22.355	22.3474	22.9804	25.2652	25.6644	25.0993	24.8848	22.8101	22.9314	22.9757	22.701	25.053	25.0379	24.2389	25.8803	29.3622	29.2785	28.8145	27.4053	24.0023	25.7929	25.8374	26.5898	23.1238
283	21.3603	20.9827	20.2659	21.995	23.2181	24.042	23.4	22.9034	21.718	21.551	20.9183	21.031	20.175	19.5891	20.5822	20.279	21.8881	22.2717	21.7876	22.1376	20.548	21.1393	20.5637	20.4965	19.7931	19.084	19.7144	19.6395	21.1361	21.1818	21.4449	20.8794	19.9598	19.2668	19.9942	20.6175	21.1628	20.8859	21.6859	21.6447	23.6903	23.2599	23.8021	23.3515	21.3237	21.935	20.4894	21.5482	20.0597
284	17.8556	17.5991	17.7295	14.6997	19.0197	18.6298	18.8947	16.5576	17.9498	17.8877	17.8095	14.9987	17.6545	17.2494	17.7496	16.9145	18.316	18.1205	18.2409	17.5953	17.7303	17.659	17.6029	16.9626	17.8101	17.3757	17.602	16.5331	18.1617	17.8319	17.9622	17.4616	17.8032	17.4291	17.6137	16.8182	17.8905	17.6377	17.5759	16.6645	19.3591	18.2594	17.027	16.5289	17.7678	17.7881	17.7461	16.4924	17.6363
285	16.974	15.8006	16.5022	13.3939	16.1563	14.7916	15.5947	12.2254	16.8967	15.2724	16.4136	12.9898	16.9791	16.3249	17.0441	14.9068	17.1669	16.6504	16.9205	13.9529	16.9598	16.6351	16.7934	14.5683	17.4005	16.7454	17.3425	15.2784	17.2957	16.7135	17.2629	15.1632	17.5829	16.7409	16.9619	15.488	16.9668	15.7829	16.4462	12.5786	16.5528	14.6533	16.1414	13.3273	16.8185	16.163	16.4179	12.315	16.9817
286	14.1704	12.0894	13.3638	8.067	12.4527	12.0612	12.1654	6.538	13.8306	11.7051	12.9643	7.4627	15.1272	13.7104	14.7804	10.9339	14.0553	12.8384	13.5771	10.3925	14.9134	13.7674	14.3356	10.5845	15.6987	14.7159	15.1058	12.2422	15.0289	13.8225	14.6693	11.4988	15.3056	14.5418	15.1899	12.279	14.2777	12.2098	13.404	9.1317	12.8954	12.4004	13.0357	6.7522	13.8561	12.1669	13.1008	9.2731	15.1896
287	14.971	12.5163	14.0101	8.8447	13.5403	11.8291	12.8842	7.0681	14.7873	12.3921	13.6256	8.5231	15.867	14.1446	15.3247	11.0941	14.6437	13.2271	14.1948	10.4661	15.7725	14.4135	14.6644	10.9318	16.4895	15.1147	16.1302	12.2613	16.0274	14.1126	15.3933	11.9511	16.4554	15.0023	15.8647	12.2483	15.0923	12.7326	13.5799	8.6709	13.7577	11.9284	12.8647	7.4392	14.6474	12.4249	13.775	8.4194	15.8916
288	14.6192	12.659	13.9647	7.8106	13.6454	11.8221	13.002	7.0797	14.3545	12.4348	13.7051	7.451	15.3537	14.1434	15.0946	11.1055	14.9241	13.5574	14.4275	10.4025	15.1903	14.0764	14.8799	10.8778	15.9887	15.0176	15.4387	12.4193	15.3574	14.4375	15.2146	11.9333	15.7083	14.9027	15.3964	12.4645	14.6437	12.7528	13.9424	8.4461	14.0649	11.9063	15.2211	7.4857	14.4969	12.6939	13.7686	8.2075	15.4012
289	19.6447	18.3445	19.1081	16.1418	21.0065	19.7463	20.8647	17.8124	20.0245	18.7959	19.2541	16.3371	19.3988	18.3391	18.9704	16.9464	19.8304	19.2183	19.7151	18.125	19.7312	18.9998	18.6693	17.1933	19.1418	18.3782	19.0418	16.8413	20.3823	18.8054	19.7138	18.1042	19.4246	18.5664	19.1988	17.0922	19.6429	18.3639	18.4601	16.1941	19.7944	19.3888	20.6237	17.3989	19.6027	18.4889	19.1738	16.9427	19.2927
290	21.2059	21.7174	21.5622	21.3131	24.0271	24.6156	24.0559	23.7815	21.5994	22.1584	22.1019	21.7594	19.8481	20.5682	20.4009	20.7236	22.5354	22.732	22.5917	22.5014	20.1551	20.7877	20.9811	20.9687	19.5392	19.9557	19.4341	20.0321	20.6823	21.6399	21.3558	21.2961	19.6494	20.2433	19.7058	20.5165	20.9379	21.5605	21.5871	21.4149	24.0022	24.0202	24.0437	23.6153	21.6277	22.2357	21.8016	21.7827	19.7545
291	22.4345	23.1342	22.7141	24.8045	25.3755	26.3574	25.6488	28.3338	23.0204	23.6719	23.2732	25.417	21.2829	21.6074	21.3566	22.5563	23.4072	23.9873	23.5956	24.6064	21.749	22.1001	21.826	22.8795	20.5912	20.8134	20.7358	21.5093	22.3685	22.6489	22.2935	23.0179	20.9526	21.1425	21.041	22.0509	22.2986	22.9617	22.7454	24.1355	25.3946	25.7117	25.5848	27.8846	22.726	23.7032	22.9895	25.5127	21.1387
292	26.4881	27.7213	27.1242	31.3488	31.3886	32.8869	32.1882	35.8532	27.4941	29.204	27.992	32.2483	23.9698	25.2912	24.5914	27.523	27.3318	28.6456	27.6448	30.9491	24.7105	26.2239	24.9632	28.2002	22.7034	23.7414	23.0477	25.4174	25.5451	26.2482	25.9683	28.543	23.2096	24.3025	23.63	26.1029	26.1987	27.5002	26.5241	31.6691	30.194	31.9086	30.6826	35.085	26.9641	28.5951	27.6018	32.6327	23.7438
293	28.1994	31.8546	29.473	37.4094	34.1341	37.0082	35.1589	43.8794	29.2783	32.385	30.6365	38.6007	25.4273	27.4417	26.0972	32.0828	29.6103	31.6159	31.2199	36.3705	26.2823	28.1631	26.9538	32.8524	23.6305	25.321	24.3931	28.3974	27.1266	28.5741	27.5751	31.7053	24.4545	25.967	24.7824	29.179	27.8039	31.4836	29.04	36.8856	33.1515	35.862	34.5425	42.7647	28.9396	31.8783	30.0833	37.828	24.9043
294	32.0929	35.9059	33.5525	44.5223	39.5439	43.3839	41.1384	52.0671	33.635	37.5509	34.9681	45.9948	27.8547	30.9047	29.1794	36.9058	33.2708	36.1813	34.4591	42.2161	28.9385	32.1632	30.017	37.9382	25.9234	28.0941	26.5446	32.5872	29.9732	32.1337	30.9653	37.003	26.5282	28.9408	27.633	33.5426	31.6871	35.4961	32.8836	44.1181	37.9394	41.9409	39.5514	50.8574	32.8577	36.8101	34.3408	45.5743	27.7978
295	20.7862	21.9036	21.3272	24.4006	20.2759	20.5116	20.2917	23.7306	20.8807	21.5594	21.2727	24.1743	18.8509	18.8055	17.7622	23.0529	20.7622	21.3074	21.0469	22.0509	18.8751	21.1738	18.9935	22.853	18.6862	18.3569	18.8318	20.245	18.8019	19.1859	17.536	22.2963	18.6771	18.2761	18.8696	22.4868	19.0198	21.9313	19.4216	23.4348	20.6206	20.6746	20.8213	24.113	20.8481	21.8333	21.2658	24.1954	18.8794
296	17.8612	17.1029	17.3273	17.5836	16.7054	16.4252	15.1476	16.7198	16.9965	17.5092	17.0515	17.2218	17.4524	17.3528	17.5458	17.655	17.0757	17.2946	16.7812	17.0118	17.4555	18.0329	17.4455	17.9001	17.6015	17.5765	17.5186	17.538	17.4152	17.3621	17.4102	17.5881	17.4936	17.5222	17.4778	18.8016	17.5129	17.1755	17.4159	17.3589	17.1669	16.169	17.1471	17.1233	17.8683	17.5413	17.23	17.4892	17.4949
297	19.1914	18.5951	19.0569	18.4631	19.0129	19.6826	19.704	19.9044	18.5829	19.9012	18.7407	19.7786	18.7942	19.1688	19.1252	18.566	19.6464	19.9119	18.6135	18.7433	18.9216	19.1297	19.21	18.5005	18.6552	18.7421	18.6508	18.2228	19.0184	18.6759	19.5458	18.3204	18.7329	18.9288	18.711	19.4254	19.5711	18.6289	19.665	18.6916	19.9306	19.818	19.561	19.8822	19.2618	18.9363	19.3536	19.8412	18.7635
298	22.3074	22.0682	24.0261	24.969	26.2434	26.6078	24.8789	28.8139	22.4512	23.52	22.1957	25.6352	21.2203	22.7881	22.3511	21.7998	23.2955	23.5758	22.5019	23.9509	21.2938	22.1945	22.7284	22.1987	21.0364	21.7224	21.2703	20.6008	21.0864	21.239	22.833	22.1677	21.3697	22.0713	20.9341	22.5139	23.2006	22.1003	23.2255	23.9164	24.1292	24.8282	25.2998	28.6896	22.8637	22.4154	24.3491	25.8695	21.0109
299	24.8682	25.3303	24.4324	27.8428	26.908	28.032	28.4887	31.6734	24.169	27.1006	24.9967	31.1774	21.9663	23.2604	22.6474	25.7592	24.315	25.752	24.496	28.4241	22.4245	24.8389	23.025	26.5178	21.1949	22.0911	21.4907	23.8811	22.7872	24.2025	23.3828	26.5027	21.5233	22.4557	21.7251	25.5702	23.6589	24.9386	24.1047	29.2569	27.9223	28.6983	27.7415	31.1128	25.5183	26.4354	24.766	29.8993	21.8123
300	27.158	29.3538	28.1685	34.0766	31.8195	34.52	29.828	38.4373	27.827	30.781	28.7877	36.4433	24.2249	26.3609	24.8849	30.0054	27.8955	29.7987	28.4677	33.4919	24.9066	27.2189	25.4851	27.9413	22.8891	24.5556	23.3959	27.108	25.587	26.992	26.2647	27.7378	23.394	25.1173	23.8906	28.4208	26.6597	29.0645	27.5813	34.7157	31.1892	30.2676	30.0352	37.5512	27.742	29.0546	28.6707	33.6635	24.0046
301	24.1913	25.6836	24.4612	29.7728	26.6242	27.3724	27.428	32.3865	24.791	26.582	25.0887	31.0123	21.3635	23.5181	23.3101	26.6116	24.9449	25.7913	25.178	28.9393	21.6555	24.3831	23.7104	26.3068	21.4886	22.1727	21.8762	24.5684	23.0591	23.9499	24.2082	25.8755	21.8154	22.4785	21.2227	25.4123	24.6034	25.5355	25.2677	30.2459	26.3393	27.6609	26.4576	31.9522	24.305	25.9704	24.7908	30.242	21.2658
302	19.3039	19.3	19.0825	21.1738	19.8619	22.0136	19.0367	22.9793	18.9802	19.5987	19.0521	20.9829	18.6659	18.9682	19.1714	19.948	19.0257	19.2758	18.9604	20.4974	18.6823	19.4698	19.1523	19.5905	18.5935	18.7678	18.6676	19.4854	18.8607	18.9368	19.235	19.3022	18.5929	18.7834	18.6193	19.8709	19.4422	19.3248	19.5309	21.2547	19.1039	19.331	20.6924	23.0603	18.9728	19.3115	19.0691	21.2466	18.6521
303	17.5221	17.9229	18.4451	17.096	18.3241	18.661	18.4661	14.5286	17.8037	18.0765	17.9135	18.8772	18.4926	18.2623	18.0831	18.2348	17.6543	17.7912	17.7423	17.4693	18.5347	17.5718	17.6495	17.5595	17.9586	18.3106	17.9206	17.6671	17.3943	17.5294	17.5715	18.2701	17.9075	18.326	18.433	18.2346	17.6199	17.9518	17.5684	17.6081	18.0752	17.0232	15.3022	14.7379	18.2603	17.4687	18.3697	17.5301	18.4718
304	13.6739	11.8073	12.6253	10.6666	10.5746	9.3206	9.6134	7.2973	12.8932	11.4955	12.2729	8.3346	13.9925	13.4847	14.2649	11.5104	13.0084	11.9679	12.5006	10.0359	13.5109	13.5544	14.0245	11.1367	15.4902	14.4199	15.1419	12.9442	14.191	13.285	13.8807	11.0924	15.1847	14.1109	14.1762	12.9458	13.7024	11.9986	13.0756	9.4337	11.3303	10.0317	10.079	6.6394	13.037	11.7747	12.3013	10.7301	14.134
305	13.4322	12.2173	13.8397	8.9891	12.4823	9.4037	12.0962	7.3947	13.4133	11.9419	12.8817	8.9428	16.2498	14.2244	14.8325	11.5583	13.4654	12.3587	13.1238	9.3659	16.1271	13.1692	14.0285	10.7142	15.716	15.2252	15.3358	12.4734	14.1209	13.3404	13.9417	12.2112	15.4651	15.0431	16.2265	12.7697	13.6489	12.3558	12.9852	8.2141	12.5122	9.8941	12.0741	7.4064	13.9937	11.6128	13.534	9.1289	16.2769
306	14.711	13.5039	14.6035	9.9474	13.8659	12.2779	13.2005	9.1022	14.758	13.384	14.2323	10.0531	15.3708	14.8799	15.5321	12.5817	14.9572	13.9215	14.5953	11.1938	15.1239	14.3366	15.1302	12.0461	16.3632	15.5618	16.0227	13.4233	15.342	14.6295	15.2063	12.9336	16.2069	15.4282	15.454	13.7212	14.8955	13.6025	14.3008	9.8769	14.1776	12.0811	13.539	9.2696	15.0022	13.1651	14.4159	10.0275	15.442
307	15.6656	14.1441	15.0877	10.7682	14.6858	15.168	14.1014	10.3174	15.4085	14.0973	14.8753	10.9891	16.5189	15.2636	15.8159	13.1381	15.7221	14.7262	15.3086	12.5094	16.4389	15.2512	15.8029	12.8977	16.6817	15.8846	16.3692	14.0953	16.2208	15.3985	15.9954	13.5544	16.5693	15.7869	16.4868	14.267	15.6999	14.2284	15.134	11.2537	14.9346	13.4802	14.2952	10.5127	15.4858	14.1311	14.9355	10.6824	16.5356
308	20.1885	20.7868	21.1895	20.7835	23.1366	23.4879	23.1031	21.6214	21.0228	21.2688	21.1612	21.4913	20.3442	20.2527	20.673	20.0779	21.1882	21.3073	21.3375	20.6807	20.7077	19.8138	19.9387	19.8459	19.4718	19.8463	19.4684	19.1148	20.1258	20.3115	20.3207	20.7071	19.6734	20.1033	20.1432	19.7909	20.198	20.686	20.2166	19.9133	22.5404	21.7175	22.0194	21.2389	21.1718	20.6282	21.3525	21.0868	20.2283
309	23.1579	23.8168	23.0445	25.4176	25.6234	26.8972	25.6942	28.6606	23.5688	24.5305	23.8757	26.3775	21.428	22.0222	20.9303	23.4629	23.8375	24.4776	24.0157	25.8414	21.8649	22.8813	22.3349	23.9405	20.7822	21.0456	20.9631	22.279	22.6283	23.0612	22.8545	23.4589	21.1106	21.3608	21.2097	22.7869	22.9178	23.6761	23.2407	25.7759	25.3504	26.5394	25.7731	28.1087	23.1349	24.3987	23.3532	25.4315	21.2922
310	26.2643	28.2267	27.085	32.37	30.9056	32.7534	31.7649	37.1274	27.0632	29.2469	27.8634	33.5232	23.7499	25.3875	24.9054	28.4446	27.1698	28.6756	27.723	31.7314	24.4151	26.1464	25.0743	29.0024	22.5496	23.7978	22.973	26.0375	25.1934	26.2744	25.6494	28.6497	23.0506	24.3265	23.4303	26.747	25.9254	27.9853	26.682	32.4259	29.9711	32.0135	30.6176	36.3504	26.7281	28.8343	27.5625	33.0951	23.5446
311	29.6368	32.9831	30.9326	39.8755	35.9235	39.3083	37.0836	46.2013	30.8717	34.3256	32.1512	41.2978	26.2569	28.7401	26.8112	33.8172	30.8294	33.2577	31.743	38.2075	27.1667	29.6944	28.1015	34.6007	24.486	26.3455	25.1765	30.2017	27.968	29.8192	28.7224	33.6188	25.1732	27.0478	25.8362	31.1116	29.2371	32.6443	30.4811	39.7299	34.7742	38.0336	35.8712	45.1472	30.3581	33.7352	31.609	40.6	25.9781
312	27.066	29.7963	27.5603	35.9472	30.7652	35.3251	31.4789	40.3432	27.9442	30.82	28.8925	36.8442	23.4067	26.1729	24.4419	30.9416	27.9601	29.9818	28.5293	34.9166	23.9078	27.4234	25.9184	32.0668	23.0858	24.2632	23.6822	28.5523	26.3068	27.2593	26.2112	29.9985	23.5799	24.7234	23.1877	28.9319	26.7889	29.5872	27.9282	36.8922	30.4158	33.7852	31.2374	39.6118	27.1826	30.7237	28.0508	35.9231	23.2551
313	32.1144	36.4641	34.3722	44.4346	38.4449	42.5192	40.0152	50.794	33.2745	37.9587	35.1014	46.2166	27.9087	31.63	30.5888	38.1995	32.8318	36.1446	34.2313	42.9628	28.9262	32.3398	30.2971	38.6302	25.7168	28.7988	26.6275	33.1482	29.1209	32.2952	30.85	38.3304	26.4924	29.6623	27.4454	34.3745	31.658	36.0539	33.2677	45.4107	37.1293	42.1862	38.625	49.7432	33.177	37.3022	35.1319	45.0996	27.5977
314	29.5448	34.0769	31.5019	43.9986	36.4649	40.8115	38.0381	49.2955	30.8125	35.2881	32.5886	45.3334	24.9179	28.7867	27.4892	36.1678	30.5979	33.6747	31.7559	40.8789	27.0569	30.1037	28.1336	36.9317	24.5606	26.209	25.3886	31.9796	28.1293	30.2478	28.3997	35.5363	25.1767	26.769	24.6712	32.5536	29.2109	33.7773	31.1868	43.7929	35.325	39.3154	36.8399	48.5412	30.5345	34.9695	32.1073	44.6458	24.7396
315	32.037	36.8081	34.0945	48.2662	39.3094	44.1379	41.4073	53.8298	33.1057	38.2085	35.0907	49.7822	29.1131	31.6088	29.3156	39.2112	32.5879	36.2067	34.0463	44.419	29.6869	32.5654	30.2913	39.8369	25.6878	28.7662	26.6651	34.0215	29.2226	32.1552	30.6542	38.4336	26.4177	29.5618	28.5606	35.022	31.6173	36.437	33.2625	47.6603	37.9537	42.7906	39.7588	52.6781	32.8633	37.9768	34.8112	49.1548	28.7601
316	36.3608	38.4637	35.3893	55.0369	44.7138	48.8708	44.7946	60.6781	37.7449	39.969	36.5581	54.5729	30.3697	35.4055	30.5362	41.1015	37.1144	38.98	35.4659	47.8781	32.1025	36.9432	34.0818	43.3228	28.0246	31.5375	29.2882	38.6375	32.537	33.011	34.6215	40.7127	28.9978	32.5341	29.8639	39.956	35.8016	38.0748	34.2274	51.8362	43.2764	47.2827	45.4727	58.0115	34.0783	39.174	36.2526	52.4854	30.0085
317	24.9625	29.3884	26.9438	37.7964	26.6735	31.7491	29.4278	40.884	25.8698	30.0795	27.8134	38.2384	22.8691	24.6801	23.1142	31.9429	25.6868	29.3779	26.9393	32.6719	23.2747	25.7696	24.1677	34.243	22.1952	22.9658	22.8669	29.2798	23.3671	25.2542	23.9349	29.4391	22.4819	23.144	22.7239	28.9059	24.8202	29.2631	26.169	36.1783	26.3121	31.3208	29.4464	40.0513	26.0648	28.507	27.2132	37.6048	22.7714
318	18.6397	19.2011	18.0308	23.2989	17.4334	19.6678	17.6609	22.8447	18.6692	18.9486	18.2593	23.1178	18.1615	19.0123	17.9405	21.2558	18.0182	18.7034	17.5282	20.5267	17.9053	19.2038	18.5053	22.2222	17.6435	18.6506	18.2506	21.3541	17.6401	20.0199	18.1184	20.2742	17.9322	18.6301	18.1973	21.0844	18.6708	19.3016	20.6143	22.2448	17.5234	20.1794	19.9599	24.0146	17.6964	18.6784	17.6802	22.9766	18.2065
319	16.443	15.9088	15.6174	15.9399	14.4592	15.128	14.1619	16.4434	16.6203	15.5832	15.5236	17.0162	17.6845	16.5878	16.9927	17.1195	15.8559	16.351	15.0164	16.4126	16.9128	16.6998	16.614	18.3514	16.9782	17.0784	17.3493	18.56	16.3516	17.0083	16.243	16.5884	17.192	16.8278	17.6872	18.0017	16.5265	16.0402	17.3286	17.7111	14.5728	15.2323	15.0605	16.1009	15.4028	16.273	16.6573	16.9392	17.7174
320	13.9066	12.7249	13.1535	10.7998	10.9477	10.2223	10.6652	8.6816	13.2276	12.2255	12.5586	10.8687	15.0281	14.2327	14.57	13.1345	13.0092	12.3727	12.4271	11.3459	14.3969	13.967	14.3369	13.211	15.6809	15.1042	15.4188	14.7284	14.2423	13.708	14.0178	12.9908	15.3485	14.8166	15.1612	13.9704	14.0627	12.9208	13.7347	11.5248	11.9476	10.7428	11.3591	9.08	13.2786	12.5604	13.0587	10.8828	15.1458
321	11.5451	8.8206	10.5259	5.8579	8.8315	5.0232	6.1913	3.3894	10.1696	8.0652	10.8398	4.0394	12.9924	11.7084	12.3	8.555	10.1655	9.8382	10.9812	8.5096	12.3987	11.483	11.8374	8.5081	14.1473	12.9309	13.6415	11.0645	12.0299	10.7242	11.7184	9.8333	13.6663	12.5073	13.1958	10.222	11.595	9.0916	10.4699	7.9779	9.2624	6.3857	9.1962	2.4587	10.5538	8.486	10.2387	6.7562	13.1656
322	11.6097	9.1408	10.7056	4.7205	8.6103	5.8571	7.2537	1.3218	10.5464	8.503	10.4163	3.8085	13.7371	11.7177	12.4392	8.3102	11.3627	9.6765	10.727	6.4758	12.8513	11.3251	12.159	8.2654	14.2908	13.1055	13.7682	10.9699	12.6255	10.6682	12.0389	8.8364	13.8927	12.7308	13.8594	9.8842	11.7541	9.3727	10.2991	5.4736	8.9937	6.7985	8.1282	1.7576	11.1573	8.7829	10.325	4.7219	13.8628
323	12.4072	10.0348	11.5299	5.456	10.0694	7.3623	8.7764	2.6951	11.7464	9.5354	11.0396	4.7679	13.8113	12.3268	13.2276	8.9379	11.9477	10.6484	11.4982	7.3392	13.5558	12.0044	12.9135	8.9178	14.8502	13.5924	14.3566	11.0601	13.4523	11.8468	12.9082	9.5206	14.545	13.2892	13.9381	10.617	12.5526	10.2272	11.4472	6.0093	10.2794	8.0719	9.4536	3.032	12.0419	9.7881	11.2133	5.3355	13.932
324	15.9305	14.9322	15.9906	12.2933	15.7773	14.7321	15.2222	12.1702	16.0482	14.8418	15.8548	12.3474	17.2105	15.9554	16.2515	13.8797	16.9652	15.6056	16.2575	13.7564	16.5227	15.5115	16.0107	14.1568	16.9897	16.4659	16.7146	15.1803	16.7117	15.7068	16.187	14.6281	16.9325	16.4304	17.1339	14.7045	15.9436	14.9895	15.4651	12.816	16.0024	14.9537	15.5951	12.0192	16.2658	14.6768	15.9125	12.4414	17.2006
325	16.6708	15.1166	15.5298	12.8524	15.7848	14.2822	15.421	11.3044	16.2952	15.1236	15.7857	12.1586	15.8606	15.7287	16.5103	14.2234	15.4443	15.8981	16.2456	13.9999	16.82	16.2609	16.713	14.3868	17.1041	16.1404	16.8601	14.4842	16.9958	16.5879	16.9231	15.1151	17.0502	16.0522	15.9203	15.1336	16.6928	15.1791	16.3722	12.92	15.8402	14.4197	15.3254	11.7535	16.0231	15.4993	15.4695	13.4319	15.9203
326	13.7092	11.0392	12.08	7.0306	10.5256	8.4433	10.0774	6.3025	12.734	10.689	11.8323	6.1025	14.3766	12.8583	14.0153	10.0713	12.4655	11.701	12.3698	8.5551	14.3158	13.3113	14.1614	9.9459	15.3333	13.9743	14.9055	11.717	14.2418	13.5808	14.2141	10.901	15.0736	13.6931	14.469	11.7221	13.8591	11.2111	13.2024	7.1209	11.1571	8.9267	10.3201	5.5983	12.6442	11.3827	11.8044	7.4386	14.4791
327	14.3413	12.304	13.8774	8.2615	12.4336	10.3529	12.0455	6.8882	13.9558	12.0569	13.2169	7.6077	15.8185	13.7631	14.7864	11.0049	14.9534	13.0281	13.7442	9.9956	15.109	13.8447	14.6497	11.0016	15.9407	15.1496	15.5308	13.3179	15.1672	14.1066	14.782	11.7108	15.7704	14.9992	15.8283	12.428	14.4245	12.4222	13.7275	8.4314	12.5713	10.7701	11.9023	7.0792	13.8006	12.2689	13.6589	8.1028	15.8603
328	15.23	13.3402	14.6849	9.4896	15.4424	12.0493	13.1953	7.1361	14.8517	13.1736	14.2041	9.3795	15.7889	15.3131	15.4386	12.0726	15.1095	14.1051	14.7388	11.1866	15.7623	14.7514	15.4281	12.1177	16.4064	15.5875	16.047	13.6179	15.894	15.0309	15.6152	12.7894	16.2891	15.4753	15.8158	13.3174	15.2797	13.4333	14.6799	9.648	15.5934	12.5583	14.9747	8.0098	15.8339	13.5262	14.5588	9.9056	15.8385
329	13.0704	11.3463	12.6857	6.9008	11.4854	9.2675	10.7915	9.3921	13.0688	11.0036	12.276	6.3416	14.6256	13.2253	14.1722	10.0688	13.1611	12.0198	12.832	8.7734	14.4708	12.671	13.57	9.9792	15.5021	14.3131	15.0549	11.9219	14.4689	12.8587	13.6041	10.7374	15.2793	14.0847	14.7094	11.6444	13.2061	11.4919	12.4081	7.0995	11.9056	9.6909	11.1024	5.221	13.1974	10.6947	12.455	6.7662	14.7157
330	19.918	19.0731	18.6557	15.9311	19.7857	18.9272	19.0975	18.0888	20.05	17.8901	18.3327	16.3468	18.2394	18.0167	19.004	17.6019	18.8974	18.5329	18.7743	17.1627	19.4348	19.2404	19.4617	18.0136	18.9335	18.2168	18.8025	16.5531	19.9582	19.7331	19.9823	18.5234	19.13	18.3508	18.1105	17.8726	19.7856	18.9896	19.5961	15.9581	19.1212	18.7845	18.9618	17.001	18.6588	17.8361	18.7015	16.0717	18.1919
331	25.2265	26.6524	27.8321	28.8948	28.8182	30.2578	30.4452	38.1474	26.0845	27.627	29.2683	29.2817	23.9988	25.7884	24.807	26.2265	28.1418	27.5179	29.3851	29.2579	25.1104	24.8623	25.5196	26.9957	22.9458	24.1271	23.3283	25.2288	26.065	25.3294	26.3118	26.8578	23.5588	24.7436	23.6081	26.4861	26.4017	26.4013	25.5231	28.7924	28.6379	29.7385	28.6865	32.1602	27.5446	27.3154	28.4136	29.0194	23.76
332	15.1242	12.7699	14.3894	13.2231	13.4609	12.7842	13.2974	11.9457	14.2209	13.7011	13.2487	12.1834	15.0042	15.5804	14.723	14.0864	14.7027	13.8189	13.2387	13.7383	14.777	15.0394	15.563	14.2422	15.7641	14.1155	15.4714	14.7493	15.8872	14.8674	15.2124	14.1497	15.5069	13.7498	15.1983	14.8444	15.104	13.0936	14.5736	13.4302	13.4251	13.1282	13.4689	9.7296	14.6932	13.7812	13.8563	12.412	15.1335
333	10.7875	8.4449	10.9505	4.3451	7.4669	5.2784	6.2433	0.80097	10.6124	7.4615	9.4868	3.1019	13.1348	12.5433	12.6291	7.3595	10.4875	8.4962	10.018	6.051	12.8376	11.1303	12.9188	7.014	14.1787	12.966	13.743	10.5063	13.4141	11.111	12.5421	7.6287	13.8936	12.5645	13.3063	10.7529	12.2407	8.7886	10.6932	4.4304	8.3864	5.9844	7.2251	0.87757	11.6117	7.8103	10.0423	3.2379	13.2942
334	11.9593	9.6874	12.175	4.836	9.7752	7.1618	8.6829	2.9196	12.4084	9.6053	11.0298	3.3319	13.9686	12.3399	13.2364	8.4577	11.945	9.8533	11.5851	7.0345	13.5679	12.5232	12.9184	7.9504	14.9738	12.8291	14.2681	10.6758	13.2705	12.7787	13.278	9.0798	14.5213	12.4552	14.0744	10.9752	12.8931	9.9776	12.0984	5.1217	9.7783	8.8554	9.2154	3.3854	12.8721	10.0098	11.6703	3.6299	14.0813
335	11.6248	8.1375	10.6518	2.2519	8.1683	5.2791	7.1045	-0.6335	10.2757	7.3086	9.8644	1.7056	13.068	11.673	12.5315	6.2709	11.3354	9.1677	9.5602	4.4747	12.8984	10.7574	12.4005	6.1319	14.0863	12.3673	13.6366	9.6815	12.8256	10.767	12.0333	7.1659	13.9042	12.1416	13.2188	9.1807	11.501	8.3148	10.1719	2.9951	9.1723	5.4362	6.8592	-0.15249	11.2877	7.4577	10.7532	2.3122	13.2081
336	10.4484	7.1938	9.9146	0.66487	7.6049	4.1126	6.2902	-2.2527	9.5918	6.4993	9.0079	0.083164	12.5814	10.4939	11.8568	5.2269	10.1445	7.8084	9.8707	2.917	12.255	10.2177	11.3611	5.1206	13.7428	11.876	13.0539	8.2861	11.9489	10.0033	11.3323	6.2635	13.3603	11.522	12.7379	8.0715	10.7187	7.3229	9.3062	1.2508	7.6004	4.5435	6.7595	-1.3859	10.4546	6.6594	9.4948	-0.22354	12.7293
337	11.2922	8.0488	10.2468	1.4204	8.5078	4.0848	6.3098	-1.4633	10.9066	7.5521	9.3023	-0.5113	13.1929	11.0666	12.3102	5.9387	11.0892	8.8845	9.3948	2.2755	12.7567	9.6764	11.9953	5.7778	14.2286	12.4694	13.5435	8.8064	12.7433	11.1698	12.1064	7.0904	13.8912	12.167	13.307	8.5399	11.4846	8.2285	10.4777	1.0458	8.8516	5.3381	7.8408	-2.9064	11.0377	7.732	8.8611	0.83948	13.3128
338	9.3548	5.2051	7.8062	-2.8168	5.1902	2.4123	4.7313	-6.5586	7.579	4.4684	6.8708	-2.6434	11.8597	9.1337	10.6276	3.0889	8.8933	6.7558	8.0683	0.68016	11.0837	8.6006	10.2046	2.6194	13.2175	10.8399	12.4958	6.8997	11.1062	8.179	10.0879	4.1437	12.8663	10.3932	12.0364	6.0463	9.3528	5.4632	7.3114	-2.671	6.7102	2.1278	4.4158	-6.3259	8.6821	4.9143	7.0902	-2.6815	12.0225
339	8.3619	4.1046	6.9665	-4.8497	3.792	0.086643	2.6827	-8.7232	8.1016	3.3271	6.0064	-5.4064	11.1113	8.2268	9.8311	1.9338	7.8388	5.159	8.57	-1.2165	10.3302	7.6426	9.4186	1.1033	12.6289	10.4168	11.7603	5.4459	10.3089	8.4886	9.4655	2.8846	12.1538	9.9535	11.3169	4.9329	8.6525	4.3962	7.6073	-4.4513	4.9551	0.6837	3.471	-8.3054	7.9312	4.0599	6.4342	-5.3399	11.2951
340	10.7697	7.2596	9.7766	-0.69929	7.4488	4.8515	7.0905	-2.3845	10.6968	6.8121	8.7599	-0.8392	12.7672	10.4311	11.5844	5.1796	10.2815	7.8051	10.4642	2.9138	12.1279	10.1351	11.5806	4.269	13.9013	12.2353	13.039	7.3631	12.4419	10.9101	11.8801	6.0543	13.4603	11.9516	12.8805	7.4599	11.1249	7.4717	10.0558	-0.52762	7.7486	5.3475	7.6699	-2.7516	10.6771	7.6813	9.4863	-1.6862	12.8886
341	13.3413	10.4564	12.3845	4.1297	11.7952	9.0566	10.8423	2.5691	12.8721	10.2426	11.9552	3.8147	14.634	12.7126	13.7872	7.7384	13.458	11.4647	13.0179	7.102	14.3413	12.5135	13.7356	7.9551	15.3685	13.8185	14.7261	10.2055	14.6599	12.9299	14.1009	9.4436	15.1543	13.67	14.6566	10.1835	13.4332	10.56	12.2613	4.2221	11.8398	9.2979	11.1322	2.9427	13.2112	10.0234	12.1637	3.6237	14.6912
342	14.8188	12.4243	13.955	7.3457	14.3363	11.6338	13.0722	6.459	14.357	12.3318	13.8953	6.993	15.7347	14.114	15.1724	10.0629	15.429	13.8245	14.7998	9.879	15.6912	14.0264	14.9997	10.3723	16.2412	14.851	15.8014	12.2276	15.8987	14.3469	15.3703	11.5983	16.2028	14.7709	15.7153	11.9815	14.7901	12.4767	13.8217	7.4322	14.509	11.7337	13.2346	6.7647	14.6704	12.2397	13.8169	7.3711	15.7594
343	13.0777	10.2226	11.927	4.5265	11.8221	8.1396	9.7761	2.3471	12.5175	9.8795	11.9109	3.7071	14.5373	12.5419	14.004	7.4986	13.7994	11.9203	13.0446	7.2163	14.4789	12.399	13.4464	8.2225	15.3263	13.5064	14.8884	10.9059	14.3438	12.7175	13.6374	9.4188	15.2559	13.2856	14.589	10.2311	13.0201	10.3286	11.3541	4.7132	12.4754	8.3246	10.1469	3.3329	12.6935	9.197	11.6457	4.8617	14.6088
344	12.0418	9.0604	11.0509	2.5966	9.7706	6.8575	8.7214	0.66414	11.7137	8.6628	10.484	2.1671	13.7429	11.6881	12.9654	7.3415	12.1924	10.1356	11.4365	5.3488	13.4209	11.3335	12.6407	6.7508	14.6914	13.1135	14.0947	9.5772	13.436	11.9216	12.8539	8.1504	14.4478	12.8644	13.8333	9.2377	12.2157	9.2275	11.5145	2.7563	10.3543	7.3954	9.1941	0.65174	11.8138	9.3827	10.7605	2.386	13.8422
345	12.3328	9.4197	11.4108	2.9018	9.9623	7.4664	9.3141	1.1983	12.0199	9.0757	10.7191	2.6237	13.9125	11.9384	13.0144	7.2476	12.1685	10.1622	11.4693	5.6468	13.4834	11.5566	12.911	6.9919	14.8134	13.3085	14.1451	9.5379	13.6972	12.1908	13.1763	8.4661	14.5091	13.0835	13.9878	9.4809	12.5386	9.5789	11.3853	3.0207	10.2636	7.9206	9.7349	0.931	12.1878	9.2069	11.1439	2.3304	14.0035
346	10.6309	7.1199	9.4984	-0.45592	7.7092	4.1953	6.3048	-3.2789	9.4331	6.5501	8.7724	-0.79516	12.7475	10.3041	11.8485	4.4361	10.675	8.2677	9.8071	2.6983	12.343	9.8638	11.3443	4.481	13.9262	11.819	13.2286	7.898	12.1697	9.8488	11.4818	6.1293	13.6117	11.4624	12.8765	7.5557	10.7701	7.3311	9.0825	-0.23201	8.3277	4.2565	6.8985	-2.9027	10.2235	6.329	9.0999	-0.72816	12.8767
347	12.2158	9.195	10.2405	2.2761	9.8108	7.0058	7.7547	-0.38481	12.9502	8.8455	10.524	1.6787	13.8219	11.7925	12.862	7.6172	12.0416	9.9149	11.2871	5.1762	13.3738	11.3672	12.8766	6.5393	14.7426	13.3576	14.0299	9.1238	13.8102	12.9175	13.1686	8.1183	14.4267	13.1557	13.8915	9.0925	12.4822	9.3345	12.142	2.376	10.0679	8.1374	8.3089	0.24874	12.1402	10.0595	9.9411	1.5934	13.9111
348	14.837	12.2962	13.8257	7.2072	13.94	12.4096	13.2255	5.6918	14.3645	12.2235	13.7507	7.1998	15.6946	13.9939	14.9564	10.0418	14.9743	13.3972	14.4259	9.7442	15.4708	13.9932	14.9623	10.2697	16.2021	14.9909	15.6579	11.8773	15.8921	14.39	15.4008	11.3679	16.057	14.9249	15.6725	11.7319	14.7836	12.3543	13.7478	7.2442	13.8951	12.1004	13.3978	6.408	14.6817	12.1718	13.7409	6.749	15.7196
349	12.5695	9.2007	12.8882	3.3063	11.1286	7.7194	9.4618	2.1305	11.0456	8.8148	11.3048	4.3436	14.187	11.7805	13.6267	6.5217	13.2963	11.2711	12.5394	6.2328	14.1228	11.8696	12.7678	7.3306	15.0673	13.0031	14.5981	10.2603	13.6085	11.3479	13.0057	8.2742	14.9817	12.7379	14.25	9.5862	12.3436	9.3536	10.5904	3.5261	11.7968	7.0331	11.3069	2.0309	11.9606	8.2516	11.3753	3.6773	14.2685
350	9.1395	5.0399	7.8949	-2.8125	5.6394	1.7077	4.0941	-6.1705	8.4132	4.2919	7.0389	-3.9273	11.7196	8.8145	10.8367	2.9452	9.3903	6.6349	8.3507	0.49532	11.3274	8.4191	9.9696	2.4223	13.1404	10.8918	12.4301	6.5855	10.8381	8.8593	10.0367	3.9265	12.8096	10.4538	11.9029	6.1116	9.2514	5.2996	7.9894	-2.5626	6.7071	2.4096	4.3379	-5.7356	8.5523	4.9109	6.5135	-3.2196	11.8852
351	8.5774	5.1055	5.6824	-5.0595	4.1673	0.99136	3.5775	-9.0445	8.4472	4.4282	6.0458	-7.0607	11.2322	8.8721	9.9725	2.2884	8.0651	5.1149	6.9856	-1.491	10.5041	7.6823	10.1899	1.1597	12.7343	10.6913	11.7857	5.1848	11.2257	8.8143	10.3738	3.7813	12.1981	10.2658	11.4237	5.2906	9.5173	5.3404	7.8519	-4.8455	4.8672	1.5519	2.2396	-8.7515	8.8892	4.644	5.4332	-5.1727	11.4075
352	7.852	2.918	6.1697	-6.767	3.2984	-0.98323	1.8788	-10.8311	6.7183	2.0597	5.1934	-7.6819	10.7333	7.2954	9.4139	0.16629	7.4212	4.2185	6.2538	-2.8263	10.0099	6.8735	8.6786	-0.27863	12.3548	9.8218	11.3521	4.15	9.7343	7.2598	8.7953	1.5767	11.8144	9.3366	10.935	3.8674	7.8325	3.2091	6.193	-6.5189	3.9867	-0.27491	2.569	-10.5234	7.0387	2.5494	6.1121	-7.2306	10.9186
353	7.0925	2.3139	5.3837	-8.6342	2.4124	-2.4257	0.65498	-12.9355	6.352	1.4422	4.3092	-9.5148	10.2139	6.8831	8.8776	-0.86461	6.8632	3.3926	5.5887	-4.3401	9.5262	6.0622	8.416	-1.6481	11.9584	9.2496	10.9292	3.2182	9.5877	6.8327	8.5764	0.76659	11.4317	8.7331	10.4316	2.88	7.5634	2.6047	5.7	-8.3484	3.2625	-1.6187	1.4997	-12.5077	6.7678	1.8397	5.6048	-9.2318	10.4114
354	6.5326	1.225	4.7084	-10.0761	1.6635	-3.4442	-0.19105	-14.7236	5.4962	0.28956	3.6064	-10.9927	9.816	6.0921	8.421	-2.0814	6.3667	2.6817	5.0081	-5.5068	9.1122	5.4397	7.6954	-2.7188	11.65	8.7972	10.5727	2.4252	8.9312	6.069	7.8685	-0.35626	11.1081	8.259	10.0451	1.9879	6.7592	1.5368	4.8448	-9.7781	2.6133	-2.5908	0.71867	-14.1033	5.9024	0.74324	4.1861	-10.7058	10.0222
355	5.8494	0.31128	3.8808	-11.7701	0.70788	-4.7457	-1.3056	-16.7763	4.8344	-0.68048	2.7585	-12.7771	9.3316	5.4538	7.8639	-3.2453	5.6604	1.7608	4.2224	-6.916	8.594	4.6977	7.1677	-3.9522	11.2749	8.2266	10.1397	1.4965	8.4753	5.4075	7.345	-1.4035	10.7053	7.6541	9.5767	0.97972	6.1869	0.6374	4.1203	-11.4522	1.732	-3.8469	-0.36776	-16.0183	5.2855	-0.22731	3.2753	-12.4685	9.5497
356	7.4666	2.8372	5.7988	-9.0732	3.0319	-1.4189	1.8047	-13.692	7.2366	2.1264	4.6132	-9.5964	10.45	7.2486	8.9714	-0.86279	7.6569	3.9653	6.3008	-4.3744	9.7308	6.2351	8.9671	-1.8938	12.1329	9.5215	11.0113	3.0999	10.3771	7.5698	9.3367	1.1266	11.6	9.0809	10.6328	2.9627	8.1863	3.0808	6.3353	-8.8497	3.7011	-0.71971	2.5896	-12.739	7.5247	2.5089	5.3476	-9.2137	10.6256
357	7.9933	2.4323	6.1485	-8.1757	4.1883	-0.99745	2.1386	-11.9207	6.6292	1.6453	5.3829	-9.0807	10.8612	6.9479	9.5404	-1.1714	7.9618	4.3806	6.6471	-3.4314	10.3139	6.787	8.5981	-1.184	12.4652	9.5935	11.4431	3.245	9.9345	7.1066	8.9081	0.82498	12.0425	9.1555	11.0235	2.7384	7.7611	2.698	5.8481	-7.9215	4.9101	-0.41175	2.8577	-11.3625	7.0364	1.9544	5.685	-8.9705	11.0218
358	8.5418	3.8729	6.8188	-7.0698	5.0826	0.19249	3.2438	-10.4111	8.0914	3.2336	6.0726	-7.7973	11.2561	7.9852	10.0062	0.23374	8.6818	5.2489	7.4224	-2.4235	10.7729	7.357	9.6456	-0.35163	12.7725	10.1173	11.8014	4.1767	11.0225	8.3626	10.0382	2.2194	12.3955	9.7256	11.4019	3.8567	8.9354	4.0938	7.1808	-6.8365	5.8075	0.84501	3.9153	-9.9983	8.3419	3.5855	6.4106	-7.5637	11.404
359	8.4522	3.2463	6.6943	-7.1696	4.9604	-0.055108	2.9822	-10.481	7.3029	2.5277	5.9804	-7.9886	11.1963	7.5232	9.9615	-0.31402	8.3929	4.9556	7.1307	-2.5233	10.7193	7.2853	9.1338	-0.42677	12.7276	9.9981	11.7646	3.8618	10.4587	7.7413	9.4751	1.6915	12.3519	9.5921	11.3476	3.4433	8.3506	3.4916	6.512	-6.9289	5.7325	0.54016	3.6623	-10.1118	7.6846	2.8019	6.2661	-7.8336	11.3473
360	9.2233	4.9323	7.6492	-5.6931	5.9787	1.5982	4.5138	-8.937	8.9936	4.3779	6.8584	-6.2423	11.7248	8.7381	10.4825	1.3435	9.7774	6.5364	8.5899	-1.2112	11.2325	8.0448	10.3524	0.6771	13.1313	10.6847	12.1758	5.0799	11.7123	9.1921	10.7802	3.3264	12.7573	10.3402	11.8508	4.7583	9.7173	5.1267	8.0597	-5.5006	6.5735	2.2185	5.1127	-8.4112	9.2001	4.6984	7.2891	-5.9993	11.8582
361	11.1795	7.2359	9.8567	-1.9122	8.894	5.2714	7.8114	-4.3701	10.795	6.8715	9.2187	-2.2175	13.1054	10.3648	11.9781	3.7999	11.7913	8.9749	10.7639	2.2145	12.7154	10.0094	11.8443	3.5315	14.2001	12.1068	13.3425	7.0233	13.1634	10.935	12.3596	5.8136	13.9144	11.8821	13.1658	6.803	11.3531	7.3749	9.8679	-1.7898	9.1911	5.681	8.2026	-3.8417	10.999	7.0267	9.6185	-2.0757	13.1928
362	13.0714	9.6715	11.9596	1.9784	11.9471	8.6948	10.8109	0.82009	12.8392	9.4864	11.6137	1.781	14.4756	12.1055	13.5911	6.5176	13.6338	11.2652	12.7734	5.7362	14.3025	11.9742	13.4387	6.4602	15.272	13.444	14.5895	9.1004	14.6684	12.8078	13.9923	8.3937	15.1411	13.321	14.4769	8.9892	13.1164	9.757	11.896	2.0636	12.1599	8.85	11.0123	0.96381	12.919	9.6151	11.8212	1.77	14.5199
363	11.5561	7.2572	10.1804	-0.2921	9.449	5.6909	7.9757	-2.3206	10.3759	6.7972	9.7929	-0.86644	13.3985	10.3782	12.4444	4.3561	11.1756	8.5856	10.2267	3.4648	13.0897	10.5541	11.6487	4.7138	14.4361	12.3804	13.6977	7.4475	12.7413	10.672	12.0034	6.0914	14.198	12.1394	13.4675	7.2289	11.1098	7.4273	9.6926	-0.14751	9.8677	6.0755	8.3853	-2.0435	10.6652	6.9373	9.9215	-0.75824	13.4875
364	7.3259	2.7236	5.9042	-7.8894	2.7495	-1.5266	1.4137	-11.1209	6.5954	1.8654	4.6318	-8.5522	10.3797	7.1536	9.1145	-0.35292	7.3009	3.9598	6.0664	-3.6446	9.7135	6.3758	8.6177	-1.045	12.0894	9.5671	11.1097	3.7803	9.7315	7.1122	8.7681	1.3051	11.5738	9.0766	10.6065	3.3199	7.7722	3.0097	5.9976	-7.6051	3.6337	-0.85384	2.2292	-10.4782	6.9825	2.2505	5.3812	-8.3796	10.5771
365	6.7921	1.3187	4.238	-10.0876	2.1312	-4.0346	-0.6565	-13.3388	5.6861	0.41589	3.8811	-11.8916	10.018	6.1605	8.6179	-2.1751	6.5518	2.8095	5.1694	-5.3614	9.3512	5.617	7.8329	-2.6686	11.816	8.6187	10.7325	2.3467	9.1242	6.2	8.0453	-0.32483	11.3011	8.0737	10.2234	1.8234	6.9177	1.6151	4.9548	-9.8025	3.03	-2.9613	0.29824	-12.6539	6.0847	0.83884	3.6697	-11.3559	10.2135
MAX	36.3608	39.4211	36.2175	55.0369	44.7138	50.0991	44.7946	60.6781	37.7449	41.2324	39.64	54.5729	31.8831	35.4055	33.0138	41.1015	37.4008	42.0899	38.4614	47.8781	33.6472	36.9432	34.0818	43.3228	28.8487	31.5375	29.7277	38.6375	33.7331	36.5375	34.6215	40.7127	30.2164	32.5341	31.096	39.956	35.8016	38.9862	34.2274	51.8362	43.5999	48.0269	45.4727	58.0115	37.3644	41.252	36.2526	52.4854	31.3437
MIN	-2.2299	-11.3097	-5.5659	-32.0778	-10.3186	-19.3315	-13.682	-40.2805	-3.8901	-12.9212	-7.1819	-33.7076	3.6212	-2.9	1.2248	-17.7419	-2.1777	-8.6413	-4.535	-23.4857	2.4283	-4.0416	0.068134	-18.8889	6.8495	1.803	4.9958	-9.7558	2.3523	-2.6882	0.47988	-14.2369	5.926	0.90332	4.102	-10.6544	-1.7473	-10.848	-5.0879	-31.624	-8.7911	-17.8714	-12.0911	-38.8405	-3.1473	-12.2556	-6.5114	-33.0534	3.9656
[truncated: 59 more columns]

## Sheet: Variable_Taverage
Type [-]:	Variable	Variable	Variable	Variable	Variable	Variable	Variable	Variable	Variable	Variable	Variable	Variable	Variable	Variable	Variable	Variable	Variable	Variable	Variable	Variable	Variable	Variable	Variable	Variable	Variable	Variable	Variable	Variable	Variable	Variable	Variable	Variable	Variable	Variable	Variable	Variable	Variable	Variable	Variable	Variable	Variable	Variable	Variable	Variable	Variable	Variable	Variable	Variable	Variable
Length [m]:	50	50	50	50	50	50	50	50	50	50	50	50	50	50	50	50	50	50	50	50	50	50	50	50	50	50	50	50	50	50	50	50	50	50	50	50	50	50	50	50	50	50	50	50	50	50	50	50	50
Configuration [-]:	inner	inner	inner	inner	inner	inner	inner	inner	inner	inner	inner	inner	inner	inner	inner	inner	inner	inner	inner	inner	inner	inner	inner	inner	inner	inner	inner	inner	inner	inner	inner	inner	inner	inner	inner	inner	mid	mid	mid	mid	mid	mid	mid	mid	mid	mid	mid	mid	mid
Thermal Load [-]:	High	High	High	High	High	High	High	High	High	High	High	High	Medium	Medium	Medium	Medium	Medium	Medium	Medium	Medium	Medium	Medium	Medium	Medium	Low	Low	Low	Low	Low	Low	Low	Low	Low	Low	Low	Low	High	High	High	High	High	High	High	High	High	High	High	High	Medium
λ_grout [W/(mK)]:	2.1	2.1	2.1	2.1	0.7	0.7	0.7	0.7	1.5	1.5	1.5	1.5	2.1	2.1	2.1	2.1	0.7	0.7	0.7	0.7	1.5	1.5	1.5	1.5	2.1	2.1	2.1	2.1	0.7	0.7	0.7	0.7	1.5	1.5	1.5	1.5	2.1	2.1	2.1	2.1	0.7	0.7	0.7	0.7	1.5	1.5	1.5	1.5	2.1
λ_ground [W/(mK)]:	2.7	1.5	2.1	0.7	2.7	1.5	2.1	0.7	2.7	1.5	2.1	0.7	2.7	1.5	2.1	0.7	2.7	1.5	2.1	0.7	2.7	1.5	2.1	0.7	2.7	1.5	2.1	0.7	2.7	1.5	2.1	0.7	2.7	1.5	2.1	0.7	2.7	1.5	2.1	0.7	2.7	1.5	2.1	0.7	2.7	1.5	2.1	0.7	2.7
Fluid flow rate [L/min]:	11	11	11	11	11	11	11	11	11	11	11	11	11	11	11	11	11	11	11	11	11	11	11	11	11	11	11	11	11	11	11	11	11	11	11	11	11	11	11	11	11	11	11	11	11	11	11	11	11
Time [days]	Average Fluid Temperature [degC]	Average Fluid Temperature [degC]	Average Fluid Temperature [degC]	Average Fluid Temperature [degC]	Average Fluid Temperature [degC]	Average Fluid Temperature [degC]	Average Fluid Temperature [degC]	Average Fluid Temperature [degC]	Average Fluid Temperature [degC]	Average Fluid Temperature [degC]	Average Fluid Temperature [degC]	Average Fluid Temperature [degC]	Average Fluid Temperature [degC]	Average Fluid Temperature [degC]	Average Fluid Temperature [degC]	Average Fluid Temperature [degC]	Average Fluid Temperature [degC]	Average Fluid Temperature [degC]	Average Fluid Temperature [degC]	Average Fluid Temperature [degC]	Average Fluid Temperature [degC]	Average Fluid Temperature [degC]	Average Fluid Temperature [degC]	Average Fluid Temperature [degC]	Average Fluid Temperature [degC]	Average Fluid Temperature [degC]	Average Fluid Temperature [degC]	Average Fluid Temperature [degC]	Average Fluid Temperature [degC]	Average Fluid Temperature [degC]	Average Fluid Temperature [degC]	Average Fluid Temperature [degC]	Average Fluid Temperature [degC]	Average Fluid Temperature [degC]	Average Fluid Temperature [degC]	Average Fluid Temperature [degC]	Average Fluid Temperature [degC]	Average Fluid Temperature [degC]	Average Fluid Temperature [degC]	Average Fluid Temperature [degC]	Average Fluid Temperature [degC]	Average Fluid Temperature [degC]	Average Fluid Temperature [degC]	Average Fluid Temperature [degC]	Average Fluid Temperature [degC]	Average Fluid Temperature [degC]	Average Fluid Temperature [degC]	Average Fluid Temperature [degC]	Average Fluid Temperature [degC]
0	17.7097	17.7097	17.7097	17.7097	17.7097	17.7097	17.7097	17.7097	17.7097	17.7097	17.7097	17.7097	17.7927	17.7927	17.7927	17.7927	17.7927	17.7927	17.7927	17.7927	17.7927	17.7927	17.7927	17.7927	17.8387	17.8387	17.8387	17.8387	17.8387	17.8387	17.8387	17.8387	17.8387	17.8387	17.8387	17.8387	17.7097	17.7097	17.7097	17.7097	17.7097	17.7097	17.7097	17.7097	17.7097	17.7097	17.7097	17.7097	17.7927
1	13.9546	12.5432	13.4225	9.6332	11.7001	10.3401	11.1864	7.5649	13.4932	12.0829	12.9614	9.1764	15.1666	14.1969	14.8006	12.2113	13.5202	12.549	13.1516	10.5714	14.8373	13.8678	14.4711	11.8829	15.7071	14.8801	15.3962	13.1547	14.4254	13.5955	14.1129	11.8678	15.4513	14.6234	15.1399	12.8974	14.0755	12.6464	13.5368	9.6947	12.1439	10.7707	11.6248	7.9768	13.7565	12.3912	13.2404	9.2876	15.2662
2	9.3501	6.468	8.2619	0.54633	4.3011	1.4717	3.2314	-4.3025	8.3309	5.4537	7.2443	-0.45325	11.8654	9.8356	11.0985	5.676	8.2557	6.2464	7.4957	2.1367	11.1401	9.1139	10.3744	4.9636	13.1903	11.5773	12.5815	8.255	10.3919	8.795	9.7893	5.5113	12.628	11.0176	12.0201	7.7026	9.6501	6.7521	8.5555	0.79985	5.2734	2.4114	4.1912	-3.4143	8.804	5.9402	7.7214	-0.084291	12.0857
3	8.2716	3.7779	6.1717	-4.2825	1.8652	-1.9445	0.4287	-9.9026	6.4582	2.624	5.0205	-5.4246	11.0915	8.5743	10.1469	2.1975	6.5295	3.8143	5.5103	-1.8881	10.3246	7.8057	9.3792	1.3759	12.606	10.6279	11.864	6.4481	9.6323	7.6525	8.8896	2.4537	12.0116	10.0324	11.2691	5.8536	8.5902	4.1054	7.249	-3.9794	2.969	-0.8827	1.5185	-8.8897	6.9733	3.1456	5.5369	-4.9898	11.3228
4	8.4414	4.3149	5.9249	-4.2092	3.2331	-0.71123	1.7564	-9.1928	6.3556	3.296	5.7846	-5.2175	11.2099	8.5295	10.21	2.2263	7.5062	4.7041	6.4555	-1.383	10.5046	7.819	9.5025	1.5014	12.7068	10.6092	11.9244	6.0723	9.9662	7.8535	9.178	2.8731	12.1603	10.059	11.3764	5.5184	8.7342	4.5995	7.3174	-3.9419	4.2048	0.21494	2.702	-8.3028	6.8475	3.7501	6.2149	-4.8344	11.4217
5	7.1035	2.9633	5.7874	-6.4334	1.8758	-2.4579	0.25732	-11.8233	6.3248	1.8733	4.5961	-7.5234	10.2568	7.1773	9.1093	0.87011	6.248	3.4366	5.0707	-3.2605	9.4595	6.3748	8.31	-0.14949	11.973	9.5711	11.078	4.3494	8.8815	6.466	7.9813	1.4329	11.3554	8.9501	10.4591	3.7258	7.437	3.2769	5.8124	-6.1383	2.9092	-1.4539	1.2813	-10.8628	6.7972	2.3507	4.7709	-7.1029	10.4965
6	7.1422	2.7702	5.4811	-7.0288	1.9323	-2.5512	0.25805	-12.3257	6.0904	1.6965	4.5222	-8.0981	10.2817	7.0873	9.0948	0.089904	6.4121	3.3796	5.2001	-3.6184	9.5169	6.316	8.3274	-0.57005	11.9959	9.5078	11.0713	4.0362	9.0266	6.5197	8.0949	1.1643	11.4034	8.9108	10.4771	3.4301	7.4618	3.0772	5.7831	-6.7381	2.9499	-1.5707	1.2618	-11.3845	6.5595	2.162	4.7798	-7.6845	10.5112
7	7.592	3.6226	5.9327	-6.0314	3.2372	-1.1432	1.6058	-10.7945	6.6056	2.6642	5.4173	-6.9916	10.6002	7.4297	9.4251	0.3739	7.1207	4.3873	5.9245	-2.5225	9.8935	6.716	8.7157	0.21777	12.2458	9.7781	11.3311	4.2966	9.5003	7.0113	8.5774	2.0296	11.6983	9.2256	10.7816	3.7299	7.887	3.896	6.2261	-5.7714	4.1445	-0.26698	2.5041	-9.9511	7.0384	3.0787	5.389	-6.6214	10.8119
8	10.1511	6.8673	8.7516	-1.3869	7.3378	3.6685	5.9828	-4.6246	9.4472	6.2275	8.5234	-2.0385	12.4168	9.8016	11.4529	3.8277	10.6574	7.8218	9.6865	1.8923	11.94	9.3183	10.9736	3.7655	13.6566	11.6191	12.9056	6.9909	11.7987	9.7383	11.039	5.4764	13.2869	11.2443	12.5339	6.5836	10.3479	7.0461	8.9882	-1.2157	7.9406	4.2564	6.5795	-4.0557	9.7413	6.507	8.9487	-1.7932	12.5587
9	11.8233	8.5781	10.6445	1.3392	9.2441	6.0803	8.084	-1.2101	11.3198	8.0784	10.0674	0.82418	13.6141	11.4023	12.8028	6.2089	11.3104	9.5266	10.456	4.3413	13.2763	11.0574	12.4623	5.8105	14.5907	12.869	13.9592	8.8828	13.2742	11.5281	12.6334	7.3803	14.3295	12.6026	13.6959	8.6058	11.9621	8.7185	10.8159	1.4731	9.7122	6.5404	8.5501	-0.7636	11.5292	8.2962	9.7975	1.0166	13.7141
10	9.7353	5.9084	8.352	-2.4357	5.9017	2.2033	4.5516	-7.1582	8.9887	5.1796	7.5132	-3.9225	12.1384	9.494	11.1629	3.3964	8.2972	6.7164	7.2635	0.7823	11.6086	8.9577	10.6306	2.9346	13.4506	11.3986	12.6934	6.7501	11.4015	9.331	10.6374	4.6111	13.0417	10.9857	12.2829	6.3647	9.9581	6.1284	8.5751	-2.2286	6.5846	2.8951	5.2541	-6.4387	9.3137	5.49	6.804	-3.6022	12.297
11	7.9376	3.5996	6.3257	-5.954	3.1126	-1.1839	1.5209	-10.8553	6.9634	2.6411	5.3538	-7.0295	10.8492	7.7965	9.7189	0.92196	7.3858	4.3429	6.2338	-2.4574	10.166	7.1093	9.0342	0.2682	12.4473	10.0775	11.5697	4.7845	9.8059	7.4268	8.9248	2.1039	11.9186	9.5463	11.04	4.261	8.2255	3.8804	6.6266	-5.6875	4.0221	-0.30121	2.4269	-10.0112	7.3813	3.048	5.7276	-6.8023	11.0547
12	6.2119	1.2247	4.3447	-9.7443	0.47784	-4.4817	-1.3674	-14.6539	5.0463	0.073054	3.2141	-10.8053	9.6167	6.0909	8.3096	-1.7591	5.6014	1.9989	4.2836	-5.819	8.8027	5.2724	7.4938	-2.5736	11.4898	8.7535	10.4751	2.6743	8.3384	5.5917	7.3198	-0.51353	10.8592	8.1201	9.8434	2.0388	6.555	1.5593	4.7076	-9.4254	1.5751	-3.4305	-0.29306	-14.3178	5.5428	0.56009	3.7508	-10.4019	9.8615
13	5.6642	0.35011	3.6723	-11.3736	-0.25503	-5.5471	-2.2244	-16.6415	4.4588	-0.84099	2.501	-12.2214	9.2258	5.4693	7.8346	-2.8798	5.4601	1.235	4.0686	-7.1314	8.3883	4.6256	6.9947	-3.7676	11.1869	8.2722	10.1071	1.7731	7.9394	5.0083	6.8534	-1.5347	10.538	7.6192	9.4566	1.1054	6.0165	0.69149	4.051	-11.044	0.87881	-4.4621	-1.1187	-15.8072	4.969	-0.33825	3.4115	-12.009	9.4772
14	5.8379	0.44203	3.8242	-11.5282	0.16135	-5.2143	-1.8338	-16.8271	4.6869	-0.69773	2.6961	-12.5089	9.3499	5.539	7.9411	-2.9938	5.4888	1.4685	4.0728	-7.0886	8.5491	4.7304	7.1373	-3.8469	11.2841	8.3279	10.1909	1.689	8.1753	5.1966	7.0736	-1.4999	10.6638	7.7023	9.5686	1.0445	6.1742	0.76819	4.1843	-11.2122	1.2447	-4.1741	-0.77531	-16.0105	5.1738	-0.21799	3.3351	-12.1677	9.5897
15	6.8387	1.6838	4.9238	-9.9368	1.8538	-3.2942	-0.054196	-14.771	5.8314	0.67861	3.9345	-10.8321	10.0614	6.4249	8.7205	-1.8159	6.8154	2.8481	5.4639	-5.4323	9.3606	5.7158	8.0165	-2.6063	11.8369	9.0157	10.7963	2.573	9.1136	6.2668	8.0633	-0.20956	11.294	8.467	10.2511	2.0168	7.1321	1.9706	5.239	-9.664	2.8102	-2.381	0.87467	-13.9533	6.2568	1.1005	4.6105	-10.5087	10.2708
16	6.973	1.8736	5.0841	-9.7815	2.1034	-2.9929	0.21251	-14.2865	5.9898	0.89112	4.114	-10.5407	10.1579	6.5564	8.8307	-1.6511	6.4606	3.0638	5.1051	-5.1497	9.4698	5.8611	8.1398	-2.4881	11.9127	9.1193	10.8829	2.657	9.2442	6.4294	8.2064	0.012223	11.3797	8.5815	10.3481	2.1079	7.2619	2.1561	5.3877	-9.5102	3.0317	-2.1013	1.1276	-13.5841	6.4074	1.3036	4.2802	-10.3499	10.3639
17	6.9812	1.8522	5.0789	-9.8369	2.1373	-2.9647	0.24851	-14.4065	6.0045	0.8758	4.114	-10.625	10.1644	6.54	8.8256	-1.7208	6.7746	3.0674	5.4201	-5.1944	9.4799	5.8485	8.1457	-2.5251	11.9185	9.1076	10.8797	2.629	9.2634	6.4398	8.2227	-0.020967	11.3885	8.5727	10.3538	2.0832	7.2686	2.1333	5.3788	-9.5668	3.0595	-2.1004	1.152	-13.6516	6.4196	1.2852	4.5527	-10.4051	10.3692
18	7.3941	2.4462	5.6042	-9.0157	2.8392	-2.1825	0.982	-13.6223	6.4763	1.537	4.7066	-9.78	10.4575	6.9615	9.1986	-1.1585	7.2252	3.7251	5.9031	-4.4088	9.814	6.3177	8.508	-1.8925	12.1462	9.4354	11.1698	3.0871	9.6485	6.8802	8.6293	0.59331	11.6478	8.9375	10.635	2.5781	7.6639	2.7072	5.8826	-8.7646	3.7064	-1.2374	1.8389	-12.6127	6.8661	1.9177	5.0014	-9.5479	10.6498
19	6.1904	0.81764	4.1854	-11.2703	0.86679	-4.4681	-1.1105	-15.6666	5.1168	-0.25768	3.1187	-12.211	9.6003	5.8021	8.1874	-2.795	5.8465	1.9896	4.4373	-6.576	8.8455	5.0401	7.4508	-3.6152	11.4809	8.5361	10.385	1.8311	8.5607	5.6203	7.4757	-1.0925	10.8963	7.9465	9.8149	1.2339	6.5086	1.1295	4.5147	-10.9717	1.8811	-3.5465	-0.10912	-15.5105	5.5745	0.19339	3.6066	-11.8951	9.827
20	4.8372	-1.0192	2.6739	-14.1648	-1.2309	-7.053	-3.3867	-19.8721	3.6156	-2.2265	1.4623	-15.2669	8.6397	4.4948	7.1156	-4.8668	4.2968	0.15631	2.7441	-9.1699	7.7803	3.6298	6.2436	-5.7841	10.7365	7.5248	9.5552	0.21388	7.4044	4.1667	6.2081	-3.1122	10.071	6.856	8.8801	-0.46204	5.1993	-0.66901	3.0444	-13.8264	-0.082926	-5.9212	-2.2557	-19.0177	4.1363	-1.7218	1.9143	-14.8768	8.8973
21	4.2703	-1.9112	1.963	-15.7848	-1.9569	-8.121	-4.2339	-22.3102	3.0117	-3.1598	0.71304	-16.9428	8.238	3.8453	6.6112	-6.028	3.7649	-0.62736	2.1252	-10.4925	7.3525	2.9497	5.7319	-6.9731	10.4256	7.0227	9.1648	-0.68587	6.9913	3.5704	5.7282	-4.1328	9.7402	6.3305	8.4847	-1.3819	4.6433	-1.5496	2.3451	-15.4343	-0.77838	-6.9919	-3.0682	-20.8344	3.5478	-2.6388	1.2166	-16.5255	8.5032
22	7.0105	1.5117	4.9794	-11.1654	2.6419	-2.8763	0.61846	-16.5322	6.1323	0.64073	4.1085	-11.9785	10.1887	6.2814	8.7576	-2.7176	6.9934	3.1147	5.5336	-5.9535	9.5727	5.6525	8.1341	-3.4194	11.9405	8.9138	10.8315	1.8872	9.535	6.463	8.4074	-0.5937	11.464	8.4282	10.3494	1.3905	7.2667	1.7595	5.2448	-10.9211	3.4634	-2.8475	1.4301	-14.7979	6.5032	1.0012	4.3931	-11.6997	10.3709
23	7.6096	2.4871	5.7207	-9.321	3.4575	-1.6681	1.5694	-13.5003	6.771	1.6471	4.8887	-10.0865	10.6114	6.9855	9.279	-1.4303	7.7406	4.0066	6.3984	-4.4151	10.0222	6.3894	8.6922	-2.0626	12.2675	9.4573	11.2344	2.9079	9.9908	7.1647	8.9542	0.59562	11.8114	8.9964	10.7804	2.4371	7.8574	2.7293	5.9768	-9.0882	4.2473	-0.64072	2.3505	-12.7139	7.1276	1.9977	5.3162	-9.8188	10.7878
24	5.8915	0.31301	3.8301	-12.3283	0.55899	-5.01	-1.4988	-16.9501	4.8179	-0.75709	2.7639	-13.3235	9.3882	5.4376	7.9337	-3.5858	5.6055	1.6288	4.1385	-7.3616	8.6319	4.676	7.1749	-4.37	11.318	8.257	10.1906	1.2406	8.3895	5.3157	7.257	-1.6977	10.7323	7.668	9.6032	0.6464	6.2102	0.62326	4.1556	-12.0303	1.5728	-3.4419	-0.49702	-16.4383	5.2757	-0.30997	3.2072	-12.9581	9.6151
25	4.1425	-2.0463	1.8457	-15.9217	-2.1904	-8.3473	-4.4657	-22.3171	2.8667	-3.3114	0.57496	-17.1208	8.1458	3.754	6.5244	-6.1494	3.6229	-0.77554	1.9877	-10.6383	7.2462	2.8476	5.6233	-7.0784	10.3546	6.953	9.0982	-0.76322	6.8701	3.4531	5.6084	-4.2461	9.658	6.2522	8.401	-1.4659	4.5223	-1.6786	2.2314	-15.5667	-0.99196	-7.3157	-3.2822	-19.2138	3.4109	-2.7836	1.091	-16.6706	8.4157
26	5.361	-0.62159	3.1554	-14.1694	-0.075862	-6.0477	-2.2822	-18.8902	4.2735	-1.7095	2.0689	-15.204	9.0103	4.7782	7.4528	-4.9017	5.176	0.87972	3.5989	-8.7972	8.2436	4.0022	6.6838	-5.7061	11.025	7.7462	9.8179	0.20966	8.0472	4.742	6.8306	-2.8158	10.4311	7.1461	9.2225	-0.40193	5.6829	-0.30683	3.4839	-13.8653	0.96048	-5.1285	-1.2662	-18.1498	4.7359	-1.258	2.5361	-14.821	9.2394
27	5.2672	-0.71983	3.0578	-14.3046	-0.20019	-6.1769	-2.4134	-19.5394	4.1678	-1.8198	1.9634	-15.3483	8.9443	4.7035	7.3838	-5.0009	5.0815	0.7879	3.5062	-8.9059	8.1692	3.9207	6.6069	-5.8063	10.9742	7.689	9.7649	0.13656	7.9719	4.6659	6.7552	-2.9001	10.374	7.0837	9.1635	-0.47777	5.5935	-0.40124	3.3898	-13.9979	0.83908	-5.2167	-1.3856	-18.265	4.636	-1.3626	2.4394	-14.9587	9.1764
28	5.2808	-0.76775	3.0498	-14.4958	-0.14044	-6.1627	-2.3582	-20.007	4.1947	-1.848	1.9659	-15.5338	8.9548	4.6705	7.3791	-5.1354	5.0943	0.78211	3.5009	-9.0184	8.1892	3.8957	6.611	-5.9363	10.9828	7.6644	9.7618	0.02619	8.0106	4.6663	6.7802	-2.9854	10.3901	7.0655	9.1675	-0.58074	5.6023	-0.45522	3.3771	-14.1927	0.88897	-5.1985	-1.3504	-18.8057	4.6566	-1.3997	2.4032	-15.146	9.1835
29	5.081	-1.0388	2.823	-14.9416	-0.41953	-6.5221	-2.6704	-20.5007	3.9768	-2.1402	1.7219	-15.9989	8.8122	4.4749	7.2172	-5.4559	4.9135	0.53282	3.302	-9.3911	8.0334	3.6877	6.436	-6.2663	10.8721	7.5128	9.6362	-0.22058	7.8539	4.471	6.6095	-3.2742	10.2691	6.9041	9.0317	-0.83619	5.4088	-0.72042	3.1559	-14.6332	0.62513	-5.5328	-1.6418	-19.3275	4.4469	-1.6826	2.1877	-15.6015	9.0453
30	5.1942	-0.94127	2.9308	-14.9057	-0.19462	-6.3056	-2.4435	-20.4692	4.1138	-2.0154	1.852	-15.9448	8.8938	4.5431	7.2948	-5.4287	5.0508	0.67384	3.4342	-9.2969	8.132	3.7718	6.5302	-6.2257	10.9361	7.5667	9.6972	-0.20159	7.9789	4.5825	6.7302	-3.1995	10.3463	6.9706	9.1056	-0.80425	5.5142	-0.6309	3.2558	-14.6041	0.82537	-5.3339	-1.4415	-19.3779	4.5732	-1.57	2.2866	-15.5543	9.1213
31	4.4899	-1.8551	2.149	-16.2347	-1.3223	-7.6413	-3.6535	-21.8096	3.3236	-3.0174	0.98515	-17.3563	8.3913	3.8947	6.7371	-6.3849	4.2868	-0.2639	2.617	-10.5243	7.5681	3.0635	5.9116	-7.2322	10.5456	7.0631	9.2639	-0.94187	7.3576	3.8538	6.0683	-4.1567	9.9081	6.4205	8.625	-1.5902	4.8369	-1.5183	2.5003	-15.9089	-0.21637	-6.5908	-2.5678	-20.6555	3.8206	-2.5344	1.489	-16.9302	8.638
32	4.0451	-2.5066	1.6194	-17.3682	-1.9536	-8.4774	-4.3584	-23.5125	2.8382	-3.7035	0.4152	-18.5333	8.0779	3.4198	6.3642	-7.1905	3.7814	-0.8858	2.0495	-11.4887	7.2267	2.5587	5.51	-8.0713	10.3037	6.6974	8.9763	-1.5706	7.0007	3.367	5.6633	-4.9038	9.6448	6.032	8.3155	-2.2401	4.4033	-2.1601	1.9818	-17.0316	-0.8222	-7.3912	-3.2405	-22.3141	3.352	-3.2071	0.89544	-18.0898	8.3323
33	3.2505	-3.5902	0.7173	-19.0659	-3.1692	-9.9947	-5.6859	-25.4904	1.9588	-4.8747	-0.56951	-20.3153	7.5112	2.6483	5.7212	-8.4075	2.9508	-1.9479	1.1425	-12.9895	6.5993	1.727	4.8065	-9.3427	9.8634	6.0986	8.4769	-2.5143	6.3307	2.5406	4.9351	-6.0718	9.1573	5.3865	7.7691	-3.2306	3.6351	-3.2177	1.1056	-18.7049	-1.9521	-8.822	-4.4857	-24.2475	2.5094	-4.3414	-0.02419	-19.8363	7.7844
34	3.9324	-2.8115	1.4327	-18.2211	-1.9203	-8.6618	-4.4017	-24.8064	2.7509	-3.9818	0.26547	-19.3711	8.0007	3.1874	6.2326	-7.7943	3.766	-1.0242	1.9767	-12.0398	7.1681	2.342	5.3957	-8.6669	10.2451	6.5201	8.876	-2.0404	7.0086	3.2459	5.6256	-5.3266	9.601	5.8673	8.2291	-2.698	4.282	-2.4742	1.7842	-17.8915	-0.81585	-7.5931	-3.3094	-23.6374	3.2528	-3.498	0.712	-18.9341	8.2488
35	4.909	-1.5492	2.5307	-16.3669	-0.35617	-6.816	-2.7273	-22.1194	3.8548	-2.6027	1.4748	-17.3974	8.6899	4.1052	7.0086	-6.4759	4.9671	0.32209	3.266	-10.2776	7.9459	3.3505	6.2612	-7.2559	10.778	7.2282	9.4757	-1.0113	7.8914	4.3091	6.5772	-3.9577	10.202	6.6449	8.8973	-1.6033	5.2212	-1.2458	2.8471	-16.0715	0.64114	-5.8498	-1.7455	-21.0897	4.3026	-2.1671	1.9294	-17.0075	8.9119
36	3.9737	-2.6921	1.5157	-17.8554	-1.9445	-8.5803	-4.3983	-23.2689	2.784	-3.8764	0.33148	-19.0082	8.0251	3.2951	6.287	-7.5505	3.8529	-0.93749	2.1015	-11.7627	7.185	2.4469	5.4444	-8.4054	10.2623	6.6002	8.916	-1.845	7.0102	3.3268	5.6562	-5.1213	9.6119	5.9446	8.2641	-2.5057	4.3278	-2.3481	1.8726	-17.5233	-0.81906	-7.5139	-3.2921	-22.1818	3.291	-3.3852	0.85888	-18.566	8.2767
37	3.2798	-3.6626	0.70786	-19.4576	-2.9799	-9.9049	-5.5277	-25.7213	2.0188	-4.9133	-0.54558	-20.6844	7.5344	2.588	5.716	-8.6874	3.043	-1.9012	1.2049	-13.1736	6.6445	1.6875	4.8226	-9.6016	9.8827	6.0544	8.4746	-2.7315	6.4309	2.5733	5.012	-6.212	9.194	5.3588	7.7836	-3.4302	3.6546	-3.301	1.085	-19.1057	-1.7963	-8.7603	-4.3596	-24.5384	2.5557	-4.3952	-0.046764	-20.2129	7.8004
38	3.6089	-3.3125	1.0477	-19.1415	-2.3387	-9.2682	-4.8889	-25.5696	2.4094	-4.504	-0.13826	-20.3144	7.7689	2.8336	5.9569	-8.4583	3.502	-1.4365	1.6695	-12.7542	6.9225	1.9755	5.1066	-9.3363	10.0649	6.2455	8.6619	-2.5526	6.7807	2.9269	5.365	-5.8825	9.41	5.5828	8.0044	-3.2206	3.9648	-2.9681	1.4045	-18.8064	-1.2132	-8.1727	-3.7769	-24.425	2.9195	-4.0114	0.34333	-19.8653	8.0215
39	3.9354	-2.9054	1.41	-18.5717	-1.8151	-8.644	-4.3239	-24.5415	2.7812	-4.0549	0.25506	-19.7023	7.9991	3.1319	6.2132	-8.0547	3.9124	-0.99554	2.1071	-12.191	7.1841	2.3062	5.3947	-8.8983	10.2429	6.4755	8.8599	-2.2376	7.0818	3.2828	5.6872	-5.4462	9.6121	5.8375	8.2267	-2.8818	4.278	-2.5739	1.7557	-18.249	-0.72935	-7.5937	-3.2517	-23.4596	3.272	-3.5796	0.74073	-19.2697	8.2423
40	3.3909	-3.6006	0.80792	-19.552	-2.7044	-9.677	-5.2726	-25.4387	2.1656	-4.8198	-0.41321	-20.7487	7.6115	2.6385	5.7853	-8.7603	3.2895	-1.7284	1.4465	-13.1182	6.7461	1.7634	4.9167	-9.6448	9.9421	6.0929	8.5279	-2.785	6.5892	2.713	5.1651	-6.1705	9.2722	5.4166	7.8559	-3.4661	3.7554	-3.2474	1.1745	-19.2097	-1.5517	-8.5671	-4.1344	-24.3203	2.6874	-4.315	0.11257	-20.2879	7.8704
41	2.7253	-4.5107	0.045465	-21.0016	-3.7165	-10.9363	-6.3747	-27.3747	1.4269	-5.7991	-1.2443	-22.2702	7.1401	1.9805	5.2443	-9.7936	2.534	-2.6357	0.6185	-14.4089	6.2234	1.053	4.324	-10.7309	9.5771	5.5844	8.1093	-3.5894	6.0234	2.0006	4.5445	-7.1724	8.8677	4.868	7.3975	-4.309	3.1114	-4.1378	0.43277	-20.6392	-2.4983	-9.7601	-5.1714	-26.1839	1.9798	-5.2657	-0.71411	-21.7803	7.4142
42	0.86193	-6.9766	-2.0437	-24.6963	-6.6661	-14.4849	-9.5525	-31.6919	-0.65842	-8.4843	-3.5473	-26.1773	5.8147	0.22009	3.7551	-12.4397	0.4589	-5.1583	-1.6161	-17.7929	4.7405	-0.8637	2.6775	-13.5209	8.5485	4.2198	6.954	-5.645	4.3911	0.036925	2.7874	-9.8083	7.7171	3.3822	6.1205	-6.4836	1.316	-6.5378	-1.5924	-24.2718	-5.2385	-13.1096	-8.143	-30.3351	-0.0097398	-7.8588	-2.9002	-25.5999	6.1369
43	2.5281	-5.5996	-0.24598	-22.3919	-4.6208	-12.2706	-7.4349	-29.9595	1.288	-6.9339	-1.4883	-23.6391	7.0033	1.591	5.0123	-11.2456	2.4306	-2.887	0.44118	-15.3398	6.1119	0.69837	4.1143	-11.7071	9.4759	5.279	7.9358	-4.3517	6.0048	1.7748	4.4438	-8.437	8.7874	4.5781	7.2429	-5.0545	2.8962	-4.6512	0.12315	-22.04	-3.3591	-11.0457	-6.1881	-28.73	1.8129	-6.3828	-1.0557	-23.1614	7.2677
44	3.5236	-3.4708	0.86912	-20.2397	-1.8965	-9.0687	-4.529	-26.1985	2.3733	-4.5905	-0.27798	-21.3725	7.7039	2.5862	5.8299	-9.0784	3.7037	-1.5178	1.807	-13.3698	6.8944	1.7634	5.0168	-10.0875	10.0129	6.0527	8.5615	-3.1635	6.8778	2.8811	5.4143	-6.1814	9.3859	5.4184	7.9321	-3.8078	3.865	-3.3442	1.2121	-19.918	-0.84146	-8.0451	-3.4858	-25.1481	2.8626	-4.1294	0.26115	-20.9379	7.9458
45	4.9976	-1.8602	2.5318	-17.3457	-0.081768	-6.8237	-2.5563	-22.6656	4.0314	-2.8535	1.5628	-18.3099	8.7576	3.9675	7.0052	-7.2733	5.2715	0.4783	3.5058	-10.7148	8.0713	3.2727	6.3142	-7.8993	10.834	7.1247	9.4774	-1.554	8.1632	4.4184	6.7914	-4.4108	10.3033	6.5848	8.9436	-2.1007	5.2828	-1.4399	2.8196	-17.0746	0.86062	-5.9173	-1.6314	-21.7512	4.4401	-2.4445	1.9392	-17.9447	8.961
46	4.4179	-2.2337	1.938	-17.8807	-0.79678	-7.5187	-3.2738	-22.8746	3.3416	-3.2957	0.86414	-18.9342	8.3388	3.5518	6.586	-7.4861	4.6127	-0.2757	2.845	-11.389	7.5796	2.784	5.8244	-8.3447	10.5056	6.8	9.1478	-1.8583	7.5721	3.8442	6.207	-4.7389	9.9175	6.2072	8.5583	-2.4591	4.7384	-2.0232	2.2601	-17.5804	0.2093	-6.5588	-2.2823	-21.925	3.8002	-2.8569	1.381	-18.5287	8.5663
47	4.3419	-2.5014	1.8345	-18.1532	-1.1206	-7.9106	-3.6116	-23.9193	3.2616	-3.5847	0.75371	-19.218	8.2916	3.4426	6.515	-7.7805	4.4095	-0.42701	2.6173	-11.6392	7.5273	2.6691	5.7469	-8.5468	10.472	6.7191	9.0966	-2.0057	7.5032	3.7201	6.116	-5.0445	9.8808	6.1205	8.5029	-2.6076	4.6621	-2.1499	2.1567	-17.8518	-0.097027	-6.9189	-2.6023	-22.9144	3.7202	-3.1375	1.1648	-18.8096	8.519
48	4.4943	-2.2146	2.009	-17.8471	-0.73246	-7.4726	-3.2068	-23.1501	3.4338	-3.2676	0.94889	-18.8925	8.3948	3.5948	6.6373	-7.4979	4.6568	-0.19484	2.8811	-11.3406	7.6459	2.836	5.8852	-8.3138	10.55	6.8346	9.1889	-1.8343	7.6493	3.9053	6.2778	-4.7414	9.9702	6.2485	8.607	-2.4275	4.8093	-1.9551	2.3259	-17.5506	0.26163	-6.5084	-2.2244	-22.1855	3.8848	-2.8333	1.408	-18.4911	8.6185
49	4.8909	-1.7535	2.4511	-17.0904	-0.19101	-6.8104	-2.6175	-22.3732	3.8785	-2.766	1.4369	-18.0909	8.6801	3.9601	6.9526	-7.0011	5.0461	0.32724	3.3001	-10.6447	7.9644	3.2348	6.2334	-7.7407	10.7728	7.1195	9.4352	-1.414	7.9942	4.3112	6.6454	-4.2456	10.2189	6.5587	8.879	-1.9801	5.1908	-1.4518	2.7531	-16.8079	0.76919	-5.8843	-1.6745	-21.4369	4.3082	-2.3486	1.8478	-17.708	8.8931
50	1.9231	-4.9962	-0.22395	-21.3664	-4.2191	-11.5534	-6.9197	-29.2974	1.1316	-6.3136	-2.2235	-22.6637	6.9555	1.2811	5.0511	-10.3727	2.1361	-3.6883	0.19011	-14.7338	6.0128	0.82306	4.1061	-11.0065	9.4346	5.4244	7.9604	-4.3587	5.7935	1.1986	4.3135	-7.6855	8.705	4.6906	7.2294	-4.5211	2.3435	-5.1141	0.17384	-20.9952	-2.9739	-10.3517	-5.6902	-28.0468	1.7012	-5.7678	-1.569	-22.1568	7.2387
51	1.7907	-6.1061	-1.4156	-23.8897	-5.2079	-12.9742	-8.062	-30.9356	0.011209	-7.4782	-2.3922	-25.2901	6.2078	0.94748	4.1662	-11.8013	1.3969	-3.8873	-0.63988	-16.9172	5.1907	-0.32548	3.1502	-12.882	8.8615	4.5694	7.2832	-5.0159	4.9213	0.99867	3.337	-8.9799	8.0762	3.7754	6.4948	-5.9668	2.1913	-5.5207	-0.9964	-23.4914	-3.9076	-11.6991	-6.7801	-29.6672	0.61228	-6.9114	-1.9315	-24.744	6.5117
52	2.446	-5.0273	-0.40838	-22.565	-3.6147	-11.2143	-6.4034	-29.9219	1.1134	-6.2637	-1.6106	-23.8321	6.9012	1.5224	4.9151	-10.8506	2.5648	-2.9734	0.5649	-15.4995	5.9958	0.57557	4.0057	-11.8401	9.3932	5.2046	7.856	-4.4645	5.8787	1.7349	4.3281	-7.8806	8.6926	4.4953	7.1524	-5.1682	2.8224	-4.7838	-0.02908	-22.2068	-2.4494	-10.0728	-5.2506	-28.7333	1.6573	-5.7543	-1.0566	-23.3416	7.1713
53	0.92534	-6.6451	-2.0309	-25.2455	-5.7085	-13.6085	-8.6171	-31.6118	-0.54216	-8.0443	-3.4904	-26.685	5.8545	0.13529	3.7582	-12.4754	1.1101	-5.0471	-0.97741	-18.0109	4.8154	-0.889	2.7165	-13.8776	8.5806	4.1678	6.958	-6.0084	4.5618	0.12666	2.9311	-9.5509	7.7764	3.3575	6.1518	-6.7596	1.3606	-6.6685	-1.5938	-24.8354	-4.3869	-12.3342	-7.3121	-30.3601	0.082289	-7.4652	-2.8608	-26.122	6.1661
54	1.769	-6.5382	-1.1073	-24.288	-5.3201	-13.2964	-8.2512	-30.5443	0.49827	-7.8907	-2.4406	-25.5958	6.4859	0.78343	4.4041	-12.5405	1.2275	-3.8876	-0.86894	-16.8821	5.5535	-0.11378	3.4657	-13.0991	9.0743	4.6848	7.4641	-5.4734	5.4476	1.0002	3.8184	-9.52	8.3538	3.9528	6.7394	-6.1411	2.1565	-5.7714	-0.72184	-23.9201	-4.0443	-12.0484	-6.99	-29.3648	1.0496	-7.3326	-1.9584	-25.0904	6.763
55	3.5975	-3.9183	0.90233	-20.849	-2.0228	-9.4371	-4.7418	-27.9137	2.5288	-5.0217	-0.20444	-21.9347	7.7717	2.4901	5.8512	-9.8548	3.763	-1.3977	1.8109	-13.6226	7.0047	1.7385	5.0797	-10.4836	10.0676	6.0031	8.5809	-3.5482	7.0914	2.9622	5.5893	-6.7411	9.474	5.4003	7.984	-4.1085	3.9186	-3.4744	1.2244	-20.5445	-0.98283	-8.4291	-3.7135	-26.8598	2.9903	-4.5685	0.26335	-21.5185	7.9999
56	3.4106	-3.8955	0.76014	-20.1525	-2.2788	-9.5688	-4.9617	-26.2671	2.3013	-5.0352	-0.40544	-21.8268	7.6435	2.4235	5.7425	-9.6283	3.6089	-1.6338	1.6961	-13.6499	6.8377	1.6416	4.9333	-10.4062	9.9688	5.9499	8.4971	-3.1597	6.848	2.7824	5.3658	-6.6204	9.3452	5.3196	7.8712	-4.0589	3.7487	-3.5688	1.0982	-19.8474	-1.1982	-8.5368	-3.8999	-25.2741	2.7834	-4.5649	0.10873	-20.8175	7.8841
57	0.52626	-7.6021	-2.4655	-24.9697	-6.9984	-15.0762	-9.9773	-34.1421	-0.97065	-9.1063	-3.9938	-27.4992	5.5849	-0.22519	3.4573	-13.4251	0.25828	-5.5816	-1.8869	-18.6956	4.515	-1.2806	2.3847	-14.4576	8.3704	3.8921	6.7233	-5.8346	4.235	-0.27974	2.5813	-10.5421	7.542	3.0589	5.8933	-7.216	0.97881	-7.1713	-2.0132	-24.564	-5.5746	-13.7161	-8.5707	-32.7775	-0.32418	-8.4827	-3.3286	-25.8333	5.9063
58	0.3486	-8.0214	-2.7246	-26.7199	-7.0237	-15.4311	-10.1149	-34.0406	-1.1154	-9.5014	-4.2208	-28.623	5.4634	-0.55297	3.26	-14.2094	0.14943	-5.8443	-2.0616	-19.5028	4.4101	-1.5905	2.2011	-15.2599	8.2786	3.6374	6.5731	-6.7845	4.1869	-0.50698	2.466	-11.1461	7.4634	2.8128	5.7544	-7.8323	0.79087	-7.6112	-2.2858	-26.3052	-5.6222	-14.0628	-8.73	-32.7351	-0.48712	-8.891	-3.62	-27.6132	5.7778
59	2.8298	-4.8744	0.0034628	-22.5109	-3.083	-10.6923	-5.9679	-29.3413	1.5568	-6.0363	-1.1723	-23.8725	7.2233	1.7072	5.2119	-11.036	3.0079	-2.4618	1.0652	-15.229	6.3111	0.89137	4.3863	-11.8664	9.6425	5.3882	8.0854	-4.4531	6.3788	2.1386	4.7761	-7.8197	8.9366	4.7432	7.4468	-5.193	3.1731	-4.5573	0.34749	-22.1853	-1.9871	-9.6283	-4.7103	-28.2647	2.1757	-5.5594	-0.68097	-23.2263	7.4671
60	2.9675	-4.5606	0.21594	-21.8145	-2.324	-10.3885	-5.1076	-28.7853	2.135	-5.7309	-0.96936	-23.1143	7.3186	1.9434	5.3568	-10.5031	3.6976	-2.2324	1.2412	-14.661	6.7194	1.124	4.5251	-11.3245	9.716	5.5675	8.197	-4.066	6.8062	2.321	5.2736	-7.3818	9.2521	4.9197	7.5535	-4.7757	3.3158	-4.2357	0.56386	-21.4876	-1.266	-9.3297	-4.5362	-27.7088	2.3086	-5.2484	-0.43823	-22.5244	7.5661
61	1.4378	-6.5272	-1.4968	-24.6809	-5.0138	-13.3121	-7.9426	-31.0549	0.25845	-7.8904	-2.8763	-26.1164	6.2316	0.5342	4.1467	-12.5123	1.5868	-4.3382	-0.72256	-17.3439	5.392	-0.43049	3.1735	-13.4685	8.873	4.4761	7.2592	-5.661	5.2981	0.68343	3.6691	-9.4695	8.2252	3.7191	6.5064	-6.4451	1.8465	-6.1438	-1.0881	-24.2983	-3.7625	-12.0768	-7.0197	-29.8703	0.66252	-7.3271	-2.3007	-25.5039	6.5218
62	0.42295	-7.921	-2.6446	-26.9581	-6.7593	-15.2386	-9.85	-34.339	-0.98397	-9.3869	-4.1209	-28.4779	5.5126	-0.47639	3.3172	-14.1143	0.34551	-5.7079	-1.9461	-19.339	4.4985	-1.5116	2.2674	-15.155	8.3169	3.6917	6.6181	-6.9189	4.3257	-0.40101	2.6048	-11.0144	7.5332	2.8747	5.8063	-7.7505	0.86291	-7.5063	-2.2088	-26.5457	-5.3887	-13.893	-8.5851	-33.026	-0.41159	-8.7814	-3.5235	-27.8457	5.8252
63	1.6115	-6.4877	-1.3664	-25.1009	-4.28	-12.9948	-7.2567	-31.8248	0.65667	-7.7894	-2.6742	-26.4517	6.3551	0.55345	4.2346	-12.7795	2.0397	-4.1003	-0.41942	-17.4481	5.6666	-0.36894	3.3068	-13.7074	8.9693	4.4912	7.3281	-5.8851	5.6853	0.85713	4.0214	-9.5432	8.4413	3.7677	6.6105	-6.6246	1.9997	-6.1214	-0.98185	-24.7356	-3.1113	-11.8022	-6.6411	-30.6503	0.86934	-7.2536	-2.1258	-25.8963	6.6302
64	2.15	-5.7625	-0.75707	-24.0181	-4.2403	-11.9302	-7.1692	-30.402	0.75584	-6.9987	-2.0006	-25.294	6.7375	1.0736	4.6681	-11.9976	2.2389	-3.3452	0.25616	-16.4276	5.7408	0.19817	3.7864	-12.8802	9.2662	4.8923	7.6645	-5.2808	5.7468	1.4469	4.1225	-8.7476	8.4933	4.2051	6.9827	-5.9797	2.5186	-5.4139	-0.38984	-23.6713	-3.0585	-10.8043	-5.764	-29.2886	1.4467	-6.4897	-1.4787	-24.7735	6.9991
65	1.014	-7.2076	-2.0145	-26.0356	-5.7793	-14.1092	-8.8083	-33.1204	-0.32627	-8.5932	-3.4072	-27.4467	5.9278	0.048045	3.7757	-13.4419	1.0534	-4.8942	-1.149	-18.3584	4.9761	-0.93683	2.7872	-14.4175	8.6374	4.0967	6.9716	-6.4054	4.8762	0.24717	3.1894	-10.2547	7.9031	3.3276	6.2069	-7.1815	1.4293	-6.8133	-1.6021	-25.6469	-4.4859	-12.8491	-7.624	-31.8811	0.22287	-8.021	-2.8054	-26.8733	6.2225
66	0.54426	-7.8893	-2.5508	-27.2843	-6.6298	-14.9534	-9.8725	-34.5686	-1.0307	-9.3053	-3.9722	-28.7307	5.5995	-0.46185	3.3773	-14.3177	0.35213	-5.5179	-1.7337	-19.3985	4.4712	-1.4639	2.3605	-15.3344	8.3859	3.6997	6.6668	-7.0919	4.3367	-0.26236	2.5951	-11.0548	7.5117	2.9081	5.8813	-7.8859	0.96798	-7.4867	-2.1315	-26.8857	-5.2839	-13.6617	-8.2882	-33.2944	-0.26235	-8.7216	-3.4188	-28.1476	5.9013
67	0.049154	-8.5995	-3.1305	-28.441	-7.2374	-15.9329	-10.4761	-35.9487	-1.4432	-10.0672	-4.6026	-29.9317	5.2428	-0.95779	2.969	-15.1447	-0.025404	-6.1905	-2.2694	-20.3861	4.1757	-1.9984	1.9189	-16.192	8.1075	3.3126	6.3482	-7.7343	4.0396	-0.77493	2.2584	-11.8242	7.2828	2.4951	5.5364	-8.5551	0.48781	-8.1807	-2.6953	-28.0282	-5.8566	-14.5788	-9.0721	-34.6344	-0.78731	-9.4616	-3.9838	-29.3324	5.5552
68	-1.2416	-10.3214	-4.5776	-31.0895	-9.326	-18.3432	-12.6895	-39.2923	-2.8976	-11.9329	-6.1936	-32.7193	4.3271	-2.1941	1.9307	-17.0359	-1.4706	-7.9353	-3.8293	-22.7798	3.1373	-3.3357	0.77406	-18.1829	7.3986	2.352	5.5449	-9.2067	2.9037	-2.1391	1.0313	-13.6878	6.4774	1.4524	4.6511	-10.1054	-0.75898	-9.8597	-4.0996	-30.6357	-7.7985	-16.8831	-11.1029	-37.8523	-2.159	-11.2673	-5.5233	-32.0651	4.6716
69	0.028627	-8.8469	-3.2291	-29.3623	-7.7205	-16.6505	-11.0188	-36.6966	-1.3945	-10.2631	-4.6462	-30.8124	5.2168	-1.1505	2.8735	-15.7831	0.068842	-6.2224	-2.2547	-20.9292	4.1897	-2.1563	1.8578	-16.8206	8.092	3.1473	6.2804	-8.2368	4.1445	-0.81361	2.3084	-12.2357	7.2992	2.3515	5.4929	-9.0332	0.4465	-8.4448	-2.8123	-28.963	-5.6906	-15.2967	-8.9692	-35.4154	-0.77694	-9.6814	-4.1152	-30.236	5.5179
70	2.3252	-5.8389	-0.66468	-24.9181	-3.1477	-11.3087	-6.1508	-30.8527	1.1607	-6.9789	-1.8044	-26.0887	6.8647	1.0057	4.7284	-12.6119	2.7911	-3.0685	0.6551	-16.7593	6.0357	0.19915	3.9164	-13.4463	9.3657	4.8393	7.7126	-5.768	6.2151	1.648	4.5396	-8.9949	8.7239	4.2046	7.0847	-6.4116	2.6634	-5.5173	-0.33041	-24.5985	-2.3018	-10.2787	-5.279	-29.8206	1.6735	-6.5121	-1.3193	-25.6264	7.1041
71	2.487	-5.4731	-0.42782	-23.9759	-2.6685	-10.4989	-5.5484	-29.92	1.3173	-6.6333	-1.5948	-25.1519	6.9686	1.2909	4.893	-11.9523	2.8909	-2.8532	0.81694	-16.0964	6.1326	0.46879	4.0674	-12.7769	9.4461	5.051	7.8397	-5.2529	6.2515	1.8384	4.6293	-8.4901	8.7996	4.4069	7.2006	-5.9022	2.8306	-5.1433	-0.083754	-23.6518	-2.2117	-9.4949	-5.1323	-28.8808	1.8278	-6.1561	-1.0644	-24.6851	7.214
72	3.8326	-3.7011	1.0678	-21.3903	-1.4056	-8.9035	-4.1619	-26.5809	2.8169	-4.6947	0.073638	-22.4111	7.9357	2.5346	5.9691	-10.09	4.3282	-1.0328	2.3554	-13.7148	7.2144	1.8254	5.26	-10.819	10.1972	6.0255	8.6754	-3.8092	7.4444	3.2353	5.9033	-6.6277	9.6392	5.4711	8.127	-4.3695	4.1273	-3.4218	1.3602	-21.1123	-0.21285	-7.9802	-2.9561	-25.6769	3.2621	-4.2884	0.45094	-22.0098	8.1443
73	3.0322	-4.5957	0.24211	-22.2926	-2.0779	-9.6213	-4.8516	-28.0351	1.8897	-5.7282	-0.89801	-23.4307	7.3564	1.9278	5.3734	-10.7524	3.4125	-2.104	1.4286	-14.7563	6.542	1.1266	4.5691	-11.5471	9.7455	5.5464	8.2103	-4.3186	6.6392	2.4263	5.0926	-7.4494	9.1152	4.9203	7.5878	-4.9487	3.3693	-4.2721	0.57928	-21.9769	-1.5519	-8.6375	-4.352	-27.028	2.3887	-5.2611	-0.36054	-22.9786	7.5964
74	3.1827	-4.43	0.3801	-22.1858	-2.5493	-10.16	-5.3486	-27.8632	2.0597	-5.529	-0.72018	-23.3053	7.4738	2.013	5.4812	-10.6581	3.4646	-1.9318	1.4646	-14.6363	6.677	1.2249	4.6938	-11.4572	9.8395	5.6213	8.2977	-4.2522	6.7861	2.5355	5.2275	-7.346	9.2232	5.007	7.689	-4.8677	3.5112	-4.1184	0.70515	-21.8778	-1.2936	-9.1383	-4.0699	-26.8687	2.549	-5.0778	-0.31436	-22.8638	7.7064
75	3.0164	-4.6228	0.21478	-22.3621	-2.4806	-10.091	-5.2775	-28.1306	1.8732	-5.7551	-0.92377	-23.5039	7.3472	1.8994	5.3576	-10.7916	3.3542	-2.1401	1.3575	-14.8298	6.5336	1.0951	4.5522	-11.5989	9.7387	5.5265	8.1986	-4.3513	6.6268	2.392	5.0732	-7.4993	9.109	4.8991	7.5755	-4.9826	3.3535	-4.2996	0.55186	-22.0456	-1.5737	-9.0699	-4.3732	-27.1193	2.3708	-5.2889	-0.42283	-23.0522	7.5868
76	2.5973	-5.1653	-0.26315	-23.1746	-3.4133	-11.1635	-6.265	-29.2077	1.397	-6.3456	-1.4453	-24.3677	7.0546	1.4976	5.0243	-11.368	2.8116	-2.7284	0.77438	-15.6014	6.2026	0.65268	4.1802	-12.2157	9.5135	5.2195	7.9423	-4.8028	6.2456	1.9246	4.6602	-8.0995	8.8543	4.5619	7.2895	-5.4611	2.9506	-4.8285	0.087672	-22.8439	-2.2037	-10.0791	-5.041	-28.148	1.9184	-5.8598	-0.96827	-23.8962	7.3052
77	4.2583	-2.5501	2.0193	-19.5353	-0.53969	-7.8044	-3.2061	-24.3055	3.283	-3.4612	1.1081	-20.472	8.5199	3.3585	6.324	-8.7543	5.2114	0.084284	3.3196	-12.1019	7.8645	2.7069	5.6368	-9.4328	10.6506	6.3768	8.9493	-2.7715	7.7626	3.6753	6.2669	-5.366	10.1438	5.8394	8.4179	-3.286	4.543	-2.2941	2.2855	-19.2806	0.96415	-6.92	-1.6758	-23.4749	3.706	-3.0894	1.4444	-20.1073	8.7106
78	4.3265	-3.2939	1.2987	-20.1456	-1.0722	-8.2752	-3.7289	-25.4225	3.336	-4.3391	0.25105	-21.1914	8.0083	2.8573	6.411	-9.215	4.3927	-0.85253	2.5104	-12.9017	7.259	2.1173	5.7135	-9.9465	10.2516	6.4992	9.0155	-3.1235	7.7666	3.7803	6.3076	-6.0062	9.6715	5.9555	8.476	-3.7038	4.6179	-2.9945	1.6095	-19.8549	-0.27625	-7.3479	-2.1796	-24.4955	3.7664	-3.9084	0.76524	-20.778	8.2296
79	2.1207	-5.8339	-0.88681	-23.8832	-4.5812	-12.3716	-7.4517	-30.357	0.846	-7.1135	-2.1751	-25.1671	6.6289	1.0285	4.668	-11.8781	2.0316	-3.5502	-0.024637	-16.4281	5.7068	0.11244	3.7694	-12.7861	9.1826	4.9254	7.666	-5.1989	5.78	1.434	4.1843	-8.7454	8.469	4.2267	6.9713	-5.9091	2.4985	-5.4666	-0.50428	-23.5244	-3.2065	-11.1974	-6.3065	-29.2154	1.3981	-6.5851	-1.6579	-24.6579	6.9019
80	1.6241	-6.4306	-1.3248	-25.519	-5.275	-13.4105	-8.2692	-31.6775	0.33199	-7.7219	-2.6134	-26.8586	6.3707	0.58302	4.237	-13.0423	1.7053	-4.0205	-0.40429	-17.373	5.44	-0.33389	3.3128	-13.9941	8.9843	4.4873	7.334	-6.1041	5.4066	0.88848	3.7444	-9.4708	8.2647	3.7676	6.6201	-6.8453	2.0086	-6.0603	-0.94374	-25.1455	-3.5786	-12.1855	-7.0369	-30.5209	0.88832	-7.1904	-2.1091	-26.329	6.6456
81	3.3297	-4.311	0.53279	-22.5653	-2.4664	-10.1716	-5.2959	-27.7164	2.2573	-5.3732	-0.53122	-23.6903	7.5842	2.0981	5.5698	-10.9333	3.7412	-1.7144	1.7293	-14.5452	6.8213	1.3393	4.8123	-11.7309	9.9249	5.668	8.3665	-4.4628	6.9889	2.6953	5.4176	-7.267	9.3349	5.0762	7.7812	-5.0857	3.6443	-4.01	0.84519	-22.2548	-0.96853	-9.1566	-4.2558	-26.7547	2.7196	-4.9382	-0.11964	-23.2493	7.8079
82	3.1335	-4.4556	0.35899	-22.6595	-2.9162	-10.5751	-5.7339	-27.8278	2.017	-5.5594	-0.74891	-23.8191	7.4495	2.0068	5.4423	-11.0052	3.5174	-1.9368	1.5233	-14.6262	6.6563	1.2183	4.6538	-11.8227	9.8195	5.5899	8.2662	-4.5172	6.7643	2.5195	5.21	-7.3353	9.2058	4.9757	7.6565	-5.1605	3.4635	-4.14	0.68741	-22.3369	-1.3222	-9.5296	-4.6545	-26.8403	2.4997	-5.1053	-0.27887	-23.362	7.6838
83	2.9262	-4.7267	0.12519	-22.4914	-2.6042	-10.2583	-5.4144	-28.3554	1.7806	-5.8606	-1.011	-23.629	7.3004	1.8147	5.2785	-10.876	3.2576	-2.2384	1.2449	-15.0043	6.4868	1.0044	4.4688	-11.6867	9.7037	5.4431	8.1389	-4.4202	6.5647	2.2872	4.9976	-7.6301	9.0741	4.8123	7.5128	-5.0491	3.2649	-4.4024	0.46194	-22.1765	-1.6537	-9.2303	-4.3585	-27.341	2.2753	-5.3942	-0.53286	-23.1825	7.5408
84	1.7525	-6.25	-1.1844	-24.8094	-4.7549	-12.7499	-7.6978	-31.2449	0.4568	-7.5317	-2.4685	-26.1045	6.4628	0.73009	4.3499	-12.5406	1.9083	-3.8422	-0.19822	-17.0695	5.5431	-0.18628	3.4343	-13.4548	9.0535	4.6052	7.4184	-5.7112	5.5088	1.0458	3.8712	-9.2406	8.3417	3.8929	6.7102	-6.4302	2.137	-5.8814	-0.80297	-24.4468	-3.4282	-11.5722	-6.4835	-30.1048	1.0161	-7.003	-1.9166	-25.5921	6.7356
85	2.9999	-4.7367	0.174	-22.7993	-3.112	-10.9269	-5.9807	-28.553	1.8964	-5.8331	-0.92087	-23.9136	7.3554	1.7847	5.3075	-11.0819	3.3474	-2.1462	1.3151	-15.1479	6.5665	1.0032	4.5203	-11.8897	9.7489	5.4272	8.1648	-4.5839	6.6951	2.3402	5.1	-7.7339	9.1391	4.8126	7.5568	-5.1974	3.3266	-4.4252	0.49542	-22.4929	-1.4199	-9.8643	-4.8916	-27.5606	2.3693	-5.3841	-0.52222	-23.479	7.5871
86	3.2196	-4.3935	0.43461	-22.1336	-2.0339	-9.6182	-4.8165	-27.7071	2.1182	-5.4888	-0.66591	-23.2382	7.4999	2.0662	5.5049	-10.6254	3.6719	-1.8439	1.6754	-14.5449	6.7184	1.2858	4.727	-11.4071	9.8571	5.6426	8.3127	-4.2209	6.8483	2.6147	5.2991	-7.2753	9.2521	5.0364	7.7108	-4.8345	3.5452	-4.0798	0.76008	-21.8267	-1.2063	-8.6362	-3.8054	-26.7323	2.5938	-5.0383	-0.15497	-22.8042	7.7312
87	2.2109	-5.6675	-0.68036	-23.8944	-4.0569	-11.4119	-6.9496	-30.1462	0.97509	-6.8908	-1.9084	-25.1218	6.7869	1.143	4.7124	-11.8807	2.4152	-3.2294	0.34673	-16.2881	5.9089	0.26893	3.8374	-12.7524	9.3058	4.9312	7.7004	-5.2012	5.9187	1.5247	4.3077	-8.6331	8.6265	4.2503	7.0239	-5.8809	2.5778	-5.3164	-0.31618	-23.5523	-2.7426	-10.3195	-5.7837	-29.0553	1.5069	-6.3869	-1.3973	-24.6383	7.047
88	2.5067	-5.3626	-0.38136	-23.2299	-3.3488	-10.7746	-6.2268	-29.6587	1.3232	-6.5367	-1.5552	-24.8194	6.9953	1.3602	4.9268	-11.3954	2.7959	-2.8428	0.72316	-15.9409	6.1554	0.51966	4.0888	-12.5362	9.4672	5.1005	7.8664	-4.8243	6.2212	1.826	4.6109	-8.3599	8.8174	4.4472	7.2185	-5.7104	2.8564	-5.0269	-0.034288	-22.9108	-2.2438	-9.7204	-5.1199	-28.053	1.8321	-6.0544	-1.0728	-23.9309	7.2434
89	2.3761	-5.5396	-0.52699	-24.0439	-3.7069	-11.6573	-6.6082	-29.9834	1.1783	-6.7277	-1.7235	-25.1053	6.8989	1.231	4.8176	-11.9877	2.724	-3.0182	0.56234	-16.1737	6.0487	0.37967	3.9751	-12.7403	9.3913	5.0018	7.782	-5.2825	6.1102	1.7018	4.4952	-8.5398	8.7332	4.3404	7.1286	-5.8679	2.7308	-5.1993	-0.18406	-23.7044	-2.4459	-10.558	-5.4777	-29.1385	1.6936	-6.2392	-1.2348	-24.7822	7.1507
90	0.84438	-7.7673	-2.2263	-26.9911	-6.2914	-14.5931	-9.3768	-34.1986	-0.53349	-9.1717	-3.596	-28.5181	5.8151	-0.35267	3.4564	-14.0924	0.90578	-5.0716	-1.5248	-19.1854	4.8325	-1.357	2.6244	-15.1778	8.5526	3.7738	6.7254	-6.9202	4.762	0.081701	3.0438	-10.8885	7.7925	2.9936	6.0848	-7.7704	1.256	-7.3619	-2.031	-26.601	-4.6777	-13.3274	-8.0617	-32.7841	0.057635	-8.5918	-3.2416	-27.8333	6.1071
91	0.82828	-7.5781	-2.2865	-27.7393	-5.753	-14.8603	-9.414	-34.0829	-0.51373	-8.9091	-3.6295	-28.6013	5.8008	-0.24385	3.6081	-14.6233	0.95865	-5.105	-1.2219	-19.1036	4.836	-1.1935	2.5896	-15.2371	8.5429	3.8519	6.8489	-7.3336	4.8129	0.054988	3.0619	-10.8123	7.797	3.1049	6.0603	-7.8032	1.2272	-7.1968	-1.8137	-27.3516	-4.5899	-13.5916	-7.6235	-33.5391	0.062579	-8.3623	-3.042	-28.5825	6.0865
92	0.88071	-7.6894	-2.2442	-27.5206	-5.8085	-14.3599	-8.7772	-34.2266	-0.46069	-9.0315	-3.5741	-28.7643	5.8388	-0.30369	3.5643	-14.4692	1.0901	-5.0204	-1.1896	-19.2071	4.886	-1.2599	2.6428	-15.3534	8.5706	3.8132	6.8092	-7.2121	4.8917	0.12246	3.1439	-10.8988	7.8333	3.0675	6.0984	-7.9008	1.2802	-7.3032	-1.8968	-27.0075	-4.4901	-13.1421	-7.6838	-33.1325	0.11356	-8.4788	-3.0421	-28.3373	6.1215
93	-0.4301	-9.296	-3.703	-29.5208	-7.7986	-16.4192	-11.2217	-37.3299	-1.9272	-10.7821	-5.195	-31.3026	4.9066	-1.4606	2.5815	-15.9051	-0.40185	-6.803	-2.7248	-21.4245	3.8372	-2.5186	1.4859	-17.1663	7.8476	2.9149	6.0499	-8.3279	3.7206	-1.2591	1.8909	-12.627	7.0202	2.0857	5.2018	-9.3135	0.017664	-8.8675	-3.2222	-29.4651	-6.4499	-15.0835	-9.6784	-35.6185	-1.2845	-10.1693	-4.527	-30.409	5.2249
94	0.096367	-8.811	-3.1641	-29.8006	-6.8391	-15.8974	-10.6337	-36.5801	-1.2962	-10.2069	-4.5534	-30.853	5.2741	-1.1192	2.9143	-16.0851	0.2309	-6.0929	-2.1122	-20.8896	4.273	-2.1146	1.9188	-16.845	8.1362	3.169	6.3106	-8.4733	4.2621	-0.72056	2.4249	-12.2006	7.3626	2.3867	5.5426	-9.054	0.50889	-8.4106	-2.7652	-28.999	-5.5158	-14.5991	-8.8081	-35.8218	-0.70054	-9.6334	-4.0256	-30.678	5.5704
95	2.0952	-6.2043	-0.94936	-25.9513	-3.5477	-11.8513	-6.9643	-31.6006	0.95121	-7.3442	-2.0877	-26.8736	6.7035	0.74164	4.5294	-13.3447	2.6174	-3.3564	0.43925	-17.3335	5.8888	-0.069664	3.7015	-14.0025	9.2418	4.6243	7.5605	-6.3387	6.0897	1.4153	4.3813	-9.4339	8.6116	3.9876	6.9196	-6.8415	2.4348	-5.8799	-0.5965	-25.4045	-2.5062	-10.8039	-5.5385	-30.9344	1.4398	-6.878	-1.6008	-26.6784	6.9438
96	2.9913	-4.9493	0.079481	-23.8518	-2.2465	-10.2131	-5.1499	-29.0357	1.9315	-6.0042	-0.9745	-24.6901	7.3365	1.6503	5.2606	-11.8469	3.5896	-2.1271	1.5076	-15.5021	6.5834	0.89647	4.5032	-12.4427	9.7324	5.3287	8.1262	-5.1727	6.8264	2.3844	5.204	-8.0137	9.1498	4.7413	7.5405	-5.6328	3.3047	-4.6484	0.39733	-23.3138	-1.2709	-9.2513	-4.1701	-28.4424	2.3857	-5.5721	-0.51694	-24.5223	7.5589
97	2.5861	-5.3951	-0.34514	-24.2385	-2.9948	-11	-5.8828	-29.8128	1.4546	-6.5174	-1.4653	-25.2198	7.0488	1.3298	4.9585	-12.128	3.037	-2.6829	0.94011	-16.0578	6.2456	0.52543	4.152	-12.8209	9.5095	5.0815	7.8921	-5.3911	6.4104	1.9498	4.7793	-8.4458	8.8881	4.4561	7.2687	-5.9271	2.9212	-5.0737	-0.0084493	-23.76	-1.9514	-9.9734	-4.8687	-29.0662	1.94	-6.0565	-0.99527	-24.9433	7.2867
98	0.35731	-8.2503	-2.8114	-27.4326	-6.6729	-15.272	-9.8145	-35.1952	-1.0665	-9.6618	-4.2242	-29.5205	5.4618	-0.69925	3.2028	-14.4037	0.46845	-5.7262	-1.7958	-19.9029	4.4514	-1.7082	2.19	-15.8927	8.2771	3.5078	6.5292	-7.162	4.3833	-0.40881	2.6254	-11.4457	7.4951	2.7237	5.7458	-8.3262	0.78194	-7.8422	-2.3868	-27.7059	-5.3509	-13.9891	-8.5066	-33.1357	-0.45467	-9.0789	-3.5958	-28.2648	5.7631
99	2.1114	-6.8474	-0.91313	-26.3107	-4.6673	-13.076	-7.7272	-31.525	0.9715	-8.0932	-2.0518	-26.7517	6.7083	0.76331	4.5254	-13.5787	2.4826	-4.1502	0.31411	-17.2819	5.8839	-0.053394	3.6964	-13.9148	9.2507	4.631	7.5634	-6.5261	6.0517	1.4065	4.3413	-10.0394	8.6143	3.9852	6.9233	-6.7656	2.4472	-5.8278	-0.57504	-25.2487	-3.5024	-11.9332	-6.5766	-31.5313	1.4577	-7.5816	-1.673	-27.0728	6.9506
100	0.36706	-8.0683	-2.8189	-27.4786	-6.2783	-14.2805	-8.8216	-34.1281	-1.0453	-9.441	-4.2287	-28.8242	5.4641	-0.71185	3.202	-14.447	0.61942	-5.4563	-1.6521	-19.9536	4.4645	-1.7124	2.2012	-15.9902	8.2762	3.4966	6.525	-7.1912	4.4321	-0.36955	2.6737	-11.2916	7.5018	2.7213	5.7502	-8.4065	0.78926	-7.2648	-2.3954	-27.8599	-4.9924	-13.0736	-8.1559	-32.9999	-0.43776	-8.8749	-3.5184	-28.2853	5.7632
101	0.71109	-8.1468	-2.4712	-28.4931	-6.1076	-15.0701	-9.4974	-34.6105	-0.59946	-9.4897	-3.779	-29.3881	5.7169	-0.54069	3.4158	-15.1602	0.87072	-5.4478	-1.4091	-19.768	4.7683	-1.4782	2.461	-15.9384	8.4825	3.6224	6.704	-7.7497	4.8037	-0.077882	3.0036	-11.4722	7.7503	2.8811	5.9684	-8.3463	1.0988	-7.7963	-2.0828	-27.8722	-4.8496	-13.8156	-8.0569	-34.2019	-0.040106	-8.9381	-3.334	-29.3272	5.9969
102	1.4138	-6.9774	-1.7057	-26.8587	-4.5676	-12.9157	-7.5101	-33.0239	0.17079	-8.1989	-2.9417	-28.0309	6.2112	0.12869	3.9877	-13.7974	1.8635	-4.1654	-0.3695	-18.472	5.332	-0.75147	3.106	-14.9177	8.8574	4.1499	7.1367	-6.6922	5.4652	0.71592	3.7298	-10.2282	8.1767	3.464	6.4542	-7.5589	1.7835	-6.5704	-1.3372	-26.5563	-3.4266	-11.8085	-6.54	-32.0797	0.70263	-7.6978	-2.373	-27.6222	6.4724
103	1.6376	-6.6391	-1.4409	-26.294	-4.2437	-13.011	-7.6573	-32.2685	0.42106	-7.8403	-2.649	-27.3842	6.3755	0.35359	4.1713	-13.6761	2.0289	-3.8479	-0.17977	-18.0145	5.507	-0.51409	3.2989	-14.512	8.9891	4.3246	7.2841	-6.5942	5.6299	0.9345	3.9093	-9.8374	8.3177	3.6471	6.6107	-7.2442	1.998	-6.5014	-1.0817	-26.0172	-3.1212	-11.886	-6.1902	-31.4103	0.94157	-7.3471	-2.1558	-27.0427	6.6326
104	1.838	-6.4646	-1.2181	-25.8217	-4.0793	-12.3041	-7.0205	-31.8573	0.63555	-7.6562	-2.41	-27.028	6.5134	0.55135	4.3348	-13.2192	2.2727	-3.6904	0.082798	-17.6285	5.6629	-0.30049	3.4818	-14.1931	9.0931	4.4798	7.4072	-6.2425	5.8081	1.1572	4.1079	-9.6434	8.4348	3.8163	6.7473	-6.996	2.1944	-6.0925	-0.86353	-25.598	-2.9648	-11.2312	-6.0139	-30.8295	1.1504	-7.167	-1.896	-26.5545	6.7658
105	1.3805	-7.0302	-1.7157	-26.6089	-4.8436	-13.393	-8.0262	-32.7228	0.11812	-8.2838	-2.9681	-27.7353	6.1913	0.14926	3.9804	-13.8627	1.723	-4.3073	-0.4973	-18.3706	5.2936	-0.74891	3.0799	-14.7688	8.8447	4.1679	7.1342	-6.7393	5.3777	0.67078	3.6541	-10.227	8.1504	3.4687	6.4384	-7.4465	1.7555	-6.729	-1.3428	-26.3287	-3.6691	-12.2352	-6.7609	-31.8551	0.65877	-7.7683	-2.4353	-27.3767	6.4578
106	2.1404	-6.1023	-0.88118	-25.3549	-3.5733	-11.7884	-6.546	-31.718	0.98481	-7.2515	-2.0275	-26.8622	6.7321	0.81216	4.569	-12.9075	2.5888	-3.2964	0.42202	-17.1467	5.911	-0.0065411	3.7447	-13.8133	9.2645	4.6829	7.5911	-6.0013	6.0869	1.4635	4.3968	-9.2842	8.6295	4.0411	6.954	-6.6961	2.4833	-5.76	-0.54142	-25.1181	-2.4985	-10.7485	-5.5249	-30.211	1.4775	-6.7807	-1.5736	-26.0658	6.975
107	0.80572	-7.7642	-2.3497	-27.5764	-5.8465	-13.7916	-8.3884	-33.5921	-0.53668	-9.1005	-3.6859	-28.4651	5.778	-0.35152	3.5336	-14.5391	1.0892	-5.1019	-1.1662	-19.3025	4.8244	-1.3072	2.5783	-15.5043	8.5223	3.7777	6.7853	-7.2633	4.8464	0.07909	3.0999	-10.9703	7.7841	3.0365	6.0465	-8.0237	1.206	-7.4032	-1.9502	-27.2641	-4.5919	-12.6265	-7.7375	-33.1041	0.039436	-8.5495	-3.0716	-28.3856	6.0624
108	1.9868	-6.3403	-1.0601	-25.8537	-4.4717	-12.8435	-6.9897	-32.688	0.83241	-7.494	-2.2095	-27.6632	6.6252	0.62943	4.4303	-13.2636	2.3854	-3.507	0.20119	-17.538	5.7967	-0.19337	3.5974	-14.1632	9.1845	4.5376	7.4874	-6.2805	5.9706	1.2861	4.2533	-9.5857	8.5445	3.8888	6.8445	-6.9635	2.3286	-6.4546	-0.72145	-25.5954	-3.3254	-11.7319	-6.4125	-30.7669	1.3237	-7.0223	-1.8072	-26.573	6.8695
109	0.20919	-8.5625	-3.0222	-28.7633	-6.024	-15.2299	-9.1852	-34.8858	-1.2064	-9.3581	-4.4331	-29.5577	5.35	-0.90925	3.0575	-15.3822	0.46356	-5.3037	-1.8425	-20.3734	4.3467	-1.9152	2.0533	-16.3932	8.1885	3.3444	6.414	-7.9167	4.3268	-0.53739	2.5448	-11.8084	7.4115	2.5653	5.6368	-8.7185	0.63208	-8.0209	-2.5994	-28.422	-5.2749	-13.9821	-7.9666	-34.5538	-0.5983	-9.39	-3.7442	-29.6115	5.6501
110	1.8087	-7.2473	-1.2771	-26.4558	-4.3221	-13.446	-7.9888	-33.6161	0.65298	-7.9944	-2.4289	-28.4603	6.4973	0.41175	4.265	-14.1887	2.1858	-3.9413	-0.029379	-18.0041	5.6615	-0.41585	3.4241	-14.5914	9.0882	4.3638	7.363	-6.6142	5.8399	1.0855	4.0914	-9.9463	8.4433	3.7081	6.7146	-7.2935	2.1494	-6.417	-0.93941	-26.1832	-3.7123	-12.3056	-6.3245	-31.4214	1.1441	-7.9855	-2.0659	-27.1828	6.7429
111	1.1789	-7.1526	-1.961	-27.1444	-4.9273	-13.3313	-7.87	-32.9531	-0.10318	-8.4769	-3.2411	-27.9828	6.0389	-0.047385	3.8145	-14.05	1.637	-4.4334	-0.60456	-18.7635	5.1324	-0.95875	2.9069	-15.1411	8.7222	4.0133	7.0001	-7.0105	5.2336	0.49711	3.5025	-10.5534	8.0199	3.3082	6.2975	-7.7416	1.5613	-6.9257	-1.578	-26.8336	-3.667	-12.2011	-6.8757	-31.8249	0.44707	-7.8881	-2.5958	-27.9184	6.3098
112	1.5306	-7.0896	-1.5681	-26.7374	-4.6288	-13.2676	-7.8948	-33.1186	0.31826	-8.2394	-2.7702	-28.137	6.3053	0.20567	4.0726	-14.0195	1.8761	-4.2086	-0.34988	-18.3311	5.4361	-0.65677	3.1991	-14.8148	8.9371	4.2134	7.2108	-6.7764	5.5665	0.80481	3.8221	-10.2091	8.2657	3.5338	6.5369	-7.4754	1.891	-6.6251	-1.2138	-26.4433	-3.5821	-12.1359	-6.6017	-31.5045	0.83353	-7.8183	-2.3418	-27.4864	6.5619
113	2.643	-5.403	-0.34603	-24.6052	-2.6471	-10.7412	-5.5465	-30.5296	1.5576	-6.5346	-1.4266	-26.041	7.0827	1.258	4.9582	-12.3002	3.268	-2.5559	1.1244	-16.3184	6.3148	0.48469	4.1878	-13.1939	9.5341	5.0273	7.8899	-5.5899	6.5682	2.0226	4.9093	-8.6412	8.9396	4.4269	7.2939	-6.2162	2.9639	-5.1694	-0.025471	-24.3434	-1.5838	-9.7589	-4.628	-29.142	2.0221	-6.0345	-0.94317	-25.2744	7.3104
114	5.9017	-1.2701	3.3061	-18.3041	1.9255	-4.7713	-0.2171	-23.029	5.2188	-1.9465	2.6239	-19.9307	9.4083	4.3014	7.2737	-7.9049	6.5661	1.7866	4.67	-11.1172	8.9214	3.8109	6.7543	-8.945	11.3424	7.1356	9.6875	-2.0839	9.1388	5.0883	7.6664	-4.5984	10.9665	6.729	9.2861	-2.9124	6.1003	-1.4919	3.505	-18.1536	3.0544	-4.1284	0.47618	-21.5943	5.5075	-1.6846	2.4902	-19.468	9.3042
115	3.9799	-2.2874	1.2963	-20.6023	0.34743	-6.6377	-2.1234	-24.0232	2.9748	-3.1757	1.2322	-20.4576	8.0333	2.8015	6.7135	-8.4902	5.6246	0.42916	3.7505	-11.8894	7.3218	2.0928	6.0821	-9.3749	10.2717	6.7246	9.2526	-3.3795	8.2781	4.2825	6.8228	-5.2203	9.7209	6.2347	8.7648	-3.2695	4.2805	-2.2038	1.5962	-20.3616	1.3037	-5.8427	-1.3064	-22.8235	3.4073	-2.8036	1.7661	-20.014	8.7714
116	2.014	-5.6894	-0.94306	-24.3452	-3.9983	-11.5612	-6.8126	-30.0008	0.77439	-6.9242	-2.4744	-25.1592	6.6441	0.88141	4.6318	-11.8972	2.2548	-3.2553	0.19527	-16.3963	5.7651	0.0010244	3.747	-12.93	9.1973	4.8647	7.6419	-5.629	5.8438	1.4522	4.2347	-8.7116	8.5175	4.1797	6.9587	-6.0185	2.3824	-5.427	-0.57931	-24.0423	-2.795	-10.6391	-5.6743	-29.143	1.3044	-6.4058	-1.5582	-24.8556	6.9685
117	2.0115	-6.3282	-0.96948	-25.2193	-4.3739	-12.6777	-7.3282	-31.622	0.81999	-7.5704	-1.9182	-26.5914	6.6388	0.7949	4.299	-12.8439	1.8511	-3.7737	-0.28514	-17.4284	5.7849	-0.054399	3.4077	-13.8701	9.1926	4.5019	7.388	-5.892	5.606	1.0524	3.9276	-9.4926	8.5322	3.8069	6.6981	-6.7286	2.3677	-6.033	-0.61641	-24.9145	-3.1793	-11.3458	-6.1768	-30.8839	1.3281	-7.0534	-2.0968	-26.1677	6.7177
118	2.1862	-5.965	-0.80985	-25.6132	-3.6941	-12.1155	-6.6634	-31.5665	1.0065	-7.1491	-2.1248	-26.6469	6.7625	0.92581	4.602	-12.4885	2.6098	-3.2758	0.46402	-16.806	5.9278	0.086594	3.7643	-13.4302	9.2878	4.79	7.6155	-5.7846	6.0347	1.4791	4.3662	-9.0232	8.6421	4.091	6.9672	-6.4004	2.5353	-5.6735	-0.4641	-25.3059	-2.5607	-10.763	-5.5648	-30.5988	1.5111	-6.6579	-1.4736	-25.5801	6.9876
119	1.0424	-7.1296	-2.0702	-27.0737	-5.1497	-13.5712	-8.2209	-31.5855	-0.27551	-8.4239	-3.3013	-26.2425	5.9473	-0.11749	3.8975	-14.0473	1.6258	-4.5162	-0.58827	-18.8246	5.0102	-1.055	2.9791	-15.0659	8.6545	3.9608	7.0682	-6.9615	5.2178	0.54777	3.4905	-10.5978	7.9293	3.3981	6.3581	-7.6775	1.436	-6.7958	-1.6803	-26.7421	-3.9213	-12.3858	-7.0242	-29.7364	0.28824	-7.8861	-2.5014	-27.8138	6.3754
120	3.8584	-4.6325	1.019	-23.083	-0.84582	-9.5727	-3.6819	-28.2152	2.9358	-5.6496	-0.71571	-23.3832	7.957	2.3658	5.4351	-10.6323	3.7488	-1.0246	1.677	-14.1546	7.2946	1.7025	4.7065	-11.4048	10.2179	5.9136	8.2671	-4.325	7.5869	2.623	5.9886	-6.9489	9.7064	4.8985	7.7047	-4.8121	4.1299	-4.3773	1.2879	-22.8293	0.04898	-7.7808	-2.8097	-26.5666	3.3265	-5.2302	-0.35692	-22.8439	7.7264
121	4.5676	-2.5334	1.884	-19.6506	0.24482	-6.7717	-2.4324	-26.8398	3.6767	-3.3864	1.256	-20.2349	8.4504	3.2108	6.7133	-9.145	5.7337	0.12942	3.8096	-12.391	7.8192	2.5771	6.1143	-9.839	10.5952	6.5495	9.2531	-3.13	8.2178	4.3177	6.7314	-5.5958	10.1067	6.1924	8.7901	-3.6142	4.832	-2.3213	2.1484	-19.4481	1.0893	-6.3002	-1.6079	-22.9399	4.0579	-3.035	1.7237	-21.0387	8.8052
122	0.63412	-7.1033	-2.4556	-25.7142	-6.4508	-13.4756	-9.516	-32.1676	-0.78309	-8.412	-3.1922	-26.4951	5.6549	-0.34539	3.867	-14.1063	1.3507	-5.3696	-0.82696	-19.0928	4.6468	-1.3501	2.9284	-15.1356	8.4272	3.7987	7.0486	-6.9879	4.5197	0.48361	2.8139	-10.821	7.6468	3.3862	6.3234	-7.7459	1.0589	-6.7515	-2.0336	-25.3924	-5.0944	-13.5115	-8.1926	-30.2283	-0.17501	-7.868	-2.6509	-26.137	6.3375
123	1.4743	-7.2088	-1.6195	-27.7096	-5.9068	-14.3481	-9.0429	-34.1376	0.25212	-8.4662	-3.1058	-28.8645	6.2409	0.17937	3.8604	-13.8126	1.5494	-4.1889	-0.68195	-19.3331	5.3537	-0.69799	2.9591	-14.778	8.8907	4.1787	7.0484	-6.7552	5.4625	0.53611	3.7275	-10.2253	8.2064	3.3305	6.35	-7.4363	1.8355	-6.873	-1.2594	-27.3558	-3.4293	-13.2387	-7.7844	-32.8543	0.77225	-7.9471	-2.6263	-28.128	6.3742
124	0.77702	-7.7328	-2.3949	-27.1025	-5.0267	-13.3377	-8.1368	-33.6273	-0.56408	-9.0457	-3.6194	-28.6181	5.7578	-0.40506	3.567	-14.6275	1.2071	-5.1456	-1.0621	-18.6434	4.8099	-1.3578	2.6328	-15.6173	8.5051	3.7498	6.8125	-7.3753	4.8427	0.14495	3.0876	-11.0509	7.7708	3.0519	6.0898	-8.1088	1.1775	-7.3763	-1.998	-26.8018	-3.8724	-12.3704	-6.9555	-32.1958	0.010369	-8.5019	-3.0151	-27.7836	6.1069
125	3.2459	-4.8758	0.32835	-24.0089	-2.3242	-10.3477	-5.2556	-28.7175	2.2629	-5.8831	-0.80573	-25.7403	7.5195	1.7633	5.3318	-11.6578	3.7681	-1.7792	1.6593	-15.7391	6.8087	1.0572	4.6092	-12.451	9.8805	5.4222	8.1872	-5.0695	7.1192	2.5096	5.4711	-7.9089	9.3322	4.7753	7.63	-5.6262	3.5361	-4.6112	0.61548	-23.7478	-1.0593	-9.392	-4.2701	-29.0159	2.6783	-5.47	-0.43842	-24.1226	7.6546
126	5.0581	-2.233	2.3917	-19.2958	1.3395	-5.9252	-1.3052	-23.1128	4.2485	-3.0411	1.591	-20.5081	8.7999	3.5936	6.9155	-8.7768	6.0419	0.7087	4.131	-11.4287	8.2289	3.0161	6.3472	-9.4024	10.8658	6.8454	9.4083	-2.8153	8.6627	4.6142	7.1858	-5.0898	10.4236	6.3917	8.9688	-3.27	5.297	-2.0227	2.6309	-19.1058	2.173	-5.2027	-0.57174	-23.1572	4.5942	-2.7091	2.0016	-19.4116	8.9808
127	8.1446	1.826	5.8825	-13.3407	5.664	-0.60025	3.3977	-15.6028	7.6992	1.362	5.3528	-14.3173	10.9998	6.5285	9.3357	-4.2889	9.2981	4.8987	7.6703	-6.0908	10.6791	6.2059	9.0095	-4.6836	12.5778	9.1181	11.2897	0.67104	11.33	7.776	10.0616	-0.67183	12.3307	8.814	11.0382	0.40988	8.2721	1.9347	6.0109	-13.2349	6.1466	-0.15473	3.8457	-16.0004	7.886	1.549	5.5283	-13.4123	11.0523
128	6.3088	0.67967	3.9695	-13.904	4.1818	-1.9988	1.9137	-17.555	5.543	0.035164	3.1942	-14.8491	9.6936	5.1236	8.0265	-5.7738	7.1709	2.456	5.5043	-7.066	9.153	4.5852	7.4883	-6.3167	11.5614	8.0313	10.2716	-0.47086	9.4991	5.9531	8.2111	-2.5248	11.1434	7.5991	9.856	-0.89062	6.538	0.84597	4.1981	-13.7632	4.4145	-1.511	2.4889	-16.8951	5.8725	0.30036	3.6577	-14.451	9.8538
129	6.4229	-0.39821	4.0458	-15.7778	2.3005	-4.1752	-0.072056	-20.1571	5.6891	-1.1717	3.2607	-16.3482	9.7751	5.1225	8.0552	-5.8851	7.0237	2.4834	5.3205	-8.8586	9.2527	4.5978	7.5296	-6.4612	11.6264	8.0293	10.2954	-0.56704	9.5971	5.9395	8.2756	-2.6426	11.2226	7.5894	9.8895	-0.97703	6.6382	-0.19317	4.2612	-15.588	2.9312	-3.4918	0.65455	-19.2825	6.001	-0.85251	3.4834	-16.2045	9.9058
130	2.9703	-4.2547	0.25609	-20.948	-1.9914	-9.2792	-4.6702	-26.6544	1.7781	-5.41	-0.95458	-22.0262	7.3129	2.0457	5.3744	-10.2039	3.2445	-2.1345	1.3101	-13.6783	6.4673	1.2034	4.5303	-11.045	9.7122	5.6396	8.2118	-3.9107	6.4702	2.3828	4.9772	-7.1226	9.0574	4.9696	7.5586	-4.5646	3.3288	-3.9341	0.61281	-20.6651	-0.86689	-8.3019	-3.6427	-25.5989	2.291	-4.9299	-0.3339	-21.2437	7.5609
131	4.1456	-3.355	1.4569	-21.8161	-2.1333	-9.6681	-4.8705	-26.7498	3.181	-4.3431	0.45964	-21.8075	8.1635	2.8655	6.2083	-9.4264	4.467	-0.62064	2.5369	-14.1903	7.4659	2.1726	5.5056	-10.189	10.3803	6.2803	8.8689	-3.3213	7.6615	3.5048	6.1444	-6.0904	9.8421	5.711	8.3275	-3.8667	4.4312	-3.088	1.7388	-21.5276	-1.2036	-8.6122	-3.8452	-25.3711	3.5895	-3.9371	0.7099	-22.6313	8.3536
132	3.7314	-3.6299	1.0197	-20.9409	-1.1344	-8.5566	-3.8349	-25.7813	2.6845	-4.6679	-0.050024	-21.8668	7.8523	2.5858	5.9189	-9.7704	4.2803	-1.1167	2.3415	-13.3174	7.1119	1.8424	5.1781	-10.5332	10.1299	6.0574	8.6331	-3.5713	7.2846	3.1779	5.7894	-6.4483	9.5563	5.4661	8.0596	-4.1554	4.044	-3.3439	1.332	-20.6769	-0.25635	-7.5997	-2.8892	-24.9558	3.1336	-4.2386	0.50633	-21.7881	8.0663
133	3.0402	-4.6986	0.22048	-22.3582	-2.352	-9.9666	-5.1469	-27.8717	1.918	-5.8242	-0.92306	-23.7842	7.3726	1.8773	5.3494	-10.8541	3.3076	-2.1211	1.2922	-14.7324	6.5733	1.0766	4.5473	-11.6879	9.763	5.5143	8.198	-4.4232	6.6653	2.3729	5.0987	-7.546	9.145	4.8737	7.5784	-5.0468	3.3737	-4.3879	0.55181	-22.0719	-1.2464	-8.9852	-4.1182	-27.3309	2.3966	-5.3595	-0.50065	-22.8473	7.5989
134	4.6499	-2.6167	1.9847	-20.4312	-0.538	-7.9021	-3.2156	-25.1657	3.7502	-3.5128	1.0724	-20.6979	8.5109	3.3111	6.6063	-8.9198	5.2904	0.10355	3.3749	-12.7931	7.8743	2.6667	5.9668	-9.6108	10.6436	6.6234	9.1698	-2.9143	8.1788	4.1056	6.6978	-5.4534	10.1511	6.1101	8.6755	-3.4231	4.915	-2.3741	2.2479	-20.1806	0.29546	-6.9932	-2.3187	-23.7911	4.1335	-3.1454	1.4383	-21.1016	8.6915
135	6.3363	-0.38059	3.9053	-16.3341	2.7467	-3.9617	0.3114	-19.8869	5.6286	-1.0979	3.1739	-17.0691	9.7117	4.951	7.9703	-6.3906	7.1963	2.4059	5.4559	-9.0241	9.2078	4.4439	7.4643	-6.94	11.5762	7.8938	10.2286	-0.94669	9.6263	5.9003	8.2749	-2.9653	11.1867	7.4849	9.8377	-1.3508	6.5446	-0.18936	4.1138	-16.1522	3.3526	-3.2798	0.97987	-19.2473	5.9294	-0.80426	3.49	-16.9628	9.8512
136	1.4809	-6.4179	-1.4176	-22.7267	-3.8643	-10.7586	-5.9947	-27.6308	0.10828	-6.6377	-1.7335	-25.87	6.2525	0.63865	4.1838	-12.3313	1.5543	-4.1722	-0.50628	-15.3811	5.2787	-0.33142	3.2112	-13.2797	8.8892	4.5467	7.2879	-4.9318	5.1516	0.80206	3.5591	-9.2455	8.135	3.782	6.5351	-6.3073	1.8941	-6.029	-1.0075	-22.4235	-1.7814	-9.8004	-4.8971	-26.8801	0.69881	-7.2163	-2.0992	-23.1359	6.539
137	3.1813	-5.7323	0.33422	-24.2189	-3.74	-11.6852	-6.6119	-29.2805	2.1352	-6.9012	-1.114	-25.3427	7.4585	1.8609	5.3885	-12.0532	3.4327	-3.2147	0.41145	-16.3495	6.6932	1.1064	4.6294	-12.9371	9.8384	5.4804	8.2389	-4.8988	6.8534	2.4822	5.2515	-8.7186	9.2493	4.8683	7.6455	-5.2364	3.4888	-5.3921	0.64016	-23.8921	-2.5869	-10.5567	-5.4789	-28.5959	2.578	-6.4477	-0.48827	-24.4035	7.6755
138	2.5075	-5.1032	-0.38184	-23.7137	-2.8843	-10.9291	-5.8428	-28.7552	1.3302	-6.1655	-1.3233	-24.6583	6.9844	1.3793	4.9288	-11.5147	2.9907	-2.4689	1.0997	-15.7551	6.1537	0.54352	4.0952	-12.3482	9.455	5.1229	7.8637	-4.9712	6.2626	1.8939	4.6684	-8.0781	8.8111	4.4655	7.2197	-5.729	2.8601	-4.7879	-0.030646	-23.4065	-1.948	-9.8303	-4.7587	-28.023	1.8352	-5.7689	-0.93447	-23.7238	7.2274
139	3.3556	-4.6238	0.52055	-22.8908	-2.2251	-10.0175	-5.079	-27.9355	2.3115	-5.7391	-0.71537	-23.8871	7.5964	2.0431	5.5565	-11.048	3.7457	-1.9492	1.5804	-14.993	6.8504	1.2955	4.8087	-11.8466	9.9399	5.6403	8.3631	-4.5687	7.0381	2.6979	5.4526	-7.5793	9.364	5.0445	7.7844	-5.0157	3.6633	-4.3239	0.82334	-22.6027	-1.2273	-9.0261	-4.0711	-27.1244	2.7547	-5.2593	-0.19471	-23.1578	7.8098
140	3.3435	-4.1791	0.52958	-22.1663	-1.6851	-9.3531	-4.4924	-27.1486	2.2841	-5.2529	-0.47823	-23.1711	7.5781	2.1111	5.5757	-10.5758	3.9095	-1.4891	1.9796	-14.358	6.8282	1.3558	4.8235	-11.3455	9.9171	5.6897	8.367	-4.2926	7.0281	2.7623	5.4731	-7.1001	9.3361	5.0949	7.7853	-4.8977	3.6594	-3.8907	0.84535	-21.8936	-0.7181	-8.4042	-3.5245	-26.3526	2.7373	-4.791	-0.02352	-22.4979	7.7962
141	2.8284	-4.8797	-0.052213	-23.2401	-2.5664	-10.3632	-5.4297	-28.634	1.7011	-6.0158	-1.2708	-24.3042	7.2187	1.6125	5.1609	-11.2986	3.1829	-2.2274	1.0891	-15.3015	6.4176	0.80763	4.358	-12.1143	9.6435	5.3063	8.0519	-4.9292	6.5413	2.1699	4.9442	-7.8392	9.0242	4.6714	7.431	-5.4831	3.1627	-4.5708	0.27976	-22.9452	-1.4891	-9.3714	-4.3988	-27.7057	2.1821	-5.5304	-0.74074	-23.6572	7.4508
142	4.5079	-3.3251	1.7984	-20.9935	-0.64348	-8.1394	-3.3731	-25.6838	3.6096	-4.3115	0.90729	-22.1165	8.4109	3.1208	6.4775	-9.6783	4.7798	-0.60438	3.2582	-13.1781	7.7748	2.4766	5.838	-10.3924	10.5662	6.2223	9.0701	-3.2476	8.1005	3.5724	6.5937	-6.1901	10.0741	5.6869	8.5758	-4.1394	4.7728	-3.0594	2.0609	-20.7389	0.17177	-7.2308	-2.4788	-25.267	3.9915	-3.8915	1.2453	-21.3596	8.5935
143	6.8436	0.12637	4.4443	-15.7708	3.4795	-3.1856	1.0612	-18.993	6.2158	-0.55351	3.7581	-16.6372	10.0715	5.3693	8.3578	-5.9687	7.6964	2.9404	6.111	-8.4097	9.6251	4.9178	7.9094	-6.4694	11.8557	8.0572	10.5296	-0.61117	10.126	6.249	8.7919	-2.4831	11.5107	7.6908	10.1829	-1.2459	7.0271	0.30237	4.6282	-15.6032	3.995	-2.5524	1.6701	-18.9335	6.4819	-0.26377	4.0785	-15.9828	10.1969
144	5.6994	-0.19231	3.2618	-15.6674	2.6084	-3.8973	0.22756	-19.2811	4.8713	-0.96143	2.4234	-16.4205	9.2568	4.4979	7.5173	-5.9557	7.0885	2.415	4.6876	-8.6549	8.6698	3.9105	6.9299	-6.5122	11.2223	7.8604	9.876	-1.2737	8.9673	5.7865	7.6206	-2.6757	10.7682	7.4373	9.4219	-1.3001	5.9461	0.014348	3.5072	-15.4754	3.2991	-3.2172	0.92547	-18.7581	5.2259	-0.6333	2.851	-15.9384	9.4271
145	6.2563	-0.43016	3.845	-15.8739	2.1655	-4.3306	-0.2122	-19.7098	5.5083	-1.2345	3.0575	-16.6307	9.6548	4.9466	7.9351	-6.1155	6.5755	2.0758	5.1893	-8.9569	9.1239	4.4107	7.4021	-6.699	11.5324	7.7567	10.2019	-0.84126	9.4717	5.5648	8.1341	-2.9223	11.1219	7.3119	9.7899	-1.3679	6.476	-0.21358	4.065	-15.6712	2.9034	-3.6174	0.52031	-19.0686	5.8263	-0.89346	3.3341	-16.1842	9.8063
146	5.9434	-0.40253	3.5426	-15.8404	2.2156	-4.3109	-0.17775	-19.7182	5.1386	-1.2063	2.7193	-16.6003	9.4288	4.743	7.7162	-6.0926	6.7076	2.1121	4.9277	-8.9427	8.8576	4.1703	7.1442	-6.6775	11.3554	7.7932	10.0297	-0.95107	9.1574	5.6072	7.8295	-2.9039	10.9133	7.3498	9.5874	-1.3109	6.1829	-0.18511	3.7812	-15.6369	2.9554	-3.5959	0.55894	-19.0517	5.4827	-0.86665	3.1199	-16.1653	9.5945
147	2.0907	-5.5998	-0.74385	-22.5973	-3.4991	-12.0513	-7.2382	-28.5536	0.78659	-6.9193	-2.0756	-23.7798	6.6878	1.2003	4.6691	-10.9198	2.0371	-3.4015	0.10231	-15.2541	5.762	0.27549	3.7436	-11.8045	9.2281	4.9254	7.6658	-4.9109	5.6608	1.3227	4.1013	-8.3603	8.5113	4.1946	6.9494	-5.68	2.4816	-5.2266	-0.35513	-22.2705	-2.3519	-10.8629	-5.1386	-27.5211	1.3461	-6.3619	-1.4776	-23.1813	6.9612
148	3.1164	-4.5045	0.29627	-22.7846	-2.5495	-10.8487	-6.4929	-28.7235	2.0369	-5.6066	-0.80366	-24.1115	7.4206	1.8842	5.3821	-11.0542	3.3903	-2.9758	0.54771	-15.1041	6.6384	1.1078	4.5959	-11.8764	9.8044	5.5223	8.2289	-4.511	6.7637	2.4709	5.1727	-7.4829	9.2009	4.9044	7.6222	-5.0963	3.4355	-4.2018	0.61333	-22.4872	-1.5	-10.3285	-5.3081	-27.7333	2.4953	-5.1479	-0.46565	-23.5419	7.6473
149	5.8566	-1.0366	3.3295	-17.3314	2.3051	-4.6896	-0.52338	-20.7317	5.1034	-1.8101	2.5491	-17.7127	9.3678	4.4422	7.5724	-7.1596	6.6942	1.525	5.0968	-9.896	8.8367	3.9016	7.0387	-7.7186	11.3074	7.4708	9.9177	-1.6434	9.2506	5.3582	7.8507	-3.7301	10.8962	7.0442	9.5046	-2.1004	6.0781	-0.82797	3.5515	-17.1405	2.9903	-4.2063	-0.046199	-20.1116	5.4234	-1.4869	2.9086	-17.3228	9.5203
150	10.604	5.3089	8.6846	-8.7284	9.5539	0.80382	5.1762	-13.8193	10.4246	5.1005	8.4837	-12.055	12.7477	8.9354	11.3683	-1.0151	12.0261	7.8372	10.3234	-1.9799	12.6159	8.7996	11.2335	-1.2174	13.935	10.982	12.868	3.6165	13.4122	10.4208	12.3311	3.0431	13.8344	10.8674	12.7647	3.501	10.6509	5.3487	8.733	-8.6818	9.7346	1.846	7.3994	-13.4395	10.4967	5.1852	8.5368	-11.7747	12.7783
151	6.9171	1.0097	4.752	-13.5416	2.977	-3.7514	0.30932	-18.5679	6.1649	0.25085	3.9842	-16.1067	10.1219	5.8938	8.5768	-4.4701	7.5043	3.211	5.5771	-7.092	9.587	5.3652	8.044	-5.0154	11.8941	8.6135	10.6984	0.77338	9.8613	6.587	8.6731	-1.1602	11.4802	8.1962	10.2863	0.36155	7.1441	1.2211	4.9775	-13.3466	3.6788	-2.9639	1.6566	-18.3539	6.4892	0.57352	4.347	-15.7074	10.2797
152	1.8505	-4.9529	-0.89107	-22.4283	-3.3577	-11.1658	-6.2803	-28.8716	0.48321	-6.2658	-1.6397	-24.0019	6.4975	1.1556	4.517	-10.8905	1.3735	-2.9965	-0.008219	-15.5563	5.5033	0.18669	3.5394	-11.8471	9.096	4.9154	7.5592	-4.5619	5.2741	1.1535	3.7626	-7.5869	8.326	4.148	6.7891	-5.3074	2.2622	-4.5792	-0.48407	-22.0879	-2.3931	-10.0086	-5.6223	-28.8229	1.07	-5.7136	-1.0712	-23.2698	6.7942
153	2.4056	-5.0717	-0.44105	-24.0072	-3.5254	-11.3998	-6.2769	-29.7402	1.1644	-6.2964	-1.7139	-24.9431	6.9116	1.398	4.8855	-11.8898	2.5415	-2.7827	0.26616	-16.4605	6.0303	0.51343	4.0038	-12.8137	9.4033	5.1269	7.8348	-4.7846	5.9932	1.6918	4.4204	-7.9369	8.721	4.4355	7.1512	-5.4773	2.7755	-4.7275	-0.072806	-23.6545	-2.41	-10.1856	-5.1818	-28.534	1.695	-5.7854	-1.1021	-24.3065	7.1711
154	4.0172	-3.3345	1.3129	-21.2955	-1.1875	-8.7028	-3.9517	-26.4283	3.0197	-4.3492	0.20427	-22.1817	8.0578	2.7872	6.1254	-10.0198	4.4485	-0.79741	2.3037	-13.6892	7.3453	2.0722	5.4131	-10.7652	10.2958	6.2036	8.8001	-3.3846	7.5358	3.4156	6.0334	-6.158	9.7447	5.6412	8.2469	-3.949	4.3126	-3.0531	1.6063	-21.034	-0.2326	-7.7623	-2.7671	-25.1444	3.4444	-3.9275	0.6734	-21.7133	8.2657
155	5.5737	-0.61971	3.056	-16.6346	1.707	-5.3899	-0.9935	-21.9384	4.7606	-1.3904	2.2951	-18.5803	9.1664	4.2579	7.3742	-6.8932	6.3164	2.0209	4.4578	-9.6164	8.5901	3.6753	6.7954	-7.4581	11.1517	7.3473	9.7646	-1.7114	8.9197	5.0782	7.5234	-3.24	10.7057	6.8901	9.317	-2.177	5.8138	-0.40988	3.296	-16.4942	2.3434	-4.6506	0.53516	-20.1032	5.1066	-1.0705	2.6752	-18.1859	9.3334
156	9.0804	3.3125	6.9913	-10.7105	6.7766	0.89714	4.6162	-13.3856	8.6968	2.8768	6.5895	-11.5453	11.6618	7.5491	10.1695	-2.5298	10.2352	6.0246	8.4255	-4.1296	11.3879	7.2693	9.8937	-2.8633	13.091	9.8996	11.9359	2.1009	12.0219	8.79	10.8557	1.0045	12.8796	9.6759	11.7223	1.8676	9.1897	3.4237	7.1012	-10.6294	7.1488	1.2709	5.2075	-12.5616	8.8572	3.057	6.7567	-11.3001	11.7367
157	11.17	6.8273	9.4343	-5.0234	10.6641	5.7516	8.9966	-6.0497	10.975	6.6575	9.268	-5.5979	13.1551	9.728	11.9179	1.5615	12.5533	9.4774	11.3482	0.91032	13.0186	9.5888	11.7803	1.4188	14.2507	11.5943	13.2938	4.951	13.7333	11.0487	12.7702	4.8753	14.1464	11.481	13.1888	4.8296	11.2246	6.8614	9.4906	-5.0109	10.7925	6.0948	9.1752	-5.7805	11.0567	6.727	9.4352	-5.4443	13.1903
158	5.2807	0.40082	4.1254	-13.739	2.0883	-4.6619	-0.19991	-17.1515	5.5261	-0.43324	3.3014	-13.9377	8.9595	4.5289	7.3324	-4.7446	6.7382	2.5508	3.833	-7.6349	8.2386	4.7855	6.6145	-5.3456	10.9932	7.5592	9.7341	0.23086	8.2403	5.9343	6.9921	-1.8167	10.4353	7.0009	9.1785	-0.22631	5.5877	0.63775	4.3742	-13.5592	2.8534	-2.2932	0.86231	-16.2675	5.8845	-0.081916	3.6337	-13.5319	9.1746
159	3.3348	-3.6778	0.70731	-19.4693	-2.4506	-9.3407	-5.013	-24.9292	2.3065	-4.7661	-0.47027	-20.2802	7.9471	2.8527	6.0739	-9.1385	3.4182	-1.5885	1.5303	-12.8335	7.1582	1.7169	5.2814	-9.8493	10.213	6.2654	8.7652	-3.1932	7.148	2.8195	5.6893	-6.2064	9.6042	5.6447	8.1542	-3.8964	4.1695	-3.3697	1.1681	-19.1937	-1.3567	-8.0656	-3.6877	-23.767	2.8017	-4.31	0.062404	-19.7042	8.1778
160	2.6784	-5.0066	-0.38487	-22.3964	-3.9804	-11.1034	-6.7421	-28.3386	1.6012	-6.2209	-1.6303	-23.1924	7.0099	1.5915	5.0194	-10.9274	2.5445	-2.7719	0.72841	-15.2148	6.1316	0.90727	4.1402	-11.8385	9.4783	5.2815	7.938	-4.3581	6.0936	2.0989	4.5496	-7.8101	8.798	4.5935	7.2571	-5.3289	2.9156	-4.6647	0.35177	-22.0774	-2.7493	-10.0176	-5.1175	-27.1358	2.1047	-5.717	-1.0543	-22.6643	7.2704
161	2.3349	-5.4654	-0.62085	-23.5084	-3.8976	-11.4904	-6.7461	-29.201	1.0328	-6.692	-1.847	-23.9107	6.9722	1.3701	4.9163	-11.655	2.4531	-3.0919	0.40829	-16.0158	6.114	0.29829	4.0543	-12.5383	9.454	5.1182	7.8641	-5.1788	6.1226	1.5514	4.5209	-8.3901	8.7907	4.4426	7.1984	-5.8184	2.832	-5.1198	-0.27784	-23.1845	-2.4375	-10.5245	-4.9812	-28.0179	1.5571	-6.1832	-1.3034	-23.3966	7.2241
162	2.936	-4.86	0.13484	-22.8114	-2.8247	-10.4149	-5.9821	-28.9578	1.7303	-6.0109	-0.9784	-24.1077	7.3123	1.7906	5.2888	-11.1584	3.3392	-2.3694	1.1995	-15.2139	6.5146	0.87179	4.4885	-11.8437	9.7134	5.4373	8.1476	-4.7045	6.6288	2.1968	5.0532	-7.7932	9.0959	4.8091	7.5283	-5.23	3.3029	-4.5378	0.33932	-22.5082	-1.6091	-9.5368	-4.3708	-27.8606	2.2147	-5.5338	-0.49941	-23.4501	7.5472
163	2.5899	-5.1908	-0.62425	-23.4765	-3.38	-11.2009	-6.3256	-30.4034	1.1329	-6.3511	-1.8344	-24.8606	6.8892	1.2329	4.815	-11.5731	2.5993	-2.6525	0.83648	-15.7803	6.0357	0.34053	3.959	-12.6479	9.3867	5.0079	7.7819	-5.2587	6.0844	1.6503	4.4715	-8.1571	8.7263	4.3376	7.1199	-5.9649	2.7248	-4.8635	-0.22809	-23.17	-2.211	-10.0458	-5.0114	-29.2418	1.6464	-5.8706	-1.2681	-24.3051	7.1408
164	1.3667	-6.7735	-1.8078	-25.9438	-5.245	-13.5531	-8.3115	-32.8082	-0.098059	-8.0603	-3.1204	-27.4751	6.0984	0.15786	3.9176	-13.3042	1.3915	-4.2441	-0.6375	-18.0108	5.1577	-0.82031	2.9742	-14.4617	8.7725	4.1738	7.0852	-6.5437	5.1348	0.47181	3.4389	-9.8581	8.0444	3.4356	6.3556	-7.2686	1.6532	-6.4067	-1.4434	-25.5996	-3.8957	-12.2005	-6.9368	-31.5941	0.46917	-7.5255	-2.5626	-26.8831	6.3767
165	2.2776	-5.8173	-0.29007	-24.7825	-3.7197	-11.27	-6.6034	-30.3873	1.5693	-6.9831	-1.3995	-25.4034	7.1208	1.3706	5.0135	-12.5114	3.0747	-3.1276	0.50689	-16.7345	6.3306	0.5631	4.2187	-13.4099	9.5687	5.1141	7.9391	-5.7529	6.5	1.9892	4.8547	-8.9283	8.958	4.4897	7.3253	-5.9823	3.0136	-5.4895	0.057528	-24.4726	-2.5281	-10.6393	-5.8876	-29.3003	2.0357	-6.5011	-0.95855	-24.9165	7.352
166	3.245	-4.5674	0.30941	-22.9533	-1.8796	-9.639	-4.7111	-27.8948	2.1085	-5.6112	-0.75839	-23.7685	7.4695	1.9064	5.4344	-11.2098	3.7388	-1.7974	1.7301	-14.9874	6.7146	1.1246	4.6771	-11.7779	9.8349	5.5276	8.2599	-4.7106	6.918	2.5595	5.334	-7.5824	9.2505	4.9334	7.6738	-5.2579	3.5071	-4.2745	0.62164	-22.6767	-0.87565	-8.874	-3.9077	-26.9171	2.5638	-5.1768	-0.25067	-23.2694	7.6918
167	5.6145	-1.4162	3.3711	-18.189	1.7543	-5.0075	-0.77275	-21.9692	5.2291	-2.1876	2.6513	-18.6148	9.4426	4.4413	7.6207	-7.805	6.8043	1.4347	4.6159	-10.6185	8.935	3.9118	7.1089	-8.3229	11.3692	7.4969	9.9598	-2.0586	9.3906	5.4586	7.9656	-4.1863	10.9771	7.0916	9.5647	-2.2183	6.1621	-1.2042	3.5928	-17.9904	2.5082	-4.6065	-0.24095	-21.2358	5.5291	-1.8696	2.9162	-18.2756	9.5883
168	8.2807	2.2156	5.9425	-12.558	5.9578	-0.10376	3.7595	-14.8517	7.672	1.7384	5.4515	-12.9694	11.0135	6.6797	9.441	-3.781	9.3489	5.0858	7.8337	-5.5457	10.6698	6.316	9.0954	-4.0951	12.5862	9.2296	11.369	1.0763	11.2619	7.8599	10.0359	-0.24219	12.3206	8.955	11.102	0.71879	8.3115	2.341	6.0873	-12.4436	6.4176	0.22643	4.182	-14.3804	7.8777	1.9336	5.7335	-12.7013	11.1117
169	6.669	-0.48451	4.3048	-15.7456	3.6146	-3.6858	1.1296	-18.0699	5.2294	-1.3099	3.5832	-16.1117	9.5111	4.9178	7.8328	-6.0563	6.6952	2.8757	5.7417	-8.9493	8.9316	4.3265	7.2533	-6.3444	11.421	7.8636	10.1224	-0.21407	9.1952	5.619	7.8963	-2.8896	10.9729	7.4106	9.6745	-0.63708	6.2986	-0.2511	3.9287	-15.5305	4.1857	-3.846	1.6915	-17.4	5.5783	-0.96396	3.8873	-15.6838	9.6819
170	4.0344	-2.794	1.3926	-18.9973	-0.83034	-7.4618	-3.5171	-23.4845	3.1977	-3.8136	0.33129	-19.9443	8.2159	3.1489	6.3595	-8.6426	4.5215	-0.72937	2.4622	-11.9309	7.4869	2.4036	5.6291	-9.5525	10.4153	6.4926	8.9788	-2.8987	7.5966	3.6424	6.1551	-5.4772	9.8512	5.9211	8.4138	-3.5025	4.5419	-2.5069	1.9163	-18.7316	0.10297	-6.6802	-2.3348	-22.6724	3.6371	-3.3912	0.81805	-19.487	8.4309
171	5.9023	-1.0722	3.3873	-17.7109	0.45852	-5.7811	-1.9112	-21.5183	4.9382	-1.8837	2.6176	-18.5017	9.2967	4.4353	7.5222	-7.0708	6.3708	0.8793	3.9792	-10.6219	8.7282	3.8479	6.9504	-7.8508	11.2557	7.4933	9.883	-1.3852	9.0485	5.2372	7.6637	-3.7192	10.8163	7.043	9.4414	-1.835	5.9855	-0.84736	3.4808	-17.479	1.3804	-5.1905	-0.62548	-20.7472	5.2785	-1.5497	2.8473	-18.0885	9.462
172	9.0337	3.4551	6.9452	-10.6899	6.423	1.1646	4.4723	-16.8052	8.7502	3.0546	6.5351	-11.1605	11.7077	7.6374	10.2322	-2.2875	10.3041	6.3672	8.9664	-4.0766	11.4333	7.3453	9.9551	-2.641	13.1252	9.9726	11.9832	2.148	12.0571	8.8566	10.9033	1.1186	12.9133	9.7503	11.7692	1.8953	9.2561	3.558	7.1734	-10.5844	6.9233	1.389	5.8259	-16.0041	8.9122	3.2157	6.7611	-10.9264	11.7843
173	7.0331	2.204	4.8594	-13.0178	4.9765	-1.544	2.8996	-16.5669	6.2636	1.5962	4.1337	-13.3206	10.193	5.9306	8.637	-3.0916	7.7356	4.6752	7.2509	-6.6515	9.6713	5.4006	8.1157	-3.4187	11.9516	8.6519	10.7478	0.74727	9.9585	6.646	8.756	0.0063269	11.5486	8.2455	10.3455	0.33627	7.2293	2.3728	5.0333	-12.8289	5.5499	-0.45665	3.4525	-15.84	6.5799	1.8492	4.5433	-12.934	10.3473
174	5.2561	-1.0878	2.7931	-16.5884	0.88964	-5.7746	-1.4596	-21.5046	4.3611	-2.0292	1.8503	-17.4448	8.9707	4.2327	7.2354	-6.405	5.5862	1.0917	3.9727	-9.9924	8.3105	3.5598	6.5739	-7.3087	11.0006	7.3326	9.6578	-1.3678	8.4432	4.7477	7.0956	-3.4803	10.4896	6.8147	9.146	-1.8987	5.5749	-0.82049	3.124	-16.3776	1.5712	-4.9307	-0.7142	-20.4568	4.758	-1.6376	2.2087	-17.074	9.1648
175	4.4602	-2.5212	1.8825	-18.9134	-0.058513	-7.738	-2.5335	-23.2563	3.4366	-3.5528	0.87441	-18.4642	8.3731	3.3869	6.5462	-8.1524	4.7968	-0.29838	2.8235	-12.0195	7.6566	2.6574	5.828	-9.2235	10.538	6.6786	9.1244	-2.3971	7.7724	3.8824	6.3529	-5.1298	9.9837	6.117	8.5692	-2.9667	4.7557	-2.2295	2.1753	-18.688	0.2346	-5.6657	-2.4314	-22.2851	3.8684	-3.1259	1.3016	-18.1815	8.5848
176	7.1088	0.37288	4.7605	-14.7825	3.3744	-3.2334	1.0689	-18.5998	6.4682	-0.35969	4.1068	-15.2964	10.269	5.738	8.6182	-5.2863	7.8643	3.5045	6.3589	-8.0888	9.8119	5.2632	8.1575	-5.74	12.0094	8.5024	10.7322	0.069097	9.7104	6.6671	8.9337	-2.1033	11.6561	8.1376	10.3763	-0.31306	7.3074	0.57527	4.9774	-14.7019	3.8528	-2.4395	1.4058	-17.8815	6.7403	-0.058428	4.3197	-14.9689	10.4002
177	9.4899	4.3601	7.5233	-8.8537	6.1212	2.3908	4.0413	-12.5867	9.1116	3.9876	7.1377	-9.0775	11.9625	8.1012	10.5624	-1.0396	10.6626	6.7187	9.1645	-2.5469	11.6919	7.818	10.29	-1.2936	13.3239	10.3337	12.2403	2.9797	12.2506	9.2561	11.1905	2.1744	13.1151	10.1168	12.0303	2.7456	9.6113	4.456	7.6377	-8.8015	8.2524	0.48736	6.2543	-12.0344	9.273	4.1384	7.3662	-8.9009	12.0393
178	8.3531	2.8309	6.3428	-9.37	6.1822	0.60673	4.1727	-13.7147	7.791	2.2303	5.7547	-10.4137	11.1667	7.2402	9.7361	-2.1314	9.1601	5.2479	7.7026	-4.3241	10.7534	6.8189	9.3226	-2.2157	12.7065	9.667	11.5997	2.3039	11.5884	8.0633	10.0118	0.76776	12.3871	9.3431	11.2804	1.9694	8.5537	2.9992	6.5344	-10.2275	6.0196	0.90015	4.9963	-13.1319	8.0403	2.4812	6.0649	-10.1097	11.2876
179	4.2044	-2.3629	1.7233	-17.5022	-0.61849	-7.6204	-3.0746	-20.4943	3.101	-3.4659	0.60863	-17.8805	8.2003	3.398	6.4356	-7.5612	4.3087	-0.50125	2.4988	-11.4791	7.4106	2.6028	5.6465	-8.2919	10.4018	6.6836	9.0359	-2.0102	7.1797	3.6393	6.0002	-4.8089	9.7902	6.0695	8.4251	-2.6305	4.5531	-2.0472	2.0619	-16.7161	-0.053221	-6.5359	-2.9024	-19.8016	3.5783	-3.0056	1.1135	-17.458	8.4358
180	3.7909	-3.2987	1.1388	-20.087	-2.4358	-9.1032	-5.068	-24.005	2.6922	-3.4537	0.02812	-19.9143	7.9063	2.7844	6.026	-8.973	3.9506	-1.144	2.0797	-12.9854	7.123	1.988	5.2405	-9.8808	10.1748	6.2101	8.7197	-3.0528	7.9062	3.1358	5.6712	-5.9916	9.5685	5.5954	8.1118	-3.6791	4.13	-2.9855	1.4756	-18.5207	0.41524	-8.6705	-3.3132	-22.4292	3.163	-3.0394	0.47497	-19.5085	8.1374
181	4.8637	-2.0608	2.3059	-18.2345	-0.32406	-6.5905	-2.8752	-21.5214	3.954	-2.7192	1.3672	-18.3603	8.6781	3.6916	6.8527	-7.6301	5.4397	0.35527	3.511	-11.2074	8.0183	3.0175	6.19	-8.3311	10.7731	6.912	9.3601	-1.9911	8.2066	4.308	6.7867	-4.7433	10.2624	6.3915	8.8473	-2.5254	5.1643	-1.7976	2.59	-16.7223	1.3736	-6.494	-1.2762	-21.3506	4.3494	-2.3341	1.8337	-17.9859	8.8716
182	8.1966	2.2306	5.9978	-11.2743	5.7013	-0.026248	3.5037	-13.0099	7.6952	2.5986	5.4839	-11.9113	11.0392	6.7487	9.4793	-2.7019	9.2153	4.9086	7.6452	-5.1935	10.6809	6.3747	9.1175	-3.175	12.6064	9.2841	11.399	1.8616	11.7592	7.8352	9.9856	-0.20346	12.3294	8.996	11.1195	1.5833	8.3515	2.3702	6.1535	-10.7058	6.9642	0.026996	4.2265	-13.4867	7.9074	2.7796	5.6953	-11.6819	11.141
183	14.2803	10.3126	12.8362	1.221	15.4054	11.3343	13.9594	-2.7474	14.4989	11.3752	13.0461	0.52312	15.3729	12.5082	14.3518	6.2064	16.1111	13.2279	15.087	5.7874	15.531	12.6498	14.506	6.3891	15.9736	13.7563	15.184	8.7973	16.9436	14.2966	15.7649	8.4813	16.0979	13.8681	15.3052	8.9141	14.2105	10.237	12.7738	0.47866	15.9011	11.0517	13.7798	1.403	14.3993	11.2661	12.9452	0.47474	15.3181
184	15.9149	13.0361	14.8903	6.0299	17.5178	14.945	16.4618	4.0707	16.2431	13.9089	15.3376	5.9725	16.5886	14.4841	15.846	9.6124	17.8958	15.562	16.9027	10.144	16.8055	14.6909	16.0615	10.0099	16.9285	15.3076	16.3573	11.4459	17.1114	16.1409	17.2151	11.7638	17.101	15.4733	16.5289	11.6145	15.8622	12.9394	14.809	5.582	17.6517	14.1916	16.4152	5.9462	16.1159	13.7739	15.2636	5.8937	16.5189
185	8.6645	4.1008	6.9774	-5.6238	5.2598	0.92782	4.1949	-11.0271	7.9707	3.6841	6.2903	-7.6409	11.3933	8.0929	10.1841	0.78978	9.0369	5.688	7.7133	-1.8759	10.8846	7.5899	9.6798	0.69639	12.8841	10.3327	11.9498	4.5733	9.6365	8.4479	10.0506	2.5451	12.4909	9.9448	11.5603	4.1975	8.9134	4.3049	7.2027	-6.3224	6.1526	1.9009	4.297	-9.2451	8.2832	3.9808	6.6704	-7.2835	11.5475
186	5.8998	0.075351	3.7592	-11.6939	0.95669	-4.0132	-0.52579	-17.7487	4.8637	-0.71926	2.7378	-14.6246	9.3246	5.1682	7.7901	-4.0754	5.3394	1.7115	4.3195	-7.8088	8.6158	4.4653	7.0874	-4.8195	11.2942	8.0283	10.0882	0.8376	8.3967	5.3065	7.34	-2.0488	10.7314	7.4796	9.5251	0.30244	6.142	0.35826	4.0616	-12.399	1.7317	-3.3209	-0.22792	-17.1689	5.2828	-0.30723	3.1398	-14.2086	9.5381
187	7.7586	2.2304	5.726	-9.4543	4.7647	-0.40957	3.2177	-14.5209	7.0618	1.6713	5.0199	-12.5687	10.719	6.7554	9.2675	-2.3243	8.2177	4.2606	6.7674	-5.0778	10.2217	6.2506	8.7696	-2.7423	12.3606	9.2837	11.2345	2.1873	10.3987	7.3315	9.297	0.091043	11.9736	8.8928	10.8462	1.787	7.9706	2.428	5.9396	-9.7654	5.0371	0.30918	2.9309	-13.2144	7.3589	1.9636	5.3226	-12.2514	10.8649
188	13.0869	9.0723	11.6243	-1.3627	12.4103	7.7884	10.7205	-3.3913	13.0581	9.1593	11.6027	-3.7199	14.5004	11.6277	13.4657	4.6085	14.2911	11.5225	13.3784	3.596	14.49	11.6058	13.4532	4.2004	15.2973	13.0651	14.4936	7.5989	15.196	12.9666	14.4225	7.3143	15.2877	13.0481	14.4817	7.5668	13.0722	9.0682	11.6309	-1.5635	12.3433	8.1151	10.7944	-2.6563	13.0589	9.1663	11.541	-3.6202	14.4978
189	16.9941	14.5794	16.1364	6.6311	16.0664	13.7293	16.1753	9.0152	17.3918	15.0588	16.5178	4.0026	17.3275	15.5786	16.7136	10.9458	18.8188	16.9492	18.079	10.4782	17.6066	15.8485	16.9912	9.5066	17.497	16.1473	17.0243	12.4974	18.5813	17.2072	18.1083	13.4489	17.7164	16.3596	17.2423	12.6932	16.8901	14.4569	16.0255	5.5371	16.8598	14.2205	15.7961	9.5991	17.2245	14.8977	16.448	3.952	17.2389
190	12.3742	9.1038	11.1882	2.2426	12.5701	9.8961	11.918	1.889	13.5994	10.5554	12.4561	1.1068	14.0537	11.6796	13.1913	6.0393	13.1573	12.4211	13.8393	7.2904	13.841	11.4687	12.9813	6.7681	14.9561	13.1232	14.2905	8.671	14.158	13.6702	13.5184	7.9366	14.7928	12.9627	14.1297	8.511	12.5075	9.1857	11.2875	2.1065	12.8696	9.9311	11.6459	2.6509	13.6384	9.0251	11.1345	2.9335	14.1173
191	9.8081	5.7502	8.2232	-3.0427	6.7439	2.1365	5.2085	-6.2395	9.304	5.2291	7.7132	-5.1865	12.2986	9.1896	11.1598	2.2725	10.1853	7.1801	9.1015	-0.14333	11.9047	8.6917	10.766	1.4273	13.5844	11.1785	12.7037	5.5229	12.0539	9.2285	11.0448	4.2767	13.2797	10.8706	12.3991	5.2006	9.9974	5.8598	8.4036	-3.6641	7.6356	3.4024	6.189	-5.2807	9.173	5.5969	7.9619	-4.0424	12.4139
192	9.0942	4.5264	7.3574	-6.2435	4.8649	1.2048	4.3666	-10.3856	8.371	3.9149	6.6176	-9.6662	11.893	8.5573	10.672	0.63195	9.2373	5.973	8.0976	-1.829	11.4778	7.8517	10.2565	-0.49653	13.2715	10.69	12.3269	4.3775	11.6678	9.3795	10.4161	2.7783	12.9503	10.365	12.0056	4.0218	9.2937	4.6918	7.5507	-6.2532	6.6799	1.9176	4.93	-9.3302	9.4191	4.247	7.0076	-8.8269	12.0152
193	6.7986	1.2151	4.7365	-11.426	2.8708	-2.9926	0.25127	-15.6517	5.878	0.32733	3.8066	-13.6205	10.1001	6.1816	8.6589	-3.0242	7.3708	2.8856	5.3943	-6.3362	9.4704	5.4292	8.0296	-3.13	11.8777	8.5743	10.7625	1.6512	9.4505	5.7946	8.2647	-0.80989	11.3901	8.3546	10.2753	1.154	7.068	1.4665	5.0064	-11.3242	3.1829	-2.4704	1.0903	-14.5777	5.7134	0.76069	4.2053	-12.6231	10.2877
194	6.8475	0.60869	4.6967	-12.6643	2.1645	-2.7048	0.097439	-16.4896	5.9803	-0.26639	3.8252	-14.5318	9.8351	5.7338	8.3481	-3.9718	6.8114	2.9229	5.5532	-7.4304	9.206	5.3321	7.7191	-4.4886	11.696	8.7661	10.5207	1.2083	9.2341	6.5835	8.386	-1.5905	11.1878	8.0053	10.0337	0.7388	7.0911	0.87035	4.9479	-12.7278	2.6775	-2.7871	0.48236	-15.6002	6.6571	0.12279	4.1708	-13.6436	10.0527
195	10.5689	5.1734	8.81	-6.6956	8.0144	2.4037	6.4802	-9.2092	10.2109	4.7534	8.4498	-8.4016	12.2679	9.4431	11.5988	0.62032	10.9738	8.0312	10.2338	-1.4082	11.9749	9.0507	11.3698	0.49612	13.9967	11.226	13.0447	4.8778	12.4081	10.1265	12.0025	3.178	13.3346	11.1912	12.8679	4.6675	10.6589	5.3084	8.9114	-6.488	7.9592	3.7669	6.1214	-8.2976	10.1646	4.9268	8.5745	-7.6368	12.8913
196	11.1273	6.8488	9.5362	-4.4309	10.0006	2.6003	8.2265	-7.4033	10.8028	6.5343	9.2031	-5.681	12.9968	9.4324	11.4562	2.617	12.2857	8.8916	10.8729	1.4132	12.7635	9.7851	11.152	1.9481	13.8342	11.8339	12.9376	5.9646	13.2374	10.3759	12.5009	5.1283	13.9531	11.1345	12.7035	5.7798	11.2242	6.9347	9.6332	-4.4521	9.8499	5.6655	8.2368	-6.4877	10.3732	6.7031	9.3768	-5.1805	12.7055
197	7.2127	1.8125	5.179	-9.0832	4.0948	-2.7127	0.97842	-13.0186	6.3741	0.99449	4.3398	-11.1733	10.2998	6.0959	8.5917	-2.3353	7.9726	3.5081	5.98	-4.9158	9.7164	5.8261	7.9573	-3.5765	11.8329	9.045	10.709	1.954	9.7878	6.1857	8.701	-0.18031	11.5818	8.2832	10.2177	1.4973	7.4573	2.0465	5.4287	-9.2021	3.9523	-1.7529	1.9115	-12.1696	6.1227	1.3758	4.6866	-10.59	10.233
198	7.5355	1.8709	5.4226	-11.9081	2.2876	-3.0943	0.75031	-16.0964	6.775	1.1424	4.6772	-13.1875	10.5301	5.9695	8.5801	-3.5119	7.1747	3.0283	6.443	-6.4199	10.0098	5.9758	7.9885	-3.5928	11.8731	9.116	10.7009	1.7605	10.1898	6.3272	9.0614	-0.28921	11.8123	8.2166	10.2431	1.3471	7.7364	2.0771	5.6427	-11.7851	4.4963	-2.162	1.4981	-15.1533	6.3673	1.475	4.925	-12.6143	10.2681
199	6.551	0.79214	4.3921	-12.5657	2.3254	-3.4134	0.45672	-16.9471	5.7017	-0.049327	3.5217	-13.9614	9.8669	5.8573	8.4627	-3.8857	7.0502	2.8883	5.2907	-7.0273	9.2612	5.0597	7.8744	-4.4867	11.8024	8.4643	10.6102	0.84223	9.3633	6.2875	8.1706	-1.3925	11.2266	8.1345	10.1553	0.36051	6.8229	1.0331	4.6508	-12.4024	3.2564	-2.5457	1.2423	-15.9614	6.3081	0.33395	3.9663	-13.4104	10.176
200	6.5496	0.50709	4.305	-13.4815	2.1597	-4.0299	-0.063833	-17.9117	5.6923	-0.32292	3.453	-14.7344	9.8499	5.466	8.2064	-4.4584	6.6821	2.3331	5.2815	-7.6441	9.2565	4.9397	7.5983	-5.06	11.6309	8.365	10.4111	0.54608	9.3799	5.8787	8.1553	-1.7648	11.2254	7.8098	9.9405	0.074292	6.7873	0.74493	4.5562	-13.3027	3.1203	-3.1326	0.74717	-16.9604	5.8904	0.046877	3.7794	-14.1977	9.9617
201	6.4004	0.40565	4.1672	-13.709	2.226	-3.9364	0.038121	-17.9948	5.5601	-0.42628	3.3103	-14.8494	9.7623	5.5455	8.2589	-4.5876	6.8766	2.5277	5.163	-7.6831	9.1649	4.8179	7.6673	-5.1618	11.6777	8.2693	10.4518	0.37726	9.3074	6.0334	8.0696	-1.8853	11.152	7.89	9.9941	-0.10109	6.6632	0.64366	4.4213	-13.5042	3.1017	-3.0757	0.83208	-17.1003	6.0574	-0.054689	3.7161	-14.3363	10.0166
202	5.8711	-0.39301	3.5458	-14.719	1.5491	-4.9628	-0.865	-19.3503	4.9551	-1.2892	2.6257	-15.8473	9.3779	4.8964	7.7269	-5.3539	6.0925	1.5878	4.499	-8.6012	8.7351	4.2399	7.0781	-5.9619	11.307	7.8565	10.0386	-0.2719	8.8279	5.304	7.5489	-2.7394	10.8196	7.3394	9.5364	-0.78247	6.1402	-0.13485	3.8182	-14.5407	2.2258	-4.0482	0.064042	-18.3937	5.3046	-0.89479	3.0197	-15.332	9.5575
203	7.7413	1.9163	5.5927	-12.3567	3.5909	-1.8238	1.9007	-15.9069	7.0817	1.2689	4.9304	-13.543	10.7092	6.3303	9.2404	-3.5279	8.445	4.2384	6.8534	-6.2889	10.2504	6.0775	8.7813	-4.3692	12.3853	9.1412	11.2143	1.4872	10.5654	7.3612	9.3762	-0.36274	11.9955	8.5662	10.8594	1.1121	7.928	2.0975	5.7867	-12.1005	5.0962	-1.185	2.3052	-15.1137	7.4275	1.5573	5.183	-13.0949	10.886
204	12.5603	8.2461	10.995	-3.1748	10.9731	7.4857	10.2521	-3.7529	12.4889	8.1781	10.9233	-4.0928	14.1384	11.2089	13.0434	3.1676	13.8888	10.7723	12.7821	2.263	14.0979	11.0182	12.9982	2.341	15.0159	12.6488	14.1655	6.7049	14.8443	12.4258	13.9739	6.406	14.9827	12.7135	14.1313	6.648	12.5665	8.2568	11.0119	-2.9435	12.2706	7.5608	9.942	-3.466	12.5072	8.2212	10.9478	-3.8637	14.1497
205	10.9232	6.6271	9.3443	-4.4381	9.1718	5.1391	7.9983	-5.1047	10.5638	6.284	8.9807	-5.2833	12.98	9.9611	11.881	2.6411	11.7442	8.6698	10.6187	1.2737	12.7278	9.6398	11.6298	2.4476	14.1265	11.7342	13.2632	5.9077	13.164	10.7912	12.2972	4.9891	13.9187	11.5826	13.0693	5.7105	11.0345	6.7252	9.4544	-3.5304	9.5473	5.506	8.0241	-4.9683	10.7399	6.4478	9.1755	-3.4941	13.0713
206	8.169	3.5695	6.2458	-8.582	5.2804	-0.213	2.8995	-11.8992	7.3975	2.906	5.5137	-8.8974	11.0016	7.3921	9.6842	-0.64167	8.4468	5.3492	7.0934	-3.1437	10.4831	6.8263	9.1666	-1.5809	12.5927	9.7626	11.561	3.1334	10.5902	7.7831	9.555	1.7045	12.1795	9.387	11.1614	2.7416	8.3587	3.7613	6.4674	-7.9381	5.862	0.39821	4.1294	-10.6603	7.7377	3.2021	5.6745	-9.2859	11.1725
207	9.604	4.8597	7.8331	-5.9116	8.6207	2.7149	5.6318	-7.4285	9.0901	4.3542	7.3119	-5.7098	12.0431	8.6379	10.8038	0.67515	10.2185	6.7601	8.9465	-1.2225	11.6798	8.2245	10.4396	0.055585	13.3976	10.7258	12.4275	4.1521	11.9813	9.3095	11.0006	4.1616	13.1056	10.4655	12.1461	4.0522	9.7614	5.0026	7.9876	-6.1306	7.5894	3.0694	7.3622	-8.1341	9.3295	4.5812	7.5849	-5.8276	12.1637
208	17.217	13.7164	16.2578	1.6595	14.1336	11.0065	13.192	7.4162	17.6429	14.033	16.7039	3.3999	17.443	15.5986	16.7985	6.9374	17.9545	15.9785	17.2414	7.03	17.7687	15.8705	17.1203	6.9509	17.59	16.1299	17.0814	10.8796	18.8157	17.3193	18.2836	9.144	17.8332	16.3949	17.3319	12.3877	17.0473	13.6141	16.1189	1.9684	17.6762	11.2388	12.9126	3.0752	17.461	13.9128	16.4097	1.8019	17.3514
209	11.4605	7.4479	9.9971	-1.1707	9.7308	6.9093	8.8866	-2.637	11.0756	7.567	10.2778	-0.76809	13.3343	10.569	12.33	4.7337	12.0108	9.2363	10.984	4.3467	13.081	10.2784	12.0782	4.858	13.0106	12.2228	13.6079	6.9761	13.4198	11.2652	12.6308	6.2651	14.1887	12.0469	13.4124	6.7938	11.5421	7.5549	10.1056	-0.82711	10.2977	8.1555	8.719	-2.7978	11.2458	8.2323	9.6881	-1.4417	13.4211
210	10.1549	5.862	8.5509	-4.6786	8.4235	3.0344	5.5063	-7.3491	9.6593	5.4026	8.6208	-4.0083	12.3077	9.2953	11.1989	2.4018	10.664	7.5723	9.5273	-0.21533	11.9801	8.928	10.8929	1.7432	13.5116	11.149	12.7072	5.4778	12.2672	9.8881	11.3992	4.9505	13.3003	10.8968	12.4169	5.2114	10.2939	6.0056	8.7008	-4.4592	8.1252	4.4778	7.3659	-6.8218	9.8888	6.3378	8.2697	-6.0976	12.43
211	11.6901	7.8611	10.2936	-2.833	9.7591	4.6663	7.2973	-5.1284	11.4351	7.5744	9.8801	-3.4277	13.3395	10.6234	12.3238	3.5221	12.4618	9.6964	11.4736	1.3148	13.1592	10.4527	12.1845	2.9763	14.2768	12.1251	13.5759	6.1089	13.6273	11.5245	12.855	5.22	14.2143	11.9865	13.397	6.9028	11.7432	7.9438	10.3772	-3.2805	10.4529	6.2735	8.5787	-4.4608	11.5755	7.6441	10.1123	-3.6058	13.4157
212	14.5258	12.571	13.785	5.6388	14.6932	12.6267	13.2757	5.6741	15.1202	14.9	15.7269	3.5825	15.489	13.3689	14.7174	9.6247	15.6787	14.9176	15.0037	9.7097	15.5279	13.3877	14.7692	9.2422	16.083	14.3523	15.4565	9.8842	16.1856	14.5172	15.5795	9.9205	16.0828	14.3919	15.4748	10.19	14.5034	12.1944	13.4327	4.4315	18.2676	15.1952	13.571	5.2933	14.5697	14.095	14.4713	5.8345	15.4878
213	25.5972	26.554	25.9496	18.9057	32.3435	32.1919	31.6431	21.9766	27.0826	27.6579	24.1764	22.5958	23.5243	23.9099	23.7182	23.3932	28.2243	28.995	28.3908	23.5917	24.486	24.8051	24.6614	21.5436	22.3379	22.6322	22.4757	23.1177	26.0195	26.228	26.1254	25.7788	23.0764	23.3927	23.2323	23.0988	25.2019	26.0306	25.4292	24.0154	28.5096	25.5852	31.3339	29.3183	26.3372	24.094	26.9398	22.0916	23.2327
214	21.779	22.0113	22.0097	19.1743	25.8083	26.224	25.7726	22.9087	22.6182	22.7292	22.0022	21.1345	21.1357	21.9047	21.3678	21.1578	23.1054	23.415	23.6377	21.9301	21.9682	22.8479	22.3653	19.9289	20.4952	20.5459	20.536	19.6347	23.4819	22.2998	22.183	21.5579	20.9328	21.1136	20.9871	21.698	23.0129	21.8648	21.6953	22.24	24.2805	23.9965	25.2756	24.4861	22.2806	21.8832	22.339	21.1533	20.9685
215	15.8976	14.6162	15.3682	9.6123	16.1852	14.2972	15.0232	9.4734	15.9735	14.5814	15.2578	10.2528	16.3586	15.3477	15.9961	13.6347	16.676	15.7094	16.0176	12.5989	16.3767	15.3428	16.0369	11.9431	16.7486	15.8365	16.4334	13.7825	16.7561	15.997	16.4627	14.0853	16.7227	15.8667	16.3801	13.7906	15.8458	14.4754	15.376	10.988	15.8246	13.7294	15.7268	10.6368	15.9237	14.4378	15.4243	10.6144	16.3715
216	10.8831	7.8484	11.5881	0.44746	9.9558	7.2687	9.0856	-1.266	10.2995	9.643	10.8896	1.6639	13.3348	11.7685	12.6824	7.1157	12.6342	10.9144	11.9177	4.286	13.0992	11.5518	12.3921	4.4548	13.942	12.6582	13.3683	8.0738	13.1299	10.6093	11.6721	7.9732	13.7126	12.5335	13.4053	9.448	11.8688	9.9494	9.8345	2.8701	11.1332	7.5256	9.8228	0.192	10.5503	9.781	9.3581	2.1955	13.4113
217	10.6435	7.1544	9.1472	-1.7696	7.1472	3.1358	5.4351	-6.0049	10.0716	6.5178	9.0022	-2.6032	12.8548	10.3537	11.9228	4.9856	11.0131	8.5403	9.141	2.1545	12.4872	9.9643	11.552	3.3061	13.7319	11.9707	13.1737	6.9515	12.5247	10.3172	11.6252	5.8433	13.6272	11.708	12.9535	7.1841	9.6986	6.7793	9.4159	-1.938	8.6332	3.3335	7.511	-5.1613	10.324	7.043	8.9639	-1.5633	12.9713
218	8.3463	3.8009	6.5119	-7.0587	5.4126	0.86346	3.5338	-10.2932	7.5974	2.9422	5.725	-5.616	11.0171	7.7775	9.8138	0.78008	8.1407	4.9409	6.9563	-2.8324	10.4425	7.1783	9.2431	-0.90625	12.6109	10.0097	11.6991	3.9924	10.3333	7.9041	9.1	1.9687	12.2037	9.5783	11.1776	3.809	8.2311	3.8343	6.8738	-6.6979	4.9918	1.1138	3.333	-9.4676	7.9109	3.2841	6.2136	-7.384	11.1978
219	7.9796	3.2493	6.3725	-8.0557	4.4613	0.079302	2.907	-11.2062	7.153	2.643	5.3806	-8.5499	10.8692	7.294	9.5582	-0.18279	7.9838	4.5684	6.9482	-3.6075	10.2581	6.6541	8.9194	-1.0907	12.487	9.7431	11.4728	3.2564	10.1291	7.5057	9.6656	1.5906	12.0336	9.2957	11.0221	2.9066	8.3035	3.5602	6.3784	-7.7579	5.0013	0.37439	2.6929	-10.1798	7.5158	2.9736	5.6985	-8.2522	11.0458
220	9.4543	5.0707	7.8173	-5.4047	6.7949	2.3878	5.1898	-5.6319	8.8114	4.4337	7.2516	-6.1134	11.9557	8.6141	10.7391	1.4648	9.8366	6.6366	8.8069	-1.1431	11.5004	8.1209	10.2493	0.58931	13.3067	10.7755	12.3693	4.6182	11.5624	9.0681	10.9016	3.3729	12.9734	10.4454	12.06	4.3392	9.7452	5.1626	7.9148	-5.5011	7.0314	2.7342	5.1722	-5.1294	9.1019	4.7409	7.4115	-5.8647	12.0847
221	15.3828	12.5949	14.1884	5.0592	15.6992	13.8607	15.5653	6.2524	15.5485	12.5889	14.5518	6.3375	16.1576	14.107	15.4202	9.121	16.7419	14.674	15.7685	9.1213	16.2764	14.1916	15.5309	9.7569	16.5733	14.9694	15.9957	10.7325	17.0098	15.3528	17.0808	11.925	16.6636	15.0655	16.0973	10.9112	15.8923	12.553	14.2759	6.003	15.3163	13.6882	15.0262	6.233	15.4777	12.8358	14.4392	5.0367	16.1216
222	20.4047	19.461	20.6197	16.2088	24.4612	21.6057	24.3644	12.133	21.1132	20.9565	20.8055	15.2258	19.7576	19.051	19.5242	16.7988	22.3046	21.571	22.4538	18.8153	20.2687	19.5314	20.0309	16.1314	19.382	18.8204	19.1975	16.7874	21.3624	20.7523	21.1217	19.2605	19.7778	19.2234	19.6024	17.2656	20.293	19.948	19.8405	14.7461	23.7745	20.9238	22.9613	11.7274	20.8109	20.6279	20.4756	17.161	19.605
223	11.3381	9.6544	11.9725	1.6562	8.9879	7.2379	8.2237	-0.53651	10.8377	9.3101	11.1956	2.9073	13.2722	10.8908	12.3922	7.2424	11.5395	10.689	12.304	4.4229	12.9162	10.5216	12.0387	6.3357	14.3361	12.4702	13.6485	8.0168	12.9841	11.136	10.7995	8.854	14.0562	12.209	13.381	7.8493	10.3491	10.1321	10.2378	2.9262	10.5665	7.2058	9.1426	0.43426	11.0591	9.5691	11.4164	1.7776	13.3857
224	10.7629	6.6692	10.5469	-2.151	7.8694	4.2	6.6033	-4.7774	10.2519	6.7295	9.7459	-2.2781	12.6879	10.126	11.7679	3.9077	11.0427	7.9437	10.9338	1.1693	12.3988	9.756	11.4523	3.1393	14.4688	11.7461	13.0838	6.8369	12.5557	10.4663	11.8302	5.8369	13.5696	11.5235	12.786	6.6278	10.9942	8.3837	9.4958	-1.7516	8.9578	4.4304	7.3234	-3.8856	10.479	6.8914	9.9902	-2.3325	12.8043
225	13.7026	10.2827	13.4104	2.3244	12.2712	9.6578	11.2876	1.4393	13.2726	10.0502	12.866	1.8986	15.0769	12.8644	14.3337	7.3609	14.1627	11.7683	14.0168	6.1761	15.0554	12.6089	14.2304	7.2623	15.2548	14.0541	15.1187	9.4664	15.477	13.4488	15.4389	9.3963	15.6837	14.0433	15.0722	9.2662	14.6026	11.1075	12.3886	1.7887	14.0923	9.7654	12.5482	1.6934	13.4754	10.3398	13.0487	1.9733	15.0937
226	18.1933	16.8437	19.0321	12.5252	23.1972	19.3371	23.0255	15.2453	18.4049	17.1006	19.5754	13.9973	19.0716	17.1621	18.4039	14.0153	19.4485	18.2971	20.9457	15.843	19.1262	17.2073	18.4168	16.942	19.5761	18.0799	18.6198	14.3638	19.6785	18.2227	21.0769	15.8737	19.1821	18.1259	18.9495	14.5771	20.3018	18.9346	17.2903	13.7986	21.1025	19.0329	20.7033	17.2643	18.2877	16.8444	19.1689	13.3649	18.9619
227	20.7892	22.2306	21.2571	18.936	26.1938	25.1211	27.4719	22.9341	21.6878	21.7816	23.6274	19.8838	21.5498	20.6795	21.5839	18.9111	22.5998	22.3912	25.3545	21.0844	22.1906	19.71	22.2155	22.3846	20.2463	20.8631	20.837	18.2763	23.3333	20.3046	23.7273	19.9679	21.2875	21.3375	21.3555	18.3488	23.1252	22.3459	19.1383	19.8674	24.1599	23.2713	22.5336	25.7863	20.17	20.8195	21.9466	20.5367	21.3536
228	14.4782	12.9871	16.4293	12.1221	15.684	14.7527	16.2528	12.1543	15.1279	16.938	14.9741	10.5581	16.0226	14.6123	15.5228	10.8591	15.8913	16.4684	16.7592	12.0121	15.918	13.79	15.4164	14.1172	15.8051	15.4683	16.1114	13.0043	16.1565	14.3221	16.0789	14.7213	16.4087	15.3888	16.0538	13.1137	15.5959	15.8286	13.5061	10.5517	16.5152	13.1043	16.9707	13.1753	14.2282	15.3959	15.9457	10.7519	16.0539
229	15.1071	12.6817	14.3066	9.0878	14.3234	13.0694	13.2437	8.1979	15.1274	12.7634	14.1148	7.0557	17.0279	14.429	16.5374	10.4806	15.8026	13.0707	15.0954	10.4708	17.1058	14.3266	15.1775	10.6228	16.4541	16.2467	16.8995	12.506	16.0048	14.9483	15.6527	12.4236	17.3356	16.3032	16.9771	12.5097	15.3495	12.6257	14.1411	8.0122	13.8559	12.4138	14.217	8.7227	14.93	12.9672	13.8468	7.5459	16.9999
230	12.9479	10.225	12.1751	4.192	11.329	8.7269	10.3694	2.393	12.4694	10.1468	11.6509	3.6353	13.7499	12.0517	12.9842	7.7394	13.0887	10.9346	12.622	6.4181	13.3876	12.1565	13.1771	7.797	15.2366	13.1318	14.1295	9.9126	14.0126	12.8094	13.9911	9.3633	14.4381	12.8602	13.8651	9.7347	13.1689	10.4339	12.0344	3.8218	11.5661	8.7069	10.2243	3.4798	12.8333	10.2466	11.7431	3.4568	13.8624
231	10.2446	6.5988	9.1967	0.92097	9.3534	6.0153	6.9134	0.10385	9.6457	6.3413	8.9657	-2.3604	12.9136	10.1942	11.9314	3.7791	10.2687	7.6207	10.9648	4.3987	12.5005	9.3281	11.0599	5.6104	13.7944	12.0232	13.3121	6.9284	11.9847	9.9182	11.4011	7.2867	13.7513	11.7042	13.0029	6.603	10.6899	7.1128	9.0414	1.3505	7.9679	6.9089	7.3833	-1.1268	9.9196	6.4739	8.6892	1.1072	13.036
232	12.2678	9.6673	11.8803	3.0066	11.6865	9.4962	10.6586	2.6107	13.3009	9.7137	11.5014	2.0114	14.5968	12.0055	13.783	6.6924	14.1632	11.0512	12.8577	6.8513	14.435	11.2246	13.2627	7.9124	15.586	13.655	14.7442	9.6149	14.3481	11.8484	13.7029	8.9079	15.2474	13.5298	14.627	9.5208	13.0684	10.058	10.8391	3.7291	11.8716	9.4076	10.497	1.6134	11.8228	9.7267	11.5859	3.8603	14.6453
233	16.7282	15.1563	16.504	10.9898	18.3778	12.181	17.727	8.4215	17.0862	15.6733	16.6825	8.9409	17.2035	15.9831	16.6979	12.5541	18.0064	16.7394	17.8229	12.0105	17.3601	15.8007	16.9405	13.3413	17.4442	16.3089	17.0092	13.5791	18.0301	16.611	17.6005	14.7058	17.5211	16.4304	17.1378	13.7129	17.155	15.3702	15.7015	9.5567	18.0333	16.2661	17.2402	9.8691	16.6331	15.494	16.5022	9.3916	17.155
234	12.9523	9.3314	11.988	4.1887	10.0475	9.2818	9.5575	2.2846	12.0138	9.1364	12.4424	3.4129	14.1213	10.7748	13.3673	6.8132	12.6906	10.423	13.4365	6.5913	13.8333	12.2047	13.3098	7.912	14.2442	13.425	14.424	8.3095	14.2641	13.0404	14.5156	8.1343	14.7832	13.2114	14.2102	8.0214	12.024	9.6841	12.3283	3.9759	11.3731	8.7665	10.0772	2.3859	13.1205	9.2338	11.7402	2.8084	14.2117
235	11.3937	8.0464	10.2686	1.8779	9.3915	6.72	8.165	-1.1483	10.8917	7.8392	9.8148	1.3243	13.1406	10.8245	12.2096	5.2707	11.594	9.2338	10.9175	3.4993	12.7454	10.4739	11.7036	5.3776	14.7979	12.3109	13.5366	7.8494	12.6723	11.1212	12.1379	7.1678	13.9515	12.0106	13.2401	7.6126	11.6786	8.4021	10.2385	0.67092	9.7229	6.3905	8.7174	0.20354	11.1204	7.9626	9.897	-0.090242	13.2597
236	13.0882	12.7207	13.5866	8.9932	14.2629	11.7516	11.2479	6.1657	15.208	12.9353	11.7732	4.9084	14.5054	14.3038	13.7046	10.0037	16.1007	14.2481	12.9388	6.3795	14.3142	12.1178	13.2954	9.8401	15.2737	13.6119	14.6831	11.5048	14.3542	12.8656	13.3525	11.9917	15.1542	13.4657	14.5404	11.5875	15.1627	12.8892	11.9542	3.2668	14.7107	11.5648	14.2874	5.6681	12.8989	12.9245	13.4064	2.7741	14.5629
237	26.6	23.4041	22.4629	24.2816	29.8821	30.3493	28.4262	30.3132	24.2527	26.6087	28.3362	29.5663	25.3592	25.501	25.7462	22.0038	25.304	25.9033	29.3733	27.4624	25.0008	25.9047	24.8575	22.689	23.8455	24.4636	24.0414	20.4617	26.2119	27.1272	26.7067	23.5474	24.6648	25.3763	24.967	20.9473	26.4632	23.0001	26.4583	26.3707	27.5012	32.7035	32.8094	28.9798	27.2626	25.1757	22.8326	27.7161	24.9927
238	20.3831	19.9305	20.7343	20.3115	22.1256	22.4532	22.5965	22.0195	20.2619	20.7743	20.7128	20.8896	19.6509	19.7207	19.6332	19.1167	20.887	21.1183	21.2813	21.1264	19.9318	20.1589	20.4135	19.5159	19.3008	19.2682	19.2969	18.0292	20.9229	20.8966	20.4879	20.1926	19.5541	19.5261	19.562	18.263	20.0664	19.9619	19.9556	20.251	21.986	22.3991	22.4666	21.9882	20.896	20.5616	21.0295	20.1513	19.5545
239	15.0725	13.2244	13.3143	9.1886	13.6059	10.572	12.6202	7.1773	12.7281	11.2834	13.9546	9.7186	15.8045	14.6949	15.4389	11.4819	13.1348	13.5373	14.5724	8.4924	15.6591	14.6662	13.2003	11.0751	16.1421	15.359	15.8453	11.7777	13.3128	15.0346	15.61	12.6939	16.0993	15.3382	15.8239	11.3631	15.0516	13.0066	14.3968	8.4871	12.0844	11.8003	13.5987	6.1158	14.9559	12.55	13.0637	6.52	15.8328
240	13.0506	10.6318	11.5429	4.7319	11.2345	7.5024	10.0661	2.1045	11.5586	9.3091	11.841	4.1275	14.1262	12.3344	13.6373	8.6003	12.0403	11.3404	13.0034	6.4915	13.803	12.4404	13.5125	7.4298	14.9538	13.4719	14.4002	11.0914	13.9234	12.8878	13.8976	9.894	14.7102	13.4553	14.167	10.861	12.6135	10.2123	12.4682	4.0552	10.6386	8.2492	10.8902	1.9053	12.9008	10.2547	11.063	3.4499	14.186
241	14.2974	10.9459	12.9131	5.9982	11.7845	9.8732	11.555	5.1515	13.8535	11.5809	11.7944	5.643	15.3171	13.7554	14.7735	8.282	14.1847	11.5429	13.0507	7.5517	15.1997	13.5605	13.701	9.6495	15.9237	14.5804	15.4283	10.7354	14.1463	13.8709	15.6054	9.6722	15.8098	14.5692	15.3205	10.3916	14.4831	12.1268	13.1355	5.8445	12.8689	10.8045	11.2316	4.32	13.7674	10.65	12.8507	4.5691	15.3431
242	12.1524	9.2354	11.3397	2.5242	11.0052	7.3295	10.2475	0.73138	10.8265	8.826	11.0437	2.6291	13.8395	12.1088	13.046	7.412	11.9379	10.9205	11.7983	6.1783	13.8874	11.3791	13.1859	6.1725	14.9697	13.3579	14.3716	9.0169	13.6898	11.8349	13.0099	8.6356	14.7782	12.8656	14.1917	9.0562	12.149	9.3836	10.4592	3.2337	11.0225	8.3765	10.3662	1.0765	11.8124	9.9352	11.1843	2.7508	14.2156
243	11.7304	8.4597	10.4433	1.0716	9.6325	6.0049	8.3253	-1.5616	11.6858	8.0852	10.1468	0.46922	13.3759	11.2144	12.5311	5.9645	11.9776	9.6746	11.0804	4.1514	13.1494	10.8665	12.428	5.7855	14.4876	12.6502	13.8054	8.3504	13.2476	11.4169	12.631	7.4036	14.2195	12.3258	13.5474	8.1837	12.1007	8.5614	10.5588	1.0937	9.7804	6.5915	8.9259	-1.0793	11.4331	8.5284	10.1234	0.42077	13.5712
244	11.1523	7.5803	10.4801	0.18943	8.6415	4.9659	7.2563	-3.1952	10.1838	7.4007	9.3533	-1.0509	13.0666	10.5984	12.145	4.8036	11.3718	8.7534	10.37	2.8757	12.6918	10.2229	11.8468	4.4362	14.1755	12.1711	13.4324	7.6013	12.7643	10.8119	12.082	6.3749	13.8717	11.9224	13.1363	7.3309	11.3592	7.8384	9.9036	-0.3538	9.0534	5.5631	7.8684	-2.6072	10.8324	7.4092	9.4762	-1.0643	13.162
245	11.6466	8.2256	10.5905	0.55136	9.7059	6.057	8.3908	-1.9932	11.6048	7.9874	9.9046	-0.17	13.4417	11.0223	12.5491	5.3569	12.0007	9.5377	11.158	3.7213	13.1148	10.6859	12.2378	5.2511	14.4689	12.5023	13.7421	7.9066	13.212	11.348	12.7548	7.0221	14.2053	12.3096	13.4845	7.6661	12.0245	8.4399	10.571	0.43343	10.0735	6.6069	8.8652	-1.4126	11.387	8.124	10.1737	-0.2201	13.5113
246	12.9632	9.9343	12.0024	2.9284	11.7998	8.4169	10.6429	1.0934	12.5643	9.8149	11.5434	2.3439	14.3851	12.251	13.5964	7.0994	13.4848	11.3222	12.8058	5.9155	14.1919	12.02	13.4037	6.9929	15.21	13.4659	14.568	9.2628	14.4095	12.7499	13.9601	8.8234	15.0425	13.3497	14.4064	9.124	13.2115	10.0963	11.9214	2.7765	12.0476	8.8751	10.9446	1.6324	12.8006	9.8958	11.675	2.2187	14.4323
247	11.8317	8.5231	10.5409	0.34088	9.5372	6.8624	8.2894	-1.1115	10.8652	7.8352	10.2137	0.30778	13.6044	11.2943	12.7334	5.8628	12.205	9.5782	10.8816	4.4462	13.3056	10.9304	12.4507	4.989	14.5977	12.7386	13.9098	8.3677	13.4073	11.5707	12.5243	7.5233	14.3512	12.5179	13.6718	8.1526	11.7865	8.7572	10.3733	0.72975	9.8867	6.9184	8.7217	-1.1334	11.5706	8.1283	10.3969	0.50172	13.6935
248	22.033	21.484	21.8869	20.1981	27.2262	26.7376	27.0282	24.3542	23.071	23.2014	22.7881	21.0818	20.8992	20.5573	20.7817	18.424	23.4422	24.5109	24.4837	22.9106	21.5429	21.1162	21.4334	20.6025	20.2714	19.9507	20.1727	18.5715	22.6832	22.2991	23.7957	20.3989	20.7601	20.4458	20.6645	19.0503	23.1122	21.3258	22.2587	20.0697	26.0558	25.9448	26.2861	23.6989	22.5179	23.0988	23.1044	20.5845	20.6974
249	34.5462	37.9441	34.8954	47.5255	39.75	48.6841	43.1834	56.6579	35.4671	39.8584	38.1487	48.4313	30.7172	32.6145	31.8479	36.9831	36.4478	41.0345	37.5078	44.4803	32.4812	34.1973	32.5939	38.7837	27.9419	30.2065	28.8209	32.9194	32.9362	35.6944	32.9952	38.8729	29.3096	31.5711	30.1892	34.218	32.5965	37.4997	32.6489	44.8454	42.2365	46.6188	39.2148	54.9573	35.8468	39.8072	34.1102	47.3552	30.1777
250	23.7015	24.5679	23.9776	28.516	25.1381	29.9914	24.5525	30.473	23.8206	26.0416	24.0995	29.0206	21.3539	23.6128	20.9513	25.5722	23.7731	24.9096	23.9581	29.6824	21.4488	24.014	23.2268	27.2493	20.071	20.9029	20.3806	24.3599	21.6801	24.3531	23.1924	25.411	21.1527	21.1107	20.573	25.0379	23.3333	24.7578	22.6491	30.3045	25.6279	28.6638	25.2917	30.5476	24.0363	26.0462	22.4635	28.4692	20.5033
251	18.3574	17.5511	18.4174	16.4262	17.2792	17.7399	17.345	17.7846	17.4755	16.988	16.9236	16.0247	18.4882	18.5055	17.7348	17.9276	18.1204	17.4377	16.9525	18.0068	17.7423	18.3325	18.3801	17.8885	17.739	17.7278	17.7382	18.1929	16.7227	18.3171	16.2702	18.0464	18.7574	17.7395	17.7532	16.507	18.8133	17.6755	16.6963	16.5221	17.2127	17.7433	16.2407	16.7136	18.2133	18.4848	16.4706	15.6895	17.7649
252	19.4844	19.8009	20.6865	18.9877	21.2167	21.5558	20.41	22.0336	19.5782	20.261	19.324	20.012	18.7284	18.7496	18.5937	19.7606	20.4718	20.9596	19.7854	20.1635	19.5399	19.2667	18.5825	18.8803	18.6398	18.3818	18.5048	18.5213	20.2187	20.0146	20.0358	19.5214	18.4042	18.5202	18.5613	19.3652	19.0434	20.0627	17.328	19.8799	21.5044	21.8498	20.3628	21.5331	20.1427	20.2396	18.1474	19.9262	18.5746
253	16.7803	16.2144	17.0531	14.5704	16.5057	15.933	16.7393	14.3624	16.6589	15.9176	16.2251	14.4703	17.242	16.0977	16.5446	15.2908	17.3559	16.5836	17.2269	15.2268	16.6471	16.5175	16.3858	15.3305	17.1292	16.5207	16.8885	15.7374	17.2725	16.7471	17.3688	15.6281	17.1184	16.4661	16.8395	15.5606	16.5537	16.3178	15.8308	14.0979	16.62	16.2432	16.1531	14.7123	16.7082	16.1714	15.9884	14.4007	16.853
254	13.2615	11.8447	13.8635	8.5119	10.7496	9.9554	11.4421	5.4277	14.1187	10.8426	12.4633	7.1884	14.4308	11.969	13.1954	10.8829	12.5618	11.6419	13.5778	7.5135	14.4625	12.8416	12.7224	10.0465	15.8894	13.3451	14.2521	11.4278	14.0549	13.7146	12.78	11.0448	14.4287	13.0534	13.9114	11.984	12.4565	12.3097	13.3287	6.8617	10.4393	10.1919	11.2045	4.4623	13.7883	11.6944	12.6278	7.3195	13.9324
255	13.7776	12.8783	13.318	8.7334	12.3701	10.3627	11.6822	6.3458	15.9758	11.4984	14.6942	9.4389	16.0977	13.2398	14.1417	10.3438	14.1304	12.5873	15.3024	8.928	14.9089	13.1969	13.9736	11.3665	15.8661	14.1896	15.0968	11.6198	14.9005	13.817	14.6718	12.9885	15.4164	13.9724	14.863	12.9921	13.632	14.7478	15.2947	7.042	13.4952	12.239	12.6211	7.2045	13.8634	13.7305	14.9961	9.5044	14.8901
256	22.0719	20.8077	22.525	19.8076	24.2887	24.3213	25.1935	23.129	22.8672	19.9177	19.4691	21.3864	17.7493	21.0585	20.7198	21.1356	21.0844	23.8087	20.0381	20.1002	21.4829	21.5913	20.7603	20.2653	20.3061	19.6127	19.8289	20.2337	22.2981	22.3788	22.6435	18.7536	20.3742	20.5172	20.0278	17.9237	21.5791	18.0158	19.2107	18.8592	20.382	23.1829	22.5073	22.3304	22.4941	20.1557	19.2109	20.4993	20.0459
257	16.0459	15.2535	15.2711	12.3364	14.5247	14.0122	14.6508	11.2124	15.1505	15.4569	15.1758	11.5747	16.9023	14.4319	15.8244	13.5877	16.2097	15.1938	15.704	13.0526	16.5123	15.7353	16.6869	13.7943	17.4912	16.8515	17.0528	14.165	16.4748	16.4971	16.2773	12.965	16.8134	17.3306	17.2476	14.1044	15.7006	15.2272	15.264	13.2584	15.7003	14.3427	14.4977	11.5932	16.5954	13.8827	15.682	11.1303	17.2701
258	12.9333	10.5456	11.8492	4.9954	10.0072	8.0564	8.6429	2.4513	12.2659	9.1832	10.9658	4.7511	14.0814	12.2177	13.4417	9.1659	12.8084	11.1746	11.6224	6.3877	13.7912	12.4494	13.1022	9.1357	14.9366	13.6079	14.3771	10.8926	13.6835	12.4481	12.9751	9.0591	14.6623	13.3439	14.1847	10.1648	12.8494	10.7653	11.9391	5.5491	10.3909	7.8687	9.9107	2.7798	12.4359	9.8182	11.7534	4.6347	14.2072
259	12.7349	8.5754	11.7457	3.5305	8.6426	6.8217	7.5739	0.29251	12.052	7.6456	9.9706	2.6448	13.2519	12.0868	12.4276	7.3208	11.5593	10.1506	11.1761	4.7929	12.9082	12.07	11.9994	7.1641	14.0807	12.5953	13.3982	8.8803	12.7652	10.9063	12.2442	8.7358	14.0077	12.2408	12.9728	8.5509	11.559	9.4822	10.4013	2.4935	10.2592	6.3765	9.7203	0.53636	10.8979	9.4751	11.0527	2.3802	12.998
260	14.1368	11.4617	12.4778	4.8877	12.8409	9.5186	11.328	2.5207	13.9546	10.9834	12.7745	4.732	14.9234	13.3882	14.3819	9.6138	14.3024	12.0229	13.7386	6.805	14.9088	13.4008	14.1461	9.643	15.4122	14.3088	14.8343	11.1636	15.074	13.6272	14.701	9.8405	15.5719	14.1445	14.5295	10.997	13.979	10.2745	12.9441	6.3012	13.189	10.6911	11.2074	3.6576	13.6943	10.4075	12.2372	4.8889	14.5567
261	14.1108	11.6282	13.5022	13.4436	12.8397	14.166	14.1876	8.6479	13.9312	11.3554	12.8338	8.8602	15.1593	13.4678	14.3054	9.6834	14.337	16.0004	13.7792	11.9328	15.1077	13.3831	14.5538	9.6856	15.8079	14.3105	15.2794	11.155	15.2604	13.4505	14.579	10.5994	15.7423	14.1396	15.1297	11.4275	13.7966	11.4251	13.3469	6.7152	13.189	12.1804	15.9098	5.5704	13.46	14.3809	16.3823	9.2272	15.1569
262	27.3479	25.3329	28.3135	25.5698	31.9029	32.7894	32.7003	33.2867	28.7599	26.9008	26.0567	27.8734	24.3789	26.0098	25.931	24.1488	30.4322	19.1013	26.8607	30.1476	25.1337	26.9013	24.9386	25.6775	23.1087	24.539	23.4402	26.3988	26.5433	27.7758	28.3428	25.1375	23.4944	25.3358	24.1906	25.4443	28.3839	28.6141	26.445	30.3772	29.5041	33.5004	31.8748	31.8595	27.9286	25.3265	24.2374	27.643	24.2044
263	21.8848	22.3639	22.4129	23.6263	24.7577	25.8982	25.1246	27.3659	22.5802	23.3571	23.9	25.073	20.7783	21.4635	20.9638	22.0889	23.0073	21.7998	23.2696	25.2843	21.2537	21.816	21.6272	23.052	20.3631	20.5407	20.5092	21.5397	21.8688	22.2508	22.035	23.4825	21.0732	20.8627	20.7212	21.8178	21.7905	22.9299	22.002	24.306	24.0412	25.1973	24.7221	27.4856	22.1995	22.904	21.7785	24.7475	20.7219
264	16.9967	15.7003	16.8974	12.4228	15.4949	14.466	13.6268	12.7075	16.8664	15.0186	14.155	13.3025	16.918	16.9445	17.0573	14.957	16.7236	12.8006	16.6545	14.5435	16.9889	16.8285	16.2488	15.0826	16.5232	16.8217	16.404	16.0957	17.348	16.9205	17.2103	13.1004	16.3149	16.965	16.8802	14.4053	16.7981	14.2835	14.9966	13.493	14.8722	14.9244	15.1673	12.9809	16.8178	16.024	14.1051	12.9114	16.8954
265	14.7843	13.2491	14.6788	9.3546	12.9655	11.6855	12.4233	7.8524	14.6952	12.7377	13.5388	9.4824	15.65	14.678	15.1528	12.4076	14.9781	12.802	14.5513	11.123	15.5013	14.4398	14.9776	12.0612	15.9468	15.1414	15.7431	13.5374	15.5161	14.6431	15.5516	12.2091	15.4802	15.0151	15.6821	13.4875	14.9338	13.084	14.4277	9.6926	13.5752	12.4241	12.7588	8.2819	14.6384	13.2657	13.5774	9.4246	15.7072
266	15.6083	13.4422	15.6023	10.1243	14.9741	13.2985	14.0287	9.1827	15.0612	13.3541	14.5408	9.9315	16.3586	15.3413	15.907	12.6837	15.3993	13.9286	15.0144	11.5809	16.3014	15.1379	15.1398	12.2648	16.6662	15.8524	16.3596	13.4627	16.4081	15.1297	16.4811	13.2838	16.0916	15.7891	16.3236	13.4619	15.1776	13.9844	14.6657	9.7288	15.1019	12.7932	14.5174	9.447	15.0426	13.7442	14.7225	9.8761	16.3515
267	15.1146	13.1045	14.5924	9.3277	13.9442	12.4007	13.4179	8.0569	14.7314	12.9288	14.0624	8.9489	15.9646	14.7165	15.438	11.8433	15.2232	13.664	14.7564	10.8784	15.9014	14.6	15.1264	11.585	16.1974	15.3262	16.0221	12.9765	15.9277	14.9184	15.6023	12.3264	16.1816	15.2792	16.0127	13.0222	14.9679	13.371	14.3821	9.0045	14.3141	12.4297	13.5511	8.3553	14.6831	13.1674	14.1404	9.003	16.0405
268	14.3046	12.1271	13.6726	7.6233	14.4382	10.9658	12.2183	7.2646	14.0757	11.8713	13.1443	9.9145	15.3663	13.9411	14.7917	10.615	14.4366	12.7268	13.897	9.5086	15.2165	13.7405	14.5087	10.4202	15.9867	14.7908	15.5071	12.1702	15.2708	14.0985	14.8362	14.4603	15.7563	14.6368	15.4076	12.1084	14.3808	12.3613	13.5807	7.4861	13.233	11.1757	14.1986	6.3857	14.109	12.1041	13.2544	9.6655	15.4357
269	22.8931	22.3441	22.6608	22.4289	25.6174	22.579	25.7003	22.5685	22.8345	23.0879	22.9665	23.5767	20.7321	21.3257	21.502	21.0654	23.53	23.2833	23.6202	23.4493	21.0695	22.3644	21.4441	21.6957	20.8974	20.681	20.1886	20.3558	21.3434	23.3169	22.8466	22.8313	20.3184	21.1005	20.2745	20.79	21.8419	22.2719	21.9684	18.7198	25.6039	25.2686	25.1805	21.0963	22.4119	22.8665	22.7649	19.0582	20.297
270	19.5618	19.3744	19.6067	19.0488	20.9855	20.7639	20.8815	20.8254	19.8779	19.6989	19.6955	19.4918	19.4745	19.0589	18.4423	18.6795	20.2574	20.0112	20.2436	19.681	19.9205	19.302	20.1627	18.9592	17.839	18.5218	19.1203	18.4615	20.8019	19.7293	19.7182	20.29	19.4961	18.6484	19.6264	19.5633	18.4327	19.396	20.4305	18.327	20.6975	20.6998	20.7124	19.6049	19.7109	19.6647	19.5447	19.3098	19.6429
271	15.408	13.5996	14.7181	9.466	13.9091	11.81	12.5099	8.4434	14.9792	13.3888	14.2959	10.3247	15.2796	14.8387	15.0818	12.6706	15.0418	13.9596	14.7055	11.3373	15.1648	14.8289	14.8986	12.6238	16.0719	14.7624	15.506	13.8833	15.5237	15.4058	15.7579	12.7186	15.7891	15.0175	15.561	13.17	14.8065	13.8647	14.0601	9.7381	15.5734	11.8295	13.6861	8.236	15.0496	13.5296	14.4011	10.219	15.5807
272	14.0111	11.8515	13.2618	7.4133	12.5073	10.545	11.5498	5.6433	13.7982	11.6202	12.7973	7.3546	14.9295	13.704	14.6063	10.7909	13.623	12.4408	13.1088	9.5734	14.5825	13.5567	13.7562	10.4798	15.9966	14.7558	15.1877	12.3395	14.7693	13.9779	14.5334	11.3523	15.3019	14.4958	14.8111	11.408	14.1288	12.2027	12.6086	7.7964	12.8706	10.6537	12.0939	5.8134	13.9281	11.8792	12.9369	7.3695	14.8378
273	14.2531	12.0167	12.6901	6.0534	12.1792	9.817	11.0249	5.1468	13.3137	11.3413	12.8325	7.0812	15.2308	13.1362	14.7187	9.8338	13.3105	12.2084	12.644	8.4198	14.9965	12.9828	13.7182	10.0478	15.8884	14.6829	15.4059	12.182	15.0586	14.016	14.774	10.5911	15.6327	14.5652	15.1494	11.1893	14.3189	11.9135	12.715	6.4958	13.1552	9.8502	11.8173	4.4425	13.0153	11.4571	13.0763	6.0455	15.182
274	11.8775	9.2179	11.2846	2.7329	9.7705	9.7197	11.1032	3.8562	11.7225	8.6692	10.4237	2.6563	13.811	11.6684	12.8584	7.2601	11.9602	9.7862	11.6968	7.8817	13.5096	11.4738	12.4832	7.0172	14.5594	13.0485	14.1492	9.7628	12.8617	11.9416	12.5987	8.1487	14.4965	12.7587	13.9533	10.7214	12.0023	9.4445	12.4462	6.1237	10.0024	6.9472	8.8923	2.756	11.7731	8.908	10.6588	4.2102	13.9887
275	14.0618	11.0964	12.8617	5.4502	12.2445	10.2391	11.7287	2.4392	13.3768	10.9565	12.4881	5.3208	14.806	13.1339	14.4728	9.1406	13.9067	12.0916	13.3208	8.535	14.5458	12.9085	13.9814	9.0409	15.9622	14.3155	15.0069	10.6899	15.4946	13.1271	14.564	10.234	15.2899	14.1768	14.746	11.2379	14.2257	11.4073	13.0328	6.3798	12.8112	9.9845	11.5116	2.9434	13.3745	11.0908	12.6394	4.3247	14.7809
276	12.2654	9.8249	11.5948	3.8022	10.582	7.8725	9.6859	0.98399	12.1565	9.336	11.0751	3.6578	14.191	12.0733	13.1698	7.6167	12.6087	10.6739	11.9037	6.334	13.9427	11.8091	13.2671	7.4001	14.6306	13.3253	14.4554	10.0959	13.0324	12.4495	13.0981	8.612	14.8352	13.0839	14.285	9.8434	12.3075	9.9991	11.7211	3.9248	10.7319	8.0853	10.489	0.77565	12.3831	9.7069	11.2062	2.1644	14.3208
277	9.6342	5.9216	8.2906	-2.1263	6.2921	2.4422	5.1074	-6.2861	8.7584	5.1223	7.4504	-2.6026	12.11	9.3252	10.9931	3.4547	9.3989	6.6666	8.4122	0.86396	11.6359	8.6876	10.6543	2.9629	13.4554	11.2364	12.6363	7.0059	11.4112	9.4333	10.4681	4.508	13.0473	10.8115	12.3174	6.4552	9.9104	6.1931	8.6469	-1.8554	6.5409	2.8113	5.8322	-4.9738	9.5752	5.5735	7.7587	-3.247	12.356
278	11.3353	6.7635	9.8312	-1.3265	7.3173	4.0659	5.7034	-3.8731	10.882	6.2995	9.0581	-1.809	12.8658	10.0732	12.2609	4.5731	10.8207	8.132	9.9405	2.7571	12.4809	10.3731	11.4573	3.6993	14.3924	12.2303	13.2439	7.3235	13.039	10.3809	12.1072	5.5528	13.6977	11.9334	12.9392	7.0782	11.5593	7.0704	9.4496	-0.8227	8.9976	4.3584	7.1652	-3.0116	9.9146	6.7781	9.3627	-1.2244	12.9862
279	13.0691	10.2129	12.0782	2.3322	11.1315	8.4517	9.6837	0.86393	12.7389	10.0083	11.6742	1.9108	14.2978	12.4443	13.6895	7.4437	13.4086	10.9038	12.6652	6.4317	14.0943	12.1294	13.2215	7.1874	15.2419	13.6196	14.4828	9.2955	14.3988	12.5159	13.8877	8.8891	14.9581	13.4567	14.3153	9.5507	13.1463	10.3631	11.9105	3.2113	11.9619	9.2621	10.4304	1.7171	12.3454	9.5114	11.7939	2.85	14.3557
280	12.8479	11.071	11.9511	2.9856	11.9489	8.9201	11.0129	2.7471	12.4835	10.6632	11.5851	3.5866	14.3724	12.8571	13.549	7.6397	13.418	11.0887	12.6506	6.4616	14.162	11.9853	13.3346	8.0167	15.11	13.5505	14.5677	9.6261	14.0928	12.651	13.6715	9.4584	15.0057	13.3657	14.3937	9.9538	12.9361	11.0764	12.2475	3.8204	11.6287	10.2404	10.5472	2.3954	13.1617	9.7617	11.6774	2.9257	14.4311
281	15.8315	13.3781	14.9704	7.672	15.2402	13.231	14.455	11.3495	15.8744	12.4815	14.8068	10.4361	16.4763	14.1188	15.873	11.1576	16.1718	15.1013	15.673	11.1629	16.5282	14.9866	15.9414	11.0604	16.903	15.569	16.3863	12.4201	17.1161	15.7637	16.4041	11.7233	16.8433	15.5719	16.4152	12.6184	15.8898	12.635	14.6668	8.3421	15.7689	12.1746	15.2809	9.0738	15.3259	13.7913	14.84	8.3682	16.4547
282	24.602	24.6129	24.7369	23.5978	29.0113	29.8226	29.0695	24.8962	25.6482	25.6354	25.5476	21.3555	22.8532	22.7406	22.8905	23.3574	25.8195	26.1488	26.1161	26.9768	23.6789	24.0108	23.8608	24.0371	21.7482	21.9738	21.9368	22.5589	24.8611	25.2539	24.7083	24.5169	22.3995	22.5503	22.5652	22.3725	24.3406	24.3747	23.6483	25.223	28.6855	28.6146	28.1656	26.8514	23.4673	25.1439	25.1651	25.926	22.5959
283	21.1002	20.7167	20.0377	21.7403	22.9567	23.7464	23.1358	22.6232	21.4709	21.2796	20.6526	20.7548	19.967	19.415	20.393	20.0897	21.6715	22.0976	21.579	21.9453	20.34	20.9535	20.3557	20.3083	19.6577	18.9811	19.5526	19.4757	21.0007	21.0201	21.301	20.7332	19.798	19.1639	19.8324	20.4088	20.9114	20.6164	21.3092	21.347	23.426	22.9789	23.5409	23.0752	21.0325	21.6913	20.2661	21.2767	19.8517
284	17.8555	17.5374	17.6847	14.7798	18.9534	18.5618	18.8279	16.5014	17.9344	17.8186	17.7609	14.9824	17.6407	17.2244	17.7531	16.87	18.285	18.0993	18.2071	17.5472	17.715	17.6588	17.5808	16.916	17.8081	17.3626	17.5822	16.5096	18.1509	17.808	17.9622	17.425	17.7834	17.415	17.603	16.7947	17.8828	17.5729	17.5366	16.5944	19.2793	18.1935	17.0915	16.4858	17.7408	17.758	17.6993	16.4277	17.6225
285	16.9957	15.8189	16.5197	13.4212	16.2104	14.8556	15.6578	12.2772	16.9244	15.32	16.4307	13.0163	17.0016	16.3361	17.0584	14.9204	17.1776	16.6607	16.9317	13.9965	16.9829	16.6508	16.8037	14.592	17.4134	16.7542	17.3276	15.2864	17.3113	16.7215	17.2747	15.1846	17.568	16.7498	16.9794	15.4968	16.9901	15.8048	16.4623	12.6418	16.598	14.7192	16.1815	13.3525	16.8369	16.1774	16.4358	12.38	17.0043
286	14.3805	12.301	13.5756	8.2694	12.6628	12.212	12.3614	6.7408	14.0391	11.9164	13.1761	7.6689	15.2749	13.8617	14.9308	11.0852	14.2063	12.989	13.7282	10.5233	15.0611	13.9175	14.4864	10.7358	15.8344	14.8333	15.2491	12.3592	15.1435	13.9395	14.786	11.6161	15.4488	14.6593	15.3047	12.3952	14.4869	12.4215	13.6132	9.2948	13.107	12.5394	13.2068	6.9638	14.0674	12.3777	13.3126	9.4185	15.3372
287	15.0811	12.664	14.1424	8.9327	13.6776	11.9658	13.0239	7.207	14.8844	12.5283	13.7674	8.6094	15.9292	14.2419	15.4058	11.1982	14.7522	13.3399	14.3011	10.564	15.8348	14.4921	14.7752	11.0291	16.5286	15.1825	16.1608	12.3516	16.0755	14.2032	15.4539	12.0271	16.486	15.0701	15.9131	12.3444	15.1945	12.8691	13.7531	8.8072	13.9005	12.0657	13.0238	7.5768	14.7665	12.5834	13.9062	8.5599	15.9539
288	14.7586	12.7847	14.0934	7.969	13.7772	11.9497	13.1293	7.2071	14.5041	12.5624	13.8316	7.6109	15.4677	14.2345	15.1925	11.1955	15.0138	13.6473	14.5172	10.4936	15.3043	14.176	14.9697	10.969	16.0852	15.0913	15.5402	12.4895	15.4461	14.5078	15.2924	12.0061	15.8098	14.9764	15.4851	12.5361	14.7888	12.8782	14.0714	8.5736	14.1837	12.0339	15.2587	7.6088	14.6309	12.8197	13.8977	8.3352	15.5152
289	19.3931	18.1446	18.8899	15.946	20.7704	19.558	20.6237	17.6005	19.7467	18.5825	19.0474	16.1416	19.1827	18.1867	18.7951	16.8021	19.6908	19.0835	19.5731	17.9725	19.5151	18.8201	18.5322	17.0408	18.9687	18.2492	18.865	16.7391	20.2141	18.7036	19.5732	17.9757	19.2478	18.4374	19.0307	16.9965	19.3767	18.1612	18.2881	16.0108	19.6319	19.1997	20.4103	17.2086	19.3662	18.3007	18.9539	16.722	19.0766
290	20.8945	21.3681	21.2239	20.9783	23.7031	24.2618	23.7369	23.4513	21.3142	21.8169	21.7563	21.4249	19.6646	20.3243	20.1745	20.4749	22.2843	22.4788	22.3418	22.2575	19.9716	20.5652	20.7288	20.7248	19.4	19.7735	19.2974	19.8342	20.5397	21.4418	21.1835	21.1137	19.5128	20.0611	19.5631	20.3167	20.6405	21.2128	21.2273	21.0797	23.6438	23.6666	23.6987	23.2792	21.3032	21.881	21.4643	21.4494	19.5711
291	22.0615	22.7559	22.3424	24.4021	25.0052	25.9735	25.2779	27.9179	22.6351	23.299	22.898	25.0135	20.9935	21.341	21.0912	22.2869	23.1353	23.7125	23.325	24.34	21.4595	21.8337	21.5526	22.6131	20.3637	20.6077	20.5066	21.2938	22.1433	22.433	22.086	22.8122	20.7233	20.9369	20.8159	21.8304	21.9199	22.5849	22.3482	23.7624	24.9917	25.3281	25.1944	27.4686	22.3557	23.3181	22.6182	25.1007	20.8493
292	25.837	27.1099	26.4895	30.7346	30.7428	32.2555	31.5392	35.2542	26.84	28.5725	27.3652	31.6353	23.5076	24.8402	24.1278	27.0853	26.8808	28.1946	27.2084	30.5073	24.2483	25.7588	24.5121	27.7584	22.3456	23.3842	22.6911	25.0666	25.1857	25.8974	25.6063	28.1857	22.853	23.9453	23.2706	25.7521	25.5447	26.887	25.8927	31.0394	29.5625	31.2771	30.0842	34.4943	26.3189	27.9636	26.9661	32.0039	23.2816
293	27.4777	31.0398	28.7347	36.6505	33.4056	36.2677	34.434	43.1004	28.5659	31.6445	29.8931	37.8402	24.8984	26.9128	25.5796	31.5013	29.0813	31.087	30.6376	35.7933	25.7533	27.6476	26.4248	32.2752	23.2344	24.9147	23.9817	27.9859	26.7152	28.1627	27.1745	31.299	24.0431	25.5607	24.3875	28.7676	27.0882	30.6699	28.2995	36.1319	32.411	35.1215	33.7908	41.993	28.2106	31.1377	29.3457	37.0874	24.3965
294	31.1201	34.9494	32.5944	43.5658	38.5778	42.4318	40.1689	51.1106	32.6498	36.5945	34.0136	45.0383	27.1751	30.2215	28.4867	36.2226	32.5907	35.5011	33.7759	41.5329	28.2588	31.4684	29.3368	37.255	25.3726	27.5587	26.0159	32.0583	29.4419	31.6047	30.4245	36.4676	25.9995	28.4054	27.0814	33.0136	30.7072	34.5396	31.9314	43.1688	36.9872	40.9887	38.6037	49.901	31.8921	35.8579	33.3821	44.6156	27.0887
295	20.732	21.8589	21.2733	24.4161	20.3033	20.5902	20.3454	23.8096	20.8274	21.5581	21.2276	24.2084	18.8779	18.8683	17.9046	23.0326	20.7133	21.2873	21.0029	22.104	18.9021	21.1357	19.0205	22.8494	18.7048	18.4433	18.8528	20.266	18.8227	19.207	17.6601	22.2936	18.6982	18.3625	18.8881	22.449	19.0847	21.8844	19.4595	23.5187	20.6188	20.7402	20.8391	24.182	20.796	21.8119	21.2207	24.242	18.9033
296	17.9556	17.2194	17.4309	17.6644	16.7972	16.5191	15.3117	16.8107	17.1174	17.5864	17.1679	17.3106	17.5194	17.4163	17.6	17.7354	17.1427	17.3522	16.8689	17.0781	17.515	18.1003	17.5002	17.9544	17.6559	17.6209	17.5728	17.5781	17.4579	17.4023	17.4512	17.6383	17.5477	17.566	17.5285	18.8335	17.5871	17.2924	17.488	17.4541	17.2449	16.2831	17.2285	17.2107	17.9569	17.6202	17.3297	17.5758	17.5598
297	19.1218	18.5539	18.9896	18.405	18.9662	19.6036	19.6198	19.8276	18.5494	19.8008	18.699	19.6893	18.7248	19.0968	19.0485	18.5362	19.5722	19.8355	18.5892	18.6921	18.8524	19.0799	19.1292	18.4654	18.601	18.6926	18.597	18.186	18.9676	18.6369	19.4796	18.3003	18.679	18.8748	18.6566	19.3762	19.4561	18.5875	19.5451	18.6184	19.8393	19.7285	19.4921	19.8085	19.1888	18.873	19.2697	19.7547	18.6935
298	21.9938	21.8021	23.6182	24.6147	25.8509	26.2434	24.5737	28.4524	22.15	23.2239	21.9262	25.3197	20.9645	22.5038	22.0574	21.6133	23.0493	23.3508	22.2975	23.729	21.0592	21.9697	22.4347	21.9981	20.808	21.4997	21.0419	20.4526	20.9393	21.09	22.6224	22.0117	21.1413	21.8505	20.7393	22.337	22.8043	21.8292	22.8585	23.6096	23.8244	24.5307	24.9561	28.3203	22.5269	22.1386	23.9453	25.5417	20.7611
299	24.3894	24.8962	24.0435	27.4935	26.5123	27.6659	28.0466	31.278	23.7682	26.641	24.5726	30.6974	21.68	22.9827	22.3624	25.4365	24.037	25.4574	24.2129	28.1126	22.1319	24.4958	22.7406	26.1768	20.9773	21.8746	21.2732	23.6238	22.569	23.9475	23.1633	26.2249	21.3057	22.2392	21.5014	25.3008	23.2605	24.5188	23.7116	28.8049	27.4429	28.2612	27.3072	30.7231	25.023	25.9672	24.377	29.4631	21.5244
300	26.5407	28.7365	27.5477	33.4816	31.2059	33.879	29.3426	37.8627	27.2107	30.1636	28.1705	35.8212	23.788	25.92	24.473	29.5643	27.4564	29.358	28.0274	33.051	24.4683	26.778	25.0725	27.6091	22.5586	24.2057	23.0653	26.7651	25.2468	26.6491	25.9257	27.4585	23.0634	24.7675	23.5505	28.0771	26.0506	28.4472	26.9704	34.0984	30.5683	29.7852	29.5157	36.984	27.1247	28.4938	28.0488	33.1303	23.5673
301	23.828	25.3388	24.1269	29.4312	26.2838	27.1077	27.064	32.0577	24.3969	26.2385	24.7438	30.6706	21.1883	23.2742	23.0142	26.3661	24.6589	25.5439	24.8974	28.6847	21.4796	24.1233	23.4158	26.0628	21.2758	21.9984	21.6634	24.3724	22.8551	23.7549	23.9686	25.6786	21.6026	22.3043	21.0863	25.2194	24.1693	25.1904	24.8387	29.8858	25.997	27.3194	26.1329	31.6241	23.9635	25.6257	24.459	29.9071	21.0905
302	19.2917	19.309	19.1001	21.1643	19.8361	21.9263	19.0515	22.9314	18.9767	19.6094	19.0611	21.0015	18.6629	18.98	19.1494	19.9555	19.0205	19.2811	18.9585	20.4948	18.6793	19.4606	19.132	19.5997	18.5932	18.7775	18.6674	19.4852	18.8523	18.9377	19.2164	19.3111	18.5927	18.793	18.6169	19.8741	19.4054	19.3336	19.5002	21.2468	19.117	19.342	20.6316	23.0083	18.9894	19.3249	19.0868	21.2507	18.649
303	17.608	17.9635	18.4506	17.1733	18.3366	18.6716	18.4445	14.6781	17.8546	18.1112	17.9543	18.8788	18.4679	18.2699	18.0906	18.2603	17.6935	17.8236	17.7777	17.5205	18.5098	17.6337	17.6991	17.5988	17.9833	18.3066	17.9453	17.7037	17.4417	17.5635	17.6139	18.265	17.9321	18.322	18.4138	18.2632	17.6983	17.9932	17.6431	17.6872	18.1012	17.0904	15.4615	14.8885	18.2709	17.5329	18.3736	17.5876	18.4471
304	13.9946	12.144	12.9919	10.932	10.936	9.675	10.0099	7.5993	13.2271	11.8364	12.6095	8.7052	14.3115	13.7428	14.523	11.7533	13.2459	12.2063	12.7396	10.2664	13.83	13.7835	14.2589	11.3713	15.6772	14.6322	15.329	13.1243	14.3694	13.466	14.0634	11.3047	15.3717	14.3231	14.4243	13.1293	14.0313	12.3349	13.4045	9.755	11.6778	10.355	10.4452	6.977	13.3984	12.0995	12.6696	10.997	14.453
305	13.7309	12.4746	14.0548	9.2402	12.6994	9.7054	12.2688	7.6238	13.6779	12.1931	13.1392	9.171	16.3078	14.3832	15.0053	11.7385	13.6569	12.5459	13.312	9.5699	16.1851	13.3833	14.2318	10.9068	15.86	15.3327	15.4798	12.6293	14.287	13.4941	14.1023	12.3186	15.6092	15.1506	16.2716	12.9185	13.9403	12.6139	13.2723	8.5065	12.7537	10.1736	12.2965	7.6425	14.216	11.8891	13.7467	9.3652	16.3349
306	14.8879	13.6538	14.7519	10.1051	14.0165	12.4304	13.3526	9.2499	14.9104	13.5322	14.3822	10.2086	15.5376	14.9851	15.6408	12.6877	15.0671	14.0297	14.7038	11.3121	15.2907	14.4636	15.2468	12.1569	16.4468	15.6478	16.1062	13.5132	15.4403	14.7179	15.2986	13.0174	16.2905	15.5142	15.5838	13.8068	15.0634	13.7526	14.4657	10.0481	14.3243	12.2425	13.6855	9.4162	15.1494	13.3243	14.5648	10.1756	15.6088
307	15.7641	14.2496	15.1996	10.8782	14.7971	15.2003	14.2134	10.4193	15.5123	14.2042	14.9808	11.0994	16.5593	15.3432	15.9025	13.2143	15.7957	14.8007	15.3829	12.5805	16.4792	15.3216	15.874	12.971	16.7401	15.9463	16.4276	14.1511	16.2755	15.4547	16.0503	13.6163	16.6276	15.8486	16.5182	14.3243	15.7983	14.3337	15.233	11.3525	15.0435	13.5808	14.4062	10.6118	15.5972	14.2322	15.0474	10.7916	16.576
308	19.9692	20.5263	20.8937	20.4935	22.8461	23.1992	22.8151	21.4044	20.7694	21.0025	20.9008	21.201	20.1123	20.0451	20.4111	19.8884	21.0095	21.1244	21.1557	20.5149	20.4759	19.6578	19.771	19.6687	19.3281	19.6744	19.3247	18.983	20.0039	20.1774	20.1925	20.5463	19.5296	19.9315	19.9629	19.6519	19.9694	20.4262	19.9842	19.6879	22.2654	21.4799	21.7468	21.0262	20.8812	20.3872	21.0551	20.7978	19.9965
309	22.7468	23.4217	22.6757	25.0316	25.2532	26.5171	25.3471	28.2735	23.1699	24.1389	23.4805	25.9919	21.1612	21.7554	20.7322	23.1827	23.5513	24.1936	23.7312	25.5501	21.5981	22.5876	22.0443	23.6537	20.5621	20.8485	20.743	22.0534	22.4	22.8365	22.6278	23.2607	20.8905	21.1638	21.0022	22.5643	22.509	23.2806	22.833	25.3662	24.9646	26.1334	25.3718	27.723	22.7614	23.9941	22.9859	25.079	21.0254
310	25.6685	27.6384	26.4891	31.7806	30.3104	32.18	31.1554	36.5362	26.4747	28.6584	27.2751	32.9342	23.3307	24.9634	24.4233	28.0243	26.7493	28.2554	27.3027	31.3086	23.9959	25.7206	24.652	28.5817	22.2228	23.4622	22.6462	25.7094	24.8625	25.9467	25.3204	28.3149	22.7238	23.991	23.1042	26.4199	25.3326	27.397	26.0902	31.8321	29.3815	31.4228	30.0239	35.7589	26.1344	28.2443	26.9658	32.4895	23.1254
311	28.8406	32.1839	30.1321	39.0749	35.1229	38.5131	36.2887	45.4007	30.0733	33.5258	31.3521	40.4971	25.6848	28.168	26.278	33.246	30.2594	32.6872	31.1726	37.6386	26.5946	29.1257	27.5326	34.0309	24.0422	25.9021	24.7326	29.7591	27.5257	29.3764	28.28	33.1753	24.7293	26.6045	25.3913	30.6682	28.4409	31.8452	29.6848	38.9337	33.9736	37.2368	35.0705	44.3464	29.5572	32.9382	30.8086	39.8031	25.406
312	26.5439	29.2325	27.045	35.4056	30.2481	34.7203	30.9952	39.8193	27.3699	30.2647	28.3285	36.3218	23.1042	25.8	24.1112	30.5439	27.5463	29.5743	28.1203	34.5436	23.6053	27.0505	25.5454	31.6508	22.7711	23.9869	23.3675	28.219	25.9564	26.9692	25.9211	29.7222	23.2652	24.447	22.9524	28.6101	26.2667	29.0223	27.406	36.37	29.8726	33.263	30.7102	39.0883	26.6605	30.2016	27.5377	35.4322	22.9526
313	31.1641	35.5669	33.4115	43.5634	37.5577	41.6519	39.1277	49.9381	32.3884	37.0517	34.2043	45.3332	27.2557	30.9512	29.7998	37.5529	32.2026	35.5089	33.5971	42.2839	28.2732	31.661	29.6182	38.0032	25.22	28.2488	26.1306	32.6695	28.6546	31.7673	30.322	37.7803	25.9956	29.1123	26.9375	33.885	30.7076	35.1578	32.3173	44.4603	36.2457	41.2359	37.7392	48.8847	32.2266	36.3518	34.168	44.2346	26.9447
314	28.8892	33.3728	30.8022	43.2462	35.7167	40.0616	37.2913	48.573	30.0988	34.5852	31.8844	44.5861	24.5566	28.3185	26.9898	35.6655	30.0853	33.1709	31.2519	40.3811	26.5672	29.6354	27.6653	36.4265	24.1677	25.869	24.9958	31.5733	27.7152	29.8696	28.0355	35.1389	24.7838	26.4289	24.3902	32.1549	28.5553	33.073	30.506	43.0949	34.577	38.6126	36.0924	47.8109	29.8346	34.2852	31.4076	43.9011	24.3783
315	31.1898	35.9733	33.2316	47.3937	38.4405	43.2594	40.5238	52.9846	32.2731	37.3694	34.256	48.9106	28.3834	30.9892	28.6983	38.6124	31.9947	35.6127	33.4529	43.7967	29.0086	31.9603	29.6862	39.2466	25.2234	28.2657	26.2007	33.5636	28.7681	31.6919	30.1836	37.9484	25.9533	29.0613	27.993	34.5605	30.7701	35.6027	32.4286	46.7891	37.0874	41.9196	38.8907	51.8347	32.005	37.1053	33.9468	48.2831	28.0304
316	35.2054	37.553	34.4752	53.9435	43.6001	47.8329	43.7856	59.6543	36.6287	39.0591	35.6473	53.5759	29.6156	34.5941	29.8576	40.4515	36.3192	38.2982	34.815	47.189	31.3022	36.1179	33.2565	42.6448	27.4021	30.908	28.6657	38.0261	31.937	32.5355	33.9796	40.1877	28.3754	31.9046	29.2773	39.3375	34.6461	37.164	33.3716	50.8614	42.1499	46.2525	44.3511	57.0337	33.1676	38.2952	35.3335	51.5504	29.2544
317	24.707	29.0261	26.6304	37.5291	26.4682	31.4794	29.1547	40.5625	25.5366	29.7258	27.4509	37.9538	22.6972	24.5335	22.9676	31.6883	25.4399	29.1384	26.6751	32.5392	23.0971	25.5871	23.9852	34.0036	22.0206	22.8857	22.6924	29.1658	23.2531	25.115	23.7929	29.3162	22.3073	23.0639	22.5903	28.7141	24.5647	28.9	25.9183	35.9847	26.1047	31.048	29.1523	39.733	25.7465	28.2842	26.9045	37.3253	22.5996
318	18.7784	19.395	18.2539	23.4526	17.5924	19.7949	17.8257	22.9849	18.794	19.1439	18.4533	23.2863	18.267	19.1268	18.0798	21.3915	18.1154	18.8288	17.6701	20.6563	18.031	19.3026	18.6103	22.3503	17.7788	18.7468	18.3515	21.4558	17.7414	20.047	18.1969	20.3581	18.0331	18.7209	18.2793	21.1536	18.8113	19.496	20.6631	22.4433	17.6916	20.291	20.0475	24.119	17.9044	18.8847	17.9132	23.1395	18.3119
319	16.6574	16.1769	15.9133	16.1993	14.6922	15.3427	14.4075	16.6312	16.8035	15.8399	15.792	17.2374	17.765	16.7632	17.1247	17.3051	16.017	16.4989	15.2158	16.5754	17.0401	16.8527	16.7657	18.4943	17.1111	17.2015	17.4517	18.6774	16.4774	17.1101	16.3625	16.7077	17.2944	16.9556	17.7498	18.1034	16.7416	16.3096	17.5117	17.9269	14.8207	15.459	15.2965	16.3219	15.7012	16.4979	16.841	17.1625	17.7978
320	14.2582	13.0845	13.5335	11.1495	11.3089	10.5745	11.0216	9.028	13.5902	12.5842	12.9372	11.2181	15.2882	14.4853	14.829	13.3914	13.2687	12.6486	12.7006	11.6012	14.6699	14.2179	14.5921	13.4872	15.8767	15.3012	15.6204	14.928	14.4463	13.909	14.2139	13.1691	15.55	15.0119	15.3635	14.1718	14.4153	13.2804	14.0964	11.8851	12.2802	11.0948	11.7129	9.4298	13.6593	12.9217	13.4205	11.2393	15.406
321	12.0218	9.3329	11.0149	6.3235	9.2554	5.5312	6.7034	3.8269	10.6853	8.5774	11.264	4.5517	13.3613	12.0558	12.6677	8.9209	10.5325	10.162	11.2856	8.803	12.7646	11.8208	12.2033	8.874	14.4296	13.2145	13.9276	11.3496	12.3145	11.0124	11.9928	10.0738	13.9523	12.789	13.4827	10.5084	12.0843	9.6039	10.9886	8.3914	9.7023	6.8669	9.6143	2.9388	11.0642	8.9983	10.7193	7.1793	13.5345
322	12.0326	9.5606	11.1249	5.1391	9.0133	6.2756	7.674	1.7532	10.9934	8.9235	10.8182	4.2271	14.0002	12.0168	12.7543	8.6101	11.6368	9.9754	11.0168	6.7837	13.1531	11.6267	12.4666	8.5649	14.5356	13.3384	14.0132	11.1747	12.8603	10.9333	12.2761	9.0697	14.1377	12.9637	14.0641	10.1326	12.1798	9.7925	10.7762	5.9029	9.4161	7.2242	8.5618	2.177	11.5758	9.209	10.7455	5.1442	14.126
323	12.7457	10.3711	11.867	5.7934	10.3876	7.6994	9.1128	3.0322	12.0882	9.8717	11.3768	5.1053	14.0687	12.5675	13.4703	9.1782	12.1969	10.8895	11.7392	7.5804	13.7962	12.2462	13.1561	9.1581	15.0393	13.78	14.5454	11.26	13.6393	12.0465	13.0961	9.7084	14.7338	13.4767	14.1384	10.8069	12.8909	10.5636	11.8067	6.3468	10.6166	8.409	9.7907	3.3691	12.379	10.1257	11.5504	5.6728	14.1895
324	16.0096	14.9812	16.0202	12.346	15.8135	14.7689	15.2737	12.1978	16.1041	14.8942	15.8893	12.3747	17.1882	15.9788	16.2883	13.9147	16.9602	15.6463	16.2826	13.7911	16.5671	15.5677	16.0681	14.1905	17.0183	16.4775	16.7432	15.1631	16.7456	15.7515	16.2318	14.6495	16.9611	16.4421	17.1166	14.7356	16.0238	15.0385	15.5455	12.8495	16.0446	14.9864	15.6299	12.0543	16.2986	14.7478	15.9411	12.4837	17.1783
325	16.7013	15.1788	15.6213	12.9102	15.853	14.362	15.4799	11.4065	16.3455	15.1813	15.8415	12.2538	15.9949	15.7903	16.5509	14.2679	15.5511	15.9357	16.2811	14.0441	16.8528	16.283	16.7329	14.4331	17.1357	16.1995	16.8917	14.5885	17.0219	16.5998	16.9387	15.1322	17.0818	16.1113	16.0248	15.1615	16.7216	15.2413	16.3936	12.9852	15.9119	14.506	15.408	11.836	16.1093	15.5357	15.5627	13.4473	16.0547
326	13.9617	11.345	12.4066	7.3315	10.8644	8.7638	10.3795	6.5596	13.0263	10.9897	12.1353	6.4307	14.5963	13.0898	14.2299	10.2898	12.6989	11.9112	12.5822	8.7734	14.5189	13.4925	14.3382	10.1662	15.5002	14.1583	15.0724	11.888	14.4008	13.7151	14.3516	11.0543	15.2405	13.8771	14.6398	11.8845	14.1078	11.5169	13.4442	7.4317	11.4717	9.2509	10.6424	5.8898	12.9684	11.6499	12.1317	7.6928	14.6988
327	14.5181	12.4808	14.0487	8.4383	12.6345	10.5572	12.2222	7.094	14.1326	12.2336	13.3936	7.8015	15.9089	13.9057	14.9127	11.1312	15.0467	13.1543	13.8705	10.1218	15.2353	13.971	14.7759	11.1279	16.0389	15.2367	15.6289	13.3882	15.2654	14.2048	14.8802	11.809	15.8686	15.0863	15.8987	12.5262	14.6013	12.5989	13.9043	8.6081	12.7825	10.9696	12.1045	7.2855	14.0001	12.4456	13.8284	8.2795	15.9508
328	15.349	13.46	14.8061	9.6251	15.4738	12.1868	13.3308	7.3222	14.9715	13.2933	14.3239	9.4997	15.8993	15.3404	15.5241	12.1581	15.2137	14.1906	14.8243	11.2833	15.8478	14.8364	15.5132	12.2032	16.4729	15.6581	16.1136	13.7038	15.9605	15.0972	15.6814	12.8559	16.3556	15.5459	15.9017	13.3839	15.3988	13.5531	14.7993	9.7834	15.6269	12.6759	15.0111	8.1746	15.8721	13.6446	14.6806	10.0245	15.9489
329	13.3679	11.5966	12.9464	7.147	11.7435	9.5256	11.0377	9.5092	13.3191	11.2539	12.5263	6.5984	14.8208	13.4096	14.351	10.2476	13.3552	12.1985	13.0108	8.9493	14.6496	12.8835	13.7824	10.1579	15.6411	14.4612	15.1939	12.0737	14.6079	13.0239	13.7694	10.8765	15.4184	14.2328	14.8612	11.7835	13.5035	11.7422	12.7054	7.3457	12.163	9.9484	11.3605	5.4756	13.4555	10.9925	12.7166	7.0165	14.9109
330	19.6445	18.8186	18.4993	15.8027	19.6305	18.7798	18.9692	17.9458	19.7955	17.7627	18.2053	16.1985	18.1333	17.9106	18.8223	17.4201	18.793	18.4419	18.6833	17.071	19.253	19.0451	19.2664	17.8318	18.7922	18.118	18.6611	16.4706	19.8169	19.5812	19.8304	18.3821	18.9887	18.252	18.0279	17.7312	19.5122	18.7351	19.3228	15.8297	18.9997	18.636	18.8197	16.8525	18.5102	17.7126	18.5426	15.9443	18.0858
331	24.6458	26.0682	27.1104	28.338	28.2861	29.7194	29.855	37.4283	25.5035	27.0421	28.5057	28.7484	23.4848	25.2744	24.2986	25.806	27.6109	27.101	28.8405	28.8453	24.602	24.4472	25.0234	26.5769	22.5504	23.7245	22.933	24.829	25.6696	25.0064	25.9259	26.5304	23.1634	24.341	23.2083	26.0907	25.707	25.8176	24.9411	28.2323	28.0733	29.1891	28.1457	31.6174	26.825	26.7308	27.6914	28.4785	23.246
332	15.3869	13.1385	14.7103	13.4884	13.7301	13.0555	13.5657	12.2523	14.5228	13.9936	13.6178	12.4942	15.2811	15.7653	14.9554	14.2965	14.897	14.0371	13.5053	13.9273	15.0094	15.2332	15.7508	14.4418	15.9449	14.3794	15.6522	14.9646	16.0167	15.023	15.3711	14.3101	15.6877	14.0137	15.4136	15.0074	15.3911	13.4514	14.8643	13.6939	13.7198	13.3998	13.7423	10.1127	14.9875	14.0823	14.1987	12.7087	15.4104
333	11.292	8.9204	11.3898	4.7877	7.922	5.7291	6.7294	1.2684	11.0635	7.9614	9.9656	3.571	13.4631	12.8289	12.9325	7.7164	10.8249	8.8477	10.3431	6.3799	13.1409	11.4497	13.2059	7.3708	14.4335	13.2081	13.9884	10.758	13.6274	11.3597	12.7731	7.9061	14.139	12.8074	13.5616	10.9864	12.6573	9.2591	11.1421	4.9029	8.8385	6.4347	7.6826	1.3331	12.0341	8.3108	10.5082	3.7052	13.6224
334	12.3198	10.0005	12.4563	5.1467	10.0725	7.4686	8.9987	3.2337	12.6822	9.8803	11.3449	3.6914	14.2028	12.5795	13.4609	8.6535	12.1841	10.0956	11.8133	7.2548	13.7924	12.7128	13.1595	8.1577	15.137	13.0449	14.446	10.8655	13.4653	12.9243	13.4457	9.2356	14.6992	12.6729	14.2566	11.1354	13.195	10.285	12.3772	5.4354	10.1097	9.1304	9.5217	3.6757	13.1442	10.2756	11.9623	3.9808	14.3155
335	11.9829	8.5286	11.0153	2.6408	8.5548	5.6601	7.4896	-0.22625	10.696	7.7143	10.2353	2.0945	13.3634	11.9265	12.7923	6.5615	11.5968	9.4306	9.8809	4.7665	13.1592	11.0351	12.6548	6.4084	14.3202	12.5919	13.8536	9.8908	13.0323	10.9919	12.2455	7.3872	14.1213	12.3602	13.4485	9.3875	11.8843	8.7102	10.573	3.366	9.529	5.8543	7.3169	0.24463	11.6513	7.8772	11.0861	2.6783	13.5035
336	10.8826	7.6156	10.3127	1.0772	8.008	4.5258	6.6934	-1.8337	10.0309	6.9271	9.4145	0.49402	12.892	10.7977	12.1521	5.5336	10.4541	8.1189	10.1464	3.2325	12.5504	10.5069	11.6656	5.4173	13.9844	12.1175	13.2954	8.5276	12.1901	10.2474	11.5703	6.4985	13.6019	11.763	12.9794	8.3044	11.1483	7.7505	9.7445	1.659	8.0351	4.9689	7.1741	-0.98416	10.8641	7.0965	9.8955	0.21124	13.0399
337	11.644	8.3983	10.604	1.7699	8.8573	4.4829	6.7026	-1.0986	11.2345	7.9017	9.6704	-0.11018	13.4438	11.317	12.5607	6.194	11.3443	9.1389	9.6933	2.5845	13.0072	9.9776	12.2457	6.0275	14.4239	12.6638	13.7403	9.0042	12.9387	11.3502	12.3006	7.2846	14.088	12.3614	13.5022	8.7343	11.8342	8.5781	10.802	1.4236	9.2103	5.7093	8.1909	-2.4879	11.3893	8.0868	9.2815	1.1958	13.5638
338	9.8362	5.7138	8.3156	-2.3094	5.6919	2.8636	5.1835	-6.0526	8.1473	4.9774	7.3782	-2.1878	12.2012	9.4836	10.9855	3.4465	9.2488	7.0851	8.4157	1.0202	11.4417	8.9464	10.5542	2.9813	13.4817	11.1302	12.7539	7.1554	11.3733	8.4954	10.3705	4.4261	13.1243	10.6834	12.302	6.329	9.8615	5.9722	7.8809	-2.162	7.166	2.6356	4.9255	-5.8216	9.1911	5.4145	7.6088	-2.2204	12.364
339	8.9009	4.643	7.5008	-4.3065	4.3454	0.61601	3.212	-8.1922	8.5751	3.8641	6.5382	-4.8771	11.4965	8.6109	10.2264	2.2955	8.2347	5.5426	8.8825	-0.83841	10.7254	8.0207	9.8028	1.4924	12.9285	10.706	12.0592	5.7442	10.6084	8.751	9.7646	3.1846	12.4527	10.2428	11.6164	5.2316	9.1907	4.9332	8.0796	-3.9205	5.49	1.2205	3.9989	-7.7749	8.4681	4.5661	6.9636	-4.8029	11.6802
340	11.12	7.5933	10.1029	-0.35539	7.8215	5.1689	7.4078	-2.0948	11.0019	7.1431	9.1116	-0.52182	13.0202	10.674	11.8514	5.3784	10.5562	8.076	10.6909	3.1437	12.395	10.3641	11.8238	4.5172	14.1	12.4058	13.2467	7.5744	12.6369	11.08	12.0655	6.2414	13.668	12.122	13.0773	7.6445	11.4584	7.8027	10.3616	-0.18303	8.1364	5.6654	7.9849	-2.4287	11.0081	7.9598	9.8038	-1.3068	13.1416
341	13.5073	10.6205	12.5493	4.294	11.9667	9.2231	11.0088	2.7418	13.0446	10.4068	12.1225	3.9812	14.7532	12.8301	13.9101	7.874	13.5848	11.5919	13.1379	7.2161	14.4642	12.6281	13.8531	8.0727	15.4617	13.9075	14.8232	10.3048	14.7522	13.0255	14.192	9.5347	15.2514	13.759	14.7493	10.2747	13.5973	10.7242	12.4278	4.3876	12.024	9.4674	11.2994	3.1014	13.3755	10.2131	12.3288	3.8018	14.8104
342	14.895	12.507	14.0407	7.4241	14.4023	11.7227	13.1611	6.5469	14.4557	12.4157	13.9689	7.0819	15.788	14.1715	15.2192	10.1247	15.4731	13.8712	14.8521	9.9341	15.7381	14.0829	15.0571	10.4272	16.2819	14.9003	15.8387	12.2638	15.9409	14.4019	15.4163	11.6435	16.2402	14.8201	15.7568	12.0278	14.8729	12.5606	13.9082	7.5092	14.5722	11.8255	13.3243	6.8394	14.7543	12.3262	13.9039	7.4365	15.8127
343	13.2971	10.4569	12.1686	4.7509	12.0169	8.3902	10.0267	2.5944	12.7681	10.1165	12.1226	3.9577	14.6913	12.7056	14.1422	7.7158	13.9285	12.0548	13.1802	7.3716	14.6172	12.5579	13.6098	8.3803	15.4442	13.6524	14.9966	11.0098	14.4654	12.8568	13.7676	9.5474	15.3641	13.4316	14.7088	10.3621	13.2547	10.5656	11.6535	4.9335	12.6527	8.5854	10.4001	3.5441	12.9305	9.5011	11.8905	5.0498	14.7628
344	12.3405	9.3568	11.3451	2.8949	10.0671	7.1477	9.0115	0.94078	12.0039	8.9585	10.7828	2.4573	13.9563	11.9006	13.177	7.5157	12.4012	10.346	11.6463	5.5623	13.6326	11.5467	12.8533	6.9641	14.8574	13.2704	14.2593	9.7406	13.602	12.0828	13.0186	8.3154	14.6124	13.0213	13.9993	9.4022	12.512	9.5231	11.7602	3.0549	10.6448	7.6795	9.4829	0.95062	12.1095	9.6266	11.0533	2.6805	14.0557
345	12.6031	9.6823	11.6701	3.1695	10.2457	7.7223	9.57	1.4484	12.2788	9.337	10.9937	2.8796	14.107	12.1278	13.2172	7.4407	12.3755	10.3667	11.6747	5.8411	13.6862	11.7488	13.1006	7.1845	14.9658	13.4493	14.3024	9.6973	13.8476	12.3346	13.3222	8.6128	14.6664	13.2243	14.1391	9.6264	12.801	9.8402	11.654	3.2906	10.5546	8.1743	9.9901	1.2067	12.4491	9.4773	11.4018	2.6167	14.198
346	11.0149	7.523	9.8867	-0.069688	8.0866	4.5881	6.6976	-2.8776	9.8712	6.9531	9.1535	-0.40231	13.0208	10.592	12.118	4.7391	10.9439	8.5369	10.0756	2.9716	12.6125	10.1387	11.6322	4.7557	14.1381	12.0482	13.4383	8.1073	12.3936	10.0922	11.7057	6.3532	13.8214	11.6916	13.089	7.7796	11.1732	7.7342	9.5079	0.15233	8.7043	4.6673	7.2926	-2.5225	10.6265	6.7533	9.4899	-0.3513	13.1499
347	12.4775	9.4251	10.5768	2.534	10.0874	7.2547	8.079	-0.11173	13.1028	9.0756	10.7911	1.9277	14.0107	11.9569	13.06	7.7318	12.2441	10.1148	11.4888	5.3648	13.5718	11.553	13.041	6.7255	14.8907	13.4754	14.1835	9.2796	13.9381	13.0023	13.2964	8.2461	14.5803	13.2736	14.0384	9.2203	12.7123	9.5646	12.3017	2.6372	10.3531	8.3528	8.6292	0.5174	12.3703	10.22	10.2735	1.8732	14.0999
348	14.911	12.3615	13.8999	7.279	14.0266	12.4267	13.2878	5.7677	14.4695	12.2888	13.8286	7.2169	15.7487	14.0406	15.0186	10.1126	15.0414	13.4614	14.4923	9.7983	15.5331	14.0454	15.0089	10.3222	16.2451	15.0287	15.7059	11.9276	15.9283	14.4483	15.437	11.4041	16.105	14.9628	15.7146	11.7682	14.8489	12.4196	13.8474	7.3179	13.9909	12.1677	13.4571	6.4872	14.747	12.2708	13.8107	6.8389	15.7738
349	12.817	9.4807	13.0208	3.5606	11.3475	7.9912	9.73	2.3663	11.3891	9.0948	11.542	4.5197	14.3603	11.9805	13.7822	6.7698	13.4436	11.4232	12.688	6.4064	14.2782	12.0483	12.9678	7.5087	15.1997	13.1783	14.7199	10.3779	13.764	11.5388	13.1613	8.4297	15.1035	12.9131	14.3848	9.7505	12.6236	9.6336	10.9375	3.7746	12.0001	7.3452	11.4729	2.2652	12.2405	8.599	11.6366	3.8901	14.4418
350	9.6341	5.5463	8.401	-2.3262	6.1143	2.2158	4.5986	-5.6571	8.9021	4.7983	7.5278	-3.3785	12.071	9.1762	11.1752	3.2925	9.7202	6.97	8.6821	0.84241	11.6658	8.7732	10.3313	2.7762	13.4123	11.1703	12.6941	6.8455	11.1194	9.131	10.318	4.2078	13.0736	10.7323	12.1762	6.3918	9.7578	5.8059	8.4758	-2.0764	7.1656	2.8932	4.8681	-5.2542	9.0587	5.3971	7.1077	-2.7358	12.2367
351	9.09	5.5372	6.332	-4.537	4.6972	1.474	4.0602	-8.5124	8.8986	4.8599	6.5649	-6.4481	11.6006	9.1805	10.3514	2.6122	8.4479	5.4955	7.3678	-1.1129	10.883	8.0471	10.4983	1.525	13.0223	10.953	12.0799	5.4811	11.4656	9.0651	10.6136	4.0211	12.4923	10.5275	11.7102	5.5635	9.949	5.7721	8.305	-4.3195	5.4041	2.0355	2.8486	-8.2151	9.3209	5.0973	6.0459	-4.678	11.7759
352	8.3922	3.4964	6.7116	-6.2268	3.8483	-0.44166	2.4204	-10.2918	7.2854	2.6382	5.7361	-7.1403	11.12	7.7086	9.8071	0.57042	7.8192	4.6135	6.651	-2.4382	10.4032	7.2591	9.0918	0.10704	12.6561	10.1256	11.6575	4.4576	10.0557	7.5749	9.1167	1.8981	12.1199	9.6404	11.2357	4.1754	8.411	3.7876	6.7589	-5.9772	4.5459	0.26655	3.1106	-9.9754	7.6171	3.1151	6.6036	-6.6945	11.3052
353	7.6687	2.8617	5.9558	-8.0569	2.9884	-1.8483	1.2324	-12.3603	6.9083	1.99	4.885	-8.9375	10.6253	7.2744	9.289	-0.46661	7.2758	3.8044	6.0011	-3.9277	9.9377	6.4739	8.8073	-1.2364	12.2783	9.5691	11.2491	3.5385	9.892	7.1417	8.8807	1.0709	11.7517	9.0525	10.7516	3.1963	8.1112	3.1525	6.2571	-7.771	3.8408	-1.0423	2.0782	-11.9303	7.3156	2.3968	6.1048	-8.6544	10.8228
354	7.1332	1.8403	5.3075	-9.477	2.2631	-2.8452	0.40791	-14.1247	6.1059	0.90489	4.2068	-10.3937	10.2449	6.5316	8.8492	-1.6464	6.7944	3.1097	5.4358	-5.0788	9.5404	5.8686	8.1349	-2.2899	11.9835	9.1298	10.9058	2.7581	9.273	6.4077	8.2103	-0.014416	11.4412	8.5916	10.3787	2.3223	7.3745	2.1521	5.4539	-9.179	3.2119	-1.9924	1.3175	-13.5042	6.5177	1.3523	4.785	-10.1068	10.4511
355	6.4841	0.93803	4.5165	-11.1356	1.3415	-4.1108	-0.67073	-16.1409	5.4651	-0.053728	3.393	-12.141	9.7849	5.9015	8.3164	-2.7945	6.1147	2.2151	4.6768	-6.463	9.0465	5.1511	7.6154	-3.4987	11.6275	8.5804	10.4918	1.8499	8.8235	5.7579	7.6932	-1.0553	11.0573	8.0079	9.9293	1.3333	6.8137	1.2642	4.7514	-10.8178	2.364	-3.2115	0.26853	-15.3845	5.9123	0.40383	3.9128	-11.8316	10.003
356	7.9732	3.2914	6.2906	-8.5695	3.552	-0.93404	2.2895	-13.164	7.6881	2.5805	5.1245	-9.1116	10.8135	7.573	9.3433	-0.54052	8.0032	4.3117	6.6471	-4.0111	10.1027	6.5961	9.2916	-1.5326	12.4167	9.7853	11.3002	3.3735	10.6295	7.8207	9.589	1.3789	11.8889	9.3447	10.9154	3.2113	8.6405	3.535	6.7865	-8.3435	4.2289	-0.2345	3.0724	-12.2263	7.9789	2.96	5.8371	-8.7388	10.9891
357	8.4605	2.9509	6.6227	-7.7074	4.6534	-0.51836	2.6177	-11.4551	7.1496	2.1639	5.8489	-8.6016	11.1944	7.3183	9.8727	-0.79949	8.304	4.7228	6.9893	-3.0981	10.6461	7.121	8.9685	-0.85008	12.7242	9.8645	11.7015	3.5256	10.2226	7.3957	9.1962	1.1131	12.3009	9.4265	11.2827	3.029	8.2797	3.2166	6.3688	-7.454	5.376	0.073595	3.3384	-10.8967	7.5549	2.4751	6.1608	-8.4826	11.355
358	8.9739	4.2755	7.2524	-6.6371	5.511	0.62519	3.6765	-9.9852	8.4928	3.6362	6.5036	-7.3647	11.5644	8.2728	10.3121	0.52031	8.992	5.5592	7.7327	-2.1152	11.0788	7.6659	9.9332	-0.042846	13.012	10.3557	12.0394	4.4077	11.2462	8.5855	10.2619	2.4431	12.6335	9.964	11.6417	4.0786	9.338	4.4964	7.582	-6.4043	6.2334	1.2754	4.3475	-9.5676	8.7446	3.9867	6.844	-7.1346	11.7123
359	8.8949	3.7275	7.141	-6.726	5.3981	0.39368	3.431	-10.0467	7.785	3.0089	6.4216	-7.5399	11.512	7.8669	10.274	0.030406	8.7219	5.2846	7.4597	-2.2076	11.0318	7.6017	9.4775	-0.11039	12.9728	10.2498	12.0079	4.1247	10.726	8.0092	9.7424	1.9589	12.5951	9.8437	11.5932	3.7119	8.8318	3.9728	6.9942	-6.4861	6.1663	0.99213	4.1118	-9.6711	8.1658	3.2841	6.7135	-7.3807	11.663
360	9.613	5.2778	8.0333	-5.3045	6.3726	1.9794	4.895	-8.5416	9.3384	4.7234	7.2497	-5.8611	12.0038	8.9849	10.764	1.5898	10.0345	6.7936	8.8471	-0.93233	11.514	8.3228	10.5992	0.95525	13.3486	10.8937	12.3946	5.2751	11.9042	9.3837	10.9721	3.5183	12.9761	10.5492	12.0678	4.9495	10.0628	5.4722	8.4045	-5.111	6.9691	2.5957	5.493	-8.0195	9.5456	5.0432	7.6723	-5.6232	12.1371
361	11.4342	7.4865	10.1033	-1.6593	9.1582	5.5152	8.0552	-4.1003	11.046	7.1221	9.4765	-1.9738	13.2884	10.5437	12.1672	3.9792	11.9632	9.1468	10.9358	2.3974	12.9045	10.1908	12.0233	3.7131	14.3431	12.2406	13.4892	7.1604	13.3026	11.0745	12.4988	5.9528	14.0612	12.0158	13.3081	6.9427	11.6036	7.6255	10.1189	-1.5354	9.4618	5.9222	8.4456	-3.583	11.2495	7.2777	9.8641	-1.8349	13.3758
362	13.203	9.7984	12.0859	2.11	12.0787	8.8227	10.9388	0.95176	12.9658	9.6133	11.7454	1.9088	14.5696	12.1962	13.6851	6.608	13.7293	11.3607	12.869	5.8303	14.3965	12.0682	13.5293	6.5542	15.3451	13.5161	14.6626	9.1724	14.7389	12.8781	14.0628	8.4642	15.2142	13.3931	14.5501	9.0593	13.2433	9.8839	12.0226	2.1953	12.2915	8.9795	11.1406	1.0955	13.0459	9.7417	11.948	1.8998	14.6139
363	11.8228	7.5895	10.4574	-0.025358	9.7153	5.9684	8.2531	-2.0545	10.7084	7.1295	10.0594	-0.58902	13.5889	10.6156	12.6345	4.5936	11.4096	8.8195	10.4607	3.6553	13.2799	10.7446	11.886	4.9043	14.5842	12.5341	13.8456	7.631	12.9259	10.8567	12.188	6.276	14.3459	12.2931	13.6156	7.4137	11.442	7.7595	10.0251	0.11917	10.1338	6.3525	8.6627	-1.777	10.9974	7.2698	10.1987	-0.48153	13.6779
364	7.9157	3.2863	6.4579	-7.2997	3.3395	-0.96817	1.9722	-10.5882	7.1579	2.4281	5.2217	-7.9937	10.801	7.5555	9.536	0.048848	7.7051	4.3641	6.4706	-3.2233	10.1349	6.7971	9.0195	-0.62371	12.4171	9.8813	11.4375	4.0936	10.044	7.4247	9.0807	1.6177	11.9015	9.3908	10.9342	3.6323	8.3348	3.5724	6.5601	-7.0153	4.2237	-0.28955	2.7891	-9.9455	7.5451	2.8129	5.9365	-7.8141	10.9985
365	7.3482	1.8988	4.8615	-9.5315	2.6872	-3.419	-0.040919	-12.8029	6.2663	0.99599	4.4372	-11.276	10.4152	6.5748	9.015	-1.7607	6.9645	3.2222	5.5821	-4.9642	9.7483	6.0142	8.2473	-2.2714	12.1249	8.9537	11.0414	2.6684	9.4464	6.5224	8.3676	-0.0025495	11.61	8.4087	10.5324	2.1458	7.4978	2.1952	5.5351	-9.2464	3.5859	-2.356	0.9114	-12.1179	6.6648	1.419	4.2906	-10.7529	10.6107
MAX	35.2054	37.9441	34.8954	53.9435	43.6001	48.6841	43.7856	59.6543	36.6287	39.8584	38.1487	53.5759	30.7172	34.5941	31.8479	40.4515	36.4478	41.0345	37.5078	47.189	32.4812	36.1179	33.2565	42.6448	27.9419	30.908	28.8209	38.0261	32.9362	35.6944	33.9796	40.1877	29.3096	31.9046	30.1892	39.3375	34.6461	37.4997	33.3716	50.8614	42.2365	46.6188	44.3511	57.0337	35.8468	39.8072	35.3335	51.5504	30.1777
MIN	-1.2416	-10.3214	-4.5776	-31.0895	-9.326	-18.3432	-12.6895	-39.2923	-2.8976	-11.9329	-6.1936	-32.7193	4.3271	-2.1941	1.9307	-17.0359	-1.4706	-7.9353	-3.8293	-22.7798	3.1373	-3.3357	0.77406	-18.1829	7.3986	2.352	5.5449	-9.2067	2.9037	-2.1391	1.0313	-13.6878	6.4774	1.4524	4.6511	-10.1054	-0.75898	-9.8597	-4.0996	-30.6357	-7.7985	-16.8831	-11.1029	-37.8523	-2.159	-11.2673	-5.5233	-32.0651	4.6716
[truncated: 59 more columns]

## Sheet: Straight_Tin
Type [-]:	Straight	Straight	Straight	Straight	Straight	Straight	Straight	Straight	Straight	Straight	Straight	Straight	Straight	Straight	Straight	Straight	Straight	Straight	Straight	Straight	Straight	Straight	Straight	Straight	Straight	Straight	Straight	Straight	Straight	Straight	Straight	Straight	Straight	Straight	Straight	Straight	Straight	Straight	Straight	Straight	Straight	Straight	Straight	Straight	Straight	Straight	Straight	Straight	Straight
Length [m]:	50	50	50	50	50	50	50	50	50	50	50	50	50	50	50	50	50	50	50	50	50	50	50	50	50	50	50	50	50	50	50	50	50	50	50	50	50	50	50	50	50	50	50	50	50	50	50	50	50
Configuration [-]:	inner	inner	inner	inner	inner	inner	inner	inner	inner	inner	inner	inner	inner	inner	inner	inner	inner	inner	inner	inner	inner	inner	inner	inner	inner	inner	inner	inner	inner	inner	inner	inner	inner	inner	inner	inner	mid	mid	mid	mid	mid	mid	mid	mid	mid	mid	mid	mid	mid
Thermal Load [-]:	High	High	High	High	High	High	High	High	High	High	High	High	Medium	Medium	Medium	Medium	Medium	Medium	Medium	Medium	Medium	Medium	Medium	Medium	Low	Low	Low	Low	Low	Low	Low	Low	Low	Low	Low	Low	High	High	High	High	High	High	High	High	High	High	High	High	Medium
λ_grout [W/(mK)]:	2.1	2.1	2.1	2.1	0.7	0.7	0.7	0.7	1.5	1.5	1.5	1.5	2.1	2.1	2.1	2.1	0.7	0.7	0.7	0.7	1.5	1.5	1.5	1.5	2.1	2.1	2.1	2.1	0.7	0.7	0.7	0.7	1.5	1.5	1.5	1.5	2.1	2.1	2.1	2.1	0.7	0.7	0.7	0.7	1.5	1.5	1.5	1.5	2.1
λ_ground [W/(mK)]:	2.7	1.5	2.1	0.7	2.7	1.5	2.1	0.7	2.7	1.5	2.1	0.7	2.7	1.5	2.1	0.7	2.7	1.5	2.1	0.7	2.7	1.5	2.1	0.7	2.7	1.5	2.1	0.7	2.7	1.5	2.1	0.7	2.7	1.5	2.1	0.7	2.7	1.5	2.1	0.7	2.7	1.5	2.1	0.7	2.7	1.5	2.1	0.7	2.7
Fluid flow rate [L/min]:	11	11	11	11	11	11	11	11	11	11	11	11	11	11	11	11	11	11	11	11	11	11	11	11	11	11	11	11	11	11	11	11	11	11	11	11	11	11	11	11	11	11	11	11	11	11	11	11	11
Time [days]	Inlet Fluid Temperature [degC]	Inlet Fluid Temperature [degC]	Inlet Fluid Temperature [degC]	Inlet Fluid Temperature [degC]	Inlet Fluid Temperature [degC]	Inlet Fluid Temperature [degC]	Inlet Fluid Temperature [degC]	Inlet Fluid Temperature [degC]	Inlet Fluid Temperature [degC]	Inlet Fluid Temperature [degC]	Inlet Fluid Temperature [degC]	Inlet Fluid Temperature [degC]	Inlet Fluid Temperature [degC]	Inlet Fluid Temperature [degC]	Inlet Fluid Temperature [degC]	Inlet Fluid Temperature [degC]	Inlet Fluid Temperature [degC]	Inlet Fluid Temperature [degC]	Inlet Fluid Temperature [degC]	Inlet Fluid Temperature [degC]	Inlet Fluid Temperature [degC]	Inlet Fluid Temperature [degC]	Inlet Fluid Temperature [degC]	Inlet Fluid Temperature [degC]	Inlet Fluid Temperature [degC]	Inlet Fluid Temperature [degC]	Inlet Fluid Temperature [degC]	Inlet Fluid Temperature [degC]	Inlet Fluid Temperature [degC]	Inlet Fluid Temperature [degC]	Inlet Fluid Temperature [degC]	Inlet Fluid Temperature [degC]	Inlet Fluid Temperature [degC]	Inlet Fluid Temperature [degC]	Inlet Fluid Temperature [degC]	Inlet Fluid Temperature [degC]	Inlet Fluid Temperature [degC]	Inlet Fluid Temperature [degC]	Inlet Fluid Temperature [degC]	Inlet Fluid Temperature [degC]	Inlet Fluid Temperature [degC]	Inlet Fluid Temperature [degC]	Inlet Fluid Temperature [degC]	Inlet Fluid Temperature [degC]	Inlet Fluid Temperature [degC]	Inlet Fluid Temperature [degC]	Inlet Fluid Temperature [degC]	Inlet Fluid Temperature [degC]	Inlet Fluid Temperature [degC]
0	17.4194	17.4194	17.4194	17.4194	17.4194	17.4194	17.4194	17.4194	17.4194	17.4194	17.4194	17.4194	17.5853	17.5853	17.5853	17.5853	17.5853	17.5853	17.5853	17.5853	17.5853	17.5853	17.5853	17.5853	17.6775	17.6775	17.6775	17.6775	17.6775	17.6775	17.6775	17.6775	17.6775	17.6775	17.6775	17.6775	17.4194	17.4194	17.4194	17.4194	17.4194	17.4194	17.4194	17.4194	17.4194	17.4194	17.4194	17.4194	17.5853
1	13.9046	12.4903	13.3717	9.5678	12.1231	10.7633	11.6098	7.9813	13.5379	12.1249	13.0053	9.2074	15.1307	14.1595	14.7643	12.1678	13.8172	12.8487	13.4514	10.8663	14.869	13.8984	14.5026	11.9077	15.6809	14.8543	15.3702	13.1284	14.6587	13.8307	14.3476	12.1036	15.4773	14.6501	15.1663	12.9236	14.1296	12.6926	13.5883	9.7173	12.8736	11.498	12.3541	8.6819	13.8619	12.4234	13.32	9.4473	15.303
2	9.2367	6.3481	8.1464	0.4039	5.2189	2.3843	4.1487	-3.4188	8.4265	5.5432	7.3381	-0.3863	11.7829	9.7485	11.0145	5.5747	8.9034	6.891	8.1431	2.7648	11.2064	9.1759	10.4393	5.011	13.1264	11.5104	12.5166	8.179	10.8936	9.294	10.2898	5.9989	12.6791	11.066	12.0704	7.7413	9.7642	6.8471	8.6632	0.84053	6.8661	3.9914	5.7801	-1.8972	9.1748	6.2581	8.0739	0.25632	12.1645
3	8.1645	3.6627	6.8274	-4.4224	2.93	-0.89011	1.496	-8.8666	7.3075	2.7472	5.145	-5.3269	11.0133	8.4931	10.0678	3.1723	7.2797	4.5686	6.2627	-1.1481	10.4039	7.8833	9.4582	1.4503	12.5448	10.5648	11.8023	6.3771	10.1753	8.197	9.4331	4.0181	12.0723	10.0921	11.3297	5.9071	8.7228	5.1331	7.3768	-3.9131	4.7963	0.94018	3.3504	-7.1291	8.1002	3.5642	6.7522	-4.5811	11.4146
4	8.3484	4.2229	6.9354	-4.3189	4.1901	0.22021	2.6956	-8.2641	7.5598	3.4242	5.8861	-5.1183	11.1417	8.4599	10.1415	2.6582	7.2952	5.37	6.2009	-0.7206	10.5812	7.8961	9.5797	1.5741	12.6533	10.5548	11.8707	6.0121	10.4703	8.3622	9.6839	3.8047	12.2189	10.118	11.4354	5.5759	8.8616	5.0533	7.4415	-3.8708	5.7983	1.8133	4.3298	-6.7315	8.2887	4.1356	6.8656	-4.4614	11.5098
5	6.9961	3.0791	5.3754	-6.5603	2.8685	-1.4572	1.2611	-10.8326	6.1039	1.9884	4.4053	-7.4246	10.1777	7.0965	9.0299	0.39687	7.3511	4.1548	6.2046	-2.5525	9.5441	6.4596	8.395	0.17426	11.9108	9.5075	11.0155	4.2787	9.4473	7.0363	8.549	1.7995	11.4198	9.0144	10.5237	3.7835	7.579	3.2084	5.9507	-6.0694	4.313	0.26735	3.0038	-9.1796	6.9308	2.9888	5.2992	-6.7078	10.5944
6	7.0416	2.5741	5.3667	-7.1497	2.921	-1.5717	1.2472	-11.3503	6.1859	1.819	4.4324	-7.9978	10.2077	7.0122	9.0207	-0.02833	7.1877	4.0837	5.9906	-2.9229	9.5999	6.4	8.4112	-0.60793	11.9376	9.4486	11.0129	3.9708	9.5718	7.0706	8.6424	1.5654	11.4666	8.9746	10.5407	3.4917	7.6003	3.0675	5.9186	-6.6671	4.4435	0.11747	2.9638	-9.729	6.9787	2.4843	5.2933	-7.2936	10.6069
7	7.5003	3.0402	5.843	-6.1344	4.1206	-0.26242	2.4961	-9.9128	6.7098	2.7769	5.0751	-6.8963	10.5329	7.3616	9.3578	0.29451	7.7269	5.0192	6.5399	-1.894	9.9711	6.795	8.7941	-0.27277	12.1927	9.7244	11.2779	4.2376	10.0052	7.5223	9.0849	1.9957	11.7574	9.2856	10.8413	3.7914	8.0163	3.5182	6.3529	-5.7023	5.2059	1.2514	4.0265	-8.4576	7.4419	2.9565	5.7749	-6.2652	10.9014
8	10.09	6.4393	8.7331	-1.4453	7.9305	4.2724	6.5854	-4.0134	9.558	6.3117	8.7676	-1.9629	12.3726	9.7575	11.4089	3.7566	10.44	8.2485	9.461	2.3301	11.9934	9.3734	11.0279	3.3901	13.6219	11.5846	12.8712	6.9537	12.1414	10.0869	11.3841	5.3775	13.3279	11.2867	12.5757	6.6408	10.4358	6.7143	9.0749	-1.1576	9.1909	5.2859	7.6026	-3.0265	10.0489	6.3801	8.685	-1.5406	12.6205
9	11.7841	8.6113	10.6404	1.2919	9.7029	6.5493	8.5457	-0.73249	11.4056	8.1375	9.6202	0.88265	13.5849	11.3741	12.7741	6.2433	12.2085	9.8598	11.3831	4.6818	13.3164	11.1001	12.5035	5.8929	14.5675	12.8466	13.9364	8.8598	13.5191	11.7794	12.8808	7.7499	14.3598	12.6348	13.7271	8.6455	12.0288	8.9035	10.8827	1.5183	9.9566	7.3418	9.3412	0.045024	11.7536	8.5666	10.6046	1.2153	13.7599
10	9.6697	5.7625	8.2898	-2.5247	6.5658	2.8888	5.212	-6.4249	9.0733	5.2392	6.5111	-3.1271	12.0883	9.4442	11.1131	3.526	9.9766	7.2154	8.9927	1.2693	11.6674	9.0187	10.6905	2.8987	13.4103	11.3583	12.6532	6.7067	11.7784	9.7136	11.0166	5.1049	13.0854	11.0304	12.3272	6.3857	10.059	6.3486	8.6752	-2.1805	6.5817	4.0768	6.3983	-5.1848	9.6259	5.6987	8.2386	-2.6257	12.3645
11	7.8432	3.4745	6.2474	-6.0719	3.9875	-0.31236	2.3943	-9.9901	7.0775	2.734	5.4215	-6.8341	10.7793	7.7252	9.6487	0.92396	8.0507	4.9707	6.914	-1.8435	10.2363	7.1797	9.1048	0.29087	12.3919	10.0208	11.5139	4.7215	10.286	7.9104	9.4064	2.6277	11.9715	9.599	11.093	4.2959	8.3455	4.0289	6.7436	-5.6318	5.5235	1.2128	3.9345	-8.524	7.7889	3.397	6.1844	-6.1947	11.1369
12	6.0995	1.1147	4.2556	-9.8817	1.5354	-3.4407	-0.31906	-14.2906	5.1884	0.19533	3.3879	-10.7881	9.5341	6.0064	8.2266	-1.8312	6.2764	2.7489	4.9618	-5.0853	8.887	5.3566	7.5784	-2.5043	11.4245	8.6865	10.4094	2.5994	8.9121	6.1692	7.8952	0.075719	10.9232	8.1836	9.9075	2.0931	6.6976	1.7004	4.8464	-9.3569	3.4497	-1.6315	1.5262	-12.5664	6.0354	1.0234	4.1811	-10.026	9.96
13	5.5522	0.28266	3.5904	-11.5095	0.83649	-4.4663	-1.1353	-15.7705	4.615	-0.7084	3.061	-12.4479	9.1435	5.3856	7.7521	-2.997	5.7832	2.0116	4.3811	-6.3665	8.4778	4.7158	7.0848	-3.6426	11.1218	8.2058	10.0418	1.6992	8.5336	5.6077	7.4498	-0.92353	10.6059	7.6873	9.5249	1.1727	6.1667	0.83384	4.1978	-10.9673	3.2339	-2.6018	0.76352	-14.0151	5.4857	0.18878	3.5131	-11.66	9.5811
14	5.7344	0.37726	3.7481	-11.653	1.2108	-4.1723	-0.78767	-15.9693	4.838	-0.56799	2.9878	-12.5565	9.2736	5.4621	7.8649	-3.0972	6.0586	2.2195	4.637	-6.3476	8.6371	4.8201	7.2263	-3.7245	11.2237	8.2667	10.1305	1.6216	8.7466	5.7745	7.6477	-0.90465	10.7306	7.7699	9.6359	1.1151	6.3212	0.91377	4.3287	-11.1326	3.2227	-2.3848	1.0306	-14.2584	5.6699	0.28609	3.6733	-11.7997	9.6914
15	6.7499	1.6321	4.8602	-10.0369	2.7859	-2.3742	0.87014	-13.9101	5.9656	0.79862	4.3185	-10.8247	9.996	6.3594	8.6553	-1.9441	7.1799	3.5103	5.8254	-4.7845	9.439	5.7963	8.096	-2.4574	11.785	8.9636	10.7446	2.5192	9.6153	6.7757	8.568	0.32127	11.3534	8.5278	10.3114	2.079	7.2627	2.106	5.3677	-9.5863	4.7022	-0.80358	2.4741	-12.3885	6.6927	1.5504	4.7936	-10.1683	10.3612
16	6.8828	1.7877	5.0118	-9.8894	3.0039	-2.1008	1.1153	-13.548	6.1121	1.0035	3.9657	-10.6686	10.0914	6.4894	8.7642	-1.8381	7.3347	3.7068	5.9964	-4.6427	9.5442	5.9372	8.2152	-2.2843	11.8599	9.066	10.8302	2.5989	9.7328	6.9243	8.6976	0.5297	11.4361	8.6388	10.4051	2.163	7.3873	2.2881	5.5111	-9.4415	4.2939	-0.56387	2.6807	-12.0634	6.8271	1.7082	4.9472	-10.0173	10.4505
17	6.8852	1.7631	5.006	-9.9433	3.0334	-2.0988	1.1403	-13.6147	6.1258	0.9882	4.2577	-10.7189	10.0932	6.474	8.7601	-1.8808	7.3572	3.7079	6.0152	-4.6695	9.5547	5.9249	8.2142	-2.35	11.8618	9.055	10.8277	2.5716	9.7505	6.9248	8.7123	0.494	11.445	8.6302	10.405	2.1386	7.3868	2.2654	5.5023	-9.4973	4.6462	-0.5707	2.6972	-12.1388	6.8298	1.684	4.9416	-10.0703	10.4501
18	7.3738	2.3666	5.5387	-9.1108	3.6828	-1.2325	1.8296	-12.5727	6.5906	1.6447	4.7194	-9.8351	10.4411	6.9019	9.1392	-1.2881	7.8177	4.3242	6.5038	-3.8939	9.8848	6.3907	8.6315	-1.7433	12.1324	9.3879	11.1226	3.0356	10.1072	7.403	9.0906	1.0768	11.7014	8.9924	10.7295	2.6317	7.8395	2.8333	5.9998	-8.6956	5.142	0.19033	3.2936	-11.1937	7.3218	2.2922	5.4782	-9.2308	10.7724
19	6.0588	0.71063	4.0932	-11.3984	1.8434	-3.5528	-0.13199	-15.4863	5.2409	-0.14336	3.2727	-12.2466	9.5039	5.723	8.1095	-2.9242	6.5091	2.6852	5.1093	-5.9616	8.9234	5.1179	7.5063	-3.4926	11.4048	8.4733	10.3233	1.7618	9.0913	6.1311	8.0083	-0.53939	10.9552	8.005	9.8562	1.2884	6.6157	1.264	4.6437	-10.9067	3.5838	-1.8571	1.5782	-13.8728	5.9991	0.62574	4.024	-11.5332	9.9001
20	4.7411	-1.1354	2.5768	-14.3012	-0.11813	-5.9249	-2.2802	-18.9793	3.7629	-2.0953	1.5353	-15.2615	8.5684	4.4122	7.0339	-4.9989	5.1204	0.9586	3.5769	-8.4415	7.8741	3.7257	6.3505	-5.6498	10.6797	7.4588	9.4901	0.1409	8.0159	4.7967	6.8221	-2.4873	10.1419	6.9279	8.9612	-0.39642	5.3707	-0.51388	3.1999	-13.7448	1.8024	-4.0239	-0.34142	-17.1469	4.6729	-1.2316	2.4977	-14.4538	9.0158
21	4.1442	-2.033	1.8621	-15.925	-0.82137	-6.9922	-3.0907	-20.7924	3.1649	-3.0242	0.82953	-16.9208	8.1445	3.7605	6.527	-6.1603	4.6119	0.18761	2.9825	-9.7283	7.4504	3.0495	5.82	-6.839	10.3513	6.9548	9.0976	-0.76367	7.6227	4.1986	6.3629	-3.4865	9.8141	6.4052	8.5506	-1.3163	4.7954	-1.3964	2.5068	-15.3487	1.153	-5.0204	-1.103	-18.8943	4.0734	-2.1323	1.7799	-16.084	8.607
22	6.9509	1.4439	4.9292	-11.2387	3.4556	-2.8328	1.4339	-14.7309	6.2557	0.75214	4.1341	-11.9532	10.1439	6.236	8.711	-2.8139	7.6599	3.7091	6.2075	-5.3902	9.651	5.7367	8.2182	-3.2786	11.9045	8.877	10.7939	1.8456	9.988	6.9307	8.865	-0.11433	11.5231	8.4913	10.4129	1.4505	7.3991	1.8887	5.3747	-10.8338	4.7741	-0.65566	2.826	-13.3694	6.8982	1.3693	4.8678	-11.3618	10.4621
23	7.5215	2.4051	5.6497	-9.4175	4.217	-0.63229	2.3324	-12.6718	6.8675	1.7366	5.0614	-10.088	10.5464	6.9248	9.2186	-1.5125	8.1982	4.548	6.8615	-3.9134	10.0824	6.4511	8.7478	-1.9791	12.2159	9.4089	11.1864	2.8555	10.4029	7.5773	9.3687	1.0316	11.8567	9.0426	10.8221	2.4819	7.9552	2.8363	6.0789	-9.0319	5.6402	0.39368	3.6654	-11.402	7.4739	2.3371	5.5944	-9.5279	10.8548
24	5.7914	0.20941	3.7393	-12.4521	1.5375	-3.4473	-0.51847	-16.4118	4.943	-0.64084	2.8716	-13.2983	9.3145	5.3619	7.859	-3.6817	6.2928	2.3267	4.8312	-6.7095	8.7122	4.7573	7.2566	-4.2789	11.2595	8.1966	10.1313	1.1731	8.924	5.855	7.7933	-1.1483	10.793	7.7289	9.6649	0.70167	6.3472	0.757	4.2889	-11.9611	3.2559	-2.3497	1.1909	-14.9814	5.7316	0.12488	3.67	-12.586	9.7096
25	4.0222	-2.1727	1.7365	-16.1865	-1.0368	-7.3238	-3.3112	-19.1767	3.0154	-3.1781	0.69441	-17.0732	8.0567	3.6646	6.436	-6.3506	4.4647	0.052594	2.8362	-9.855	7.3426	2.9451	5.7194	-6.9718	10.2838	6.8815	9.0279	-0.84513	7.5075	4.0948	6.2482	-3.6007	9.7308	6.3252	8.4732	-1.4025	4.6839	-1.5273	2.3907	-15.6056	0.99176	-5.1979	-1.2901	-19.0896	3.9514	-2.2721	1.6544	-16.3437	8.5268
26	5.2631	-0.71818	3.0691	-13.7626	0.93659	-5.1201	-1.2775	-18.1042	4.4057	-1.5855	2.2087	-15.1546	8.9379	4.7069	7.3817	-4.6199	5.8698	1.6044	4.3013	-8.11	8.3294	4.0907	6.7697	-5.6055	10.9675	7.6892	9.7613	0.14759	8.5957	5.2971	7.3823	-2.2473	10.4961	7.2126	9.2874	-0.33832	5.8251	-0.16176	3.6257	-13.2955	2.7077	-3.3288	0.46962	-16.9079	5.201	-0.80659	2.9971	-13.8989	9.3375
27	5.1638	-0.82332	2.9648	-14.7281	0.80489	-5.2174	-1.4037	-18.2225	4.2964	-1.6987	2.1014	-15.3021	8.8679	4.6274	7.3083	-5.3106	5.7722	1.5071	4.203	-8.2213	8.2524	4.0058	6.6901	-5.7136	10.9135	7.6282	9.7048	0.069432	8.5206	5.2201	7.3066	-2.3358	10.4369	7.1475	9.2262	-0.41795	5.7333	-0.26277	3.5285	-14.2125	2.5892	-3.4546	0.35032	-17.0629	5.1019	-0.91117	2.893	-14.8689	9.2727
28	5.1841	-0.86648	2.9636	-14.5445	0.86557	-5.1929	-1.3653	-18.7642	4.3274	-1.7274	2.0726	-15.4777	8.8831	4.5997	7.3085	-5.18	5.82	1.505	4.2335	-8.3305	8.2754	3.9846	6.6975	-5.8365	10.9258	7.6077	9.7056	-0.036372	8.5584	5.2209	7.3312	-2.4223	10.4552	7.1321	9.2327	-0.51946	5.7456	-0.31373	3.5197	-14.054	2.5951	-3.4597	0.37028	-17.2314	5.1222	-0.95416	2.8918	-14.684	9.282
29	4.9787	-1.144	2.7306	-15.2264	0.59419	-5.5324	-1.6619	-19.2856	4.1069	-2.0194	1.8493	-15.9434	8.7365	4.3997	7.1423	-5.6678	5.6248	1.26	4.0199	-8.6965	8.118	3.7745	6.5209	-6.1713	10.812	7.4526	9.5766	-0.28752	8.4066	5.03	7.1652	-2.7071	10.333	6.9692	9.0956	-0.77699	5.5507	-0.58286	3.297	-14.7131	2.3744	-3.782	0.098696	-17.7248	4.9162	-1.2322	2.6581	-15.368	9.143
30	5.0989	-1.0404	2.8451	-15.0269	0.80156	-5.3285	-1.4563	-19.3348	4.246	-1.8954	1.9578	-15.8827	8.823	4.4732	7.225	-5.5257	5.7752	1.3931	4.1649	-8.6088	8.2181	3.8608	6.6169	-6.1261	10.8797	7.5107	9.6415	-0.26481	8.5241	5.1349	7.2787	-2.6401	10.4113	7.0373	9.1709	-0.74384	5.6575	-0.49317	3.3986	-14.5327	2.5202	-3.6185	0.26428	-17.6354	5.0371	-1.1274	2.7734	-15.1666	9.2198
31	4.3799	-1.9687	2.048	-16.4568	-0.25178	-6.5933	-2.5927	-20.6129	3.4582	-2.893	1.1305	-17.2936	8.31	3.8133	6.6564	-6.5477	5.0234	0.50131	3.3602	-9.7921	7.656	3.1533	5.9998	-7.1413	10.481	6.9982	9.1997	-1.0145	7.9398	4.442	6.6533	-3.5626	9.9745	6.4877	8.6915	-1.5299	4.9851	-1.3761	2.6471	-15.918	1.6435	-4.752	-0.73097	-19.1757	4.3144	-2.0612	1.972	-16.6043	8.74
32	3.9389	-2.6196	1.5223	-17.5217	-0.85671	-7.3883	-3.2595	-22.2712	2.9852	-3.5715	0.5273	-18.457	7.9988	3.3414	6.286	-7.3087	4.5948	-0.094412	2.8696	-10.7209	7.3228	2.6578	5.6069	-7.9677	10.2406	6.6344	8.9138	-1.6433	7.6097	3.9836	6.2757	-4.2853	9.7173	6.106	8.3883	-2.1748	4.5637	-2.0126	2.1413	-16.9684	1.0534	-5.49	-1.349	-20.4136	3.8703	-2.7155	1.4428	-17.6752	8.4424
33	3.131	-3.716	0.60645	-19.2675	-1.9956	-8.8245	-4.5127	-24.2029	2.1094	-4.737	-0.42076	-20.2361	7.4225	2.5598	5.6332	-8.5561	3.7812	-1.1086	1.9806	-12.1741	6.698	1.8283	4.9059	-9.2433	9.7929	6.0277	8.4068	-2.5951	6.9774	3.1946	5.5851	-5.4159	9.2319	5.4622	7.8439	-3.1639	3.8015	-3.0635	1.2705	-18.6726	0.085593	-6.7924	-2.4609	-22.3277	3.0584	-3.8178	0.52232	-19.4298	7.8987
34	3.8354	-2.9167	1.3416	-18.3661	-0.84407	-7.5827	-3.3208	-23.5827	2.9018	-3.8469	0.35324	-19.284	7.9278	3.1164	6.161	-7.9126	4.5924	-0.24606	2.8087	-11.2744	7.2667	2.4453	5.4959	-8.5525	10.1868	6.4626	8.8185	-2.1076	7.6101	3.8577	6.2315	-4.7137	9.6753	5.9444	8.3042	-2.6298	4.4456	-2.3253	1.9466	-17.823	0.9856	-5.7283	-1.4545	-21.2207	3.7671	-3.0119	1.2627	-18.5199	8.3607
35	4.8145	-1.6463	2.4448	-16.5166	0.61649	-5.8428	-1.7602	-21.034	3.9811	-2.4841	1.612	-17.3262	8.6199	4.0364	6.9396	-6.5919	5.6443	1.0221	3.95	-9.5975	8.0287	3.437	6.3451	-7.1608	10.7224	7.1731	9.4206	-1.0731	8.4218	4.8483	7.1113	-3.4097	10.2646	6.7096	8.9605	-1.5435	5.3602	-1.1125	2.9857	-16.0281	2.3305	-4.1763	-0.079627	-19.0625	4.7538	-1.7321	2.3743	-16.6555	9.0076
36	3.8629	-2.8063	1.412	-18.0155	-0.85673	-7.5162	-3.3144	-22.1436	2.9218	-3.75	0.49312	-18.934	7.9429	3.2129	6.2054	-7.6629	4.5901	-0.16074	2.8432	-11.0121	7.2754	2.5394	5.5354	-8.3212	10.1971	6.5344	8.851	-1.919	7.6045	3.9273	6.2534	-4.5176	9.6802	6.0137	8.3325	-2.4441	4.4807	-2.203	2.0237	-17.4684	1.086	-5.6445	-1.4153	-20.8619	3.796	-2.9005	1.3346	-18.1653	8.3817
37	3.1685	-3.7828	0.60358	-19.6243	-1.8341	-8.7584	-4.3827	-24.4976	2.171	-4.776	-0.43305	-20.5958	7.4513	2.5057	5.6338	-8.8123	3.8939	-1.0782	2.0632	-12.3684	6.7444	1.7908	4.9237	-9.4999	9.8165	5.9881	8.4088	-2.8085	7.0667	3.2175	5.6515	-5.5691	9.2693	5.4358	7.8595	-3.363	3.8222	-3.1505	1.251	-19.0444	0.15225	-6.781	-2.3878	-22.6498	3.0969	-3.8825	0.52075	-19.784	7.9152
38	3.5051	-3.4224	0.94903	-19.2907	-1.2472	-8.1667	-3.7922	-24.3714	2.5563	-4.3706	-0.022479	-20.2255	7.6913	2.7574	5.8804	-8.5743	4.3062	-0.65134	2.4801	-11.9811	7.019	2.0761	5.2045	-9.2319	10.0031	6.1841	8.6006	-2.6232	7.3868	3.5427	5.9752	-5.2655	9.4827	5.6578	8.0778	-3.1541	4.1263	-2.8188	1.5649	-18.738	0.64695	-6.2832	-1.8901	-22.1936	3.4364	-3.5187	0.86945	-19.4454	8.1321
39	3.8334	-3.0133	1.3153	-18.7187	-0.76056	-7.5884	-3.2702	-23.4071	2.9201	-3.9267	0.39164	-19.6178	7.9231	3.057	6.1382	-8.166	4.6651	-0.23702	2.8664	-11.4474	7.2756	2.4013	5.4874	-8.8015	10.1824	6.4153	8.7999	-2.3065	7.6635	3.8734	6.2727	-4.852	9.6812	5.9086	8.2964	-2.8181	4.4315	-2.4326	1.9079	-18.1858	1.0996	-5.7718	-1.4387	-21.5147	3.7673	-3.1059	1.2388	-18.868	8.3478
40	3.2794	-3.7176	0.70339	-19.7083	-1.5888	-8.5666	-4.1565	-24.2761	2.3096	-4.6876	-0.2616	-20.6623	7.5287	2.5562	5.7032	-8.873	4.0727	-0.92705	2.2353	-12.3368	6.841	1.8613	5.0126	-9.5533	9.8763	6.0268	8.4623	-2.8604	7.2039	3.3355	5.7832	-5.5466	9.3438	5.4897	7.928	-3.4013	3.9155	-3.0998	1.3338	-19.1438	0.39521	-6.6409	-2.2113	-22.6633	3.2101	-3.8148	0.62295	-19.8638	7.9803
41	2.6101	-4.6345	-0.064332	-21.1642	-2.5395	-9.7588	-5.1952	-26.1391	1.5824	-5.6582	-1.1119	-22.1744	7.0542	1.8953	5.1592	-9.9132	3.3915	-1.7914	1.4833	-13.5786	6.3259	1.159	4.4277	-10.6309	9.5086	5.5158	8.0412	-3.6689	6.6771	2.6632	5.2021	-6.5121	8.9449	4.9469	7.4754	-4.2402	3.2837	-3.9833	0.6028	-20.567	-0.47596	-7.7234	-3.1402	-24.2946	2.5365	-4.7371	-0.14947	-21.3283	7.5321
42	0.72117	-7.1273	-2.1838	-24.8908	-5.2922	-13.1171	-8.178	-30.2927	-0.48325	-8.3263	-3.3707	-26.0705	5.7099	0.11505	3.6508	-12.5752	1.4246	-4.1763	-0.64583	-16.834	4.8564	-0.74564	2.7944	-13.4214	8.4652	4.1355	6.8708	-5.7427	5.1515	0.80535	3.5513	-9.0467	7.8044	3.4704	6.2082	-6.4081	1.5122	-6.3635	-1.4026	-24.1931	-2.8458	-10.7367	-5.7708	-28.5343	0.63648	-7.2454	-2.2815	-25.0778	6.2712
43	2.4279	-5.1151	-0.34279	-22.5264	-2.5242	-11.036	-6.2054	-28.6616	1.4417	-6.783	-1.4346	-23.5212	6.933	1.517	4.9439	-10.8865	3.3559	-2.0527	1.3668	-14.5024	6.2254	0.80711	4.2309	-12.1105	9.419	5.2241	7.8801	-4.4189	6.6583	2.4261	5.1036	-7.7471	8.8723	4.6679	7.3297	-4.9774	3.0769	-4.4891	0.29082	-21.9454	-0.63105	-8.9255	-3.3152	-25.6215	2.3541	-5.2177	-0.42711	-22.6934	7.3947
44	3.4182	-3.7842	0.77007	-20.3816	-1.1512	-8.0327	-3.4963	-25.0843	2.5084	-4.4606	-0.082996	-21.2866	7.6249	2.5092	5.7517	-9.3548	4.3932	-0.76497	2.5017	-12.6306	6.9812	1.8557	5.1049	-9.8048	9.9502	5.9903	8.4993	-3.2331	7.4498	3.4653	5.9903	-5.5952	9.4516	5.4862	7.9985	-3.7448	4.0132	-3.2039	1.3618	-19.85	0.76533	-6.2633	-1.9707	-22.9599	3.3525	-3.8769	0.69373	-20.5314	8.0474
45	4.921	-1.7972	2.4612	-17.4509	1.0626	-5.9063	-1.6415	-21.6969	4.1552	-2.739	1.6499	-18.2219	8.7014	3.9118	6.9504	-7.2615	5.9484	1.1313	4.1859	-10.0678	8.1564	3.3596	6.4013	-7.9181	10.7888	7.081	9.4331	-1.605	8.6628	4.9243	7.2955	-3.8924	10.3673	6.6523	9.0088	-2.0397	5.4224	-1.3109	2.9552	-17.0008	2.5805	-4.3373	0.14065	-19.8691	4.8634	-1.8778	2.3948	-17.5826	9.0571
46	4.3123	-2.4414	1.8382	-18.0218	0.042096	-6.5575	-2.2989	-21.8792	3.4603	-3.1804	1.0528	-18.8638	8.2605	3.4738	6.5081	-7.6695	5.2351	0.42222	3.4718	-10.7104	7.6567	2.8639	5.9022	-8.1773	10.4435	6.7375	9.0859	-1.9272	8.1027	4.3824	6.7403	-4.1957	9.9758	6.2663	8.6169	-2.4046	4.8715	-1.894	2.3927	-17.525	1.8489	-4.8825	-0.72457	-20.0749	4.2518	-2.5273	1.768	-18.1587	8.6578
47	4.2524	-2.5558	1.751	-18.2767	-0.052425	-6.9135	-2.6192	-22.871	3.3968	-3.4636	0.83702	-19.1274	8.2249	3.3766	6.4494	-7.8516	5.1651	0.28828	3.3777	-10.9338	7.6179	2.7623	5.839	-8.4839	10.4186	6.6663	9.0439	-2.0678	8.0545	4.2787	6.6711	-4.4857	9.9489	6.191	8.5719	-2.5459	4.8128	-2.0147	2.3048	-17.778	1.635	-5.2032	-0.82765	-21.0309	4.1897	-2.6429	1.6786	-18.4171	8.6222
48	4.3961	-2.362	1.9169	-17.9775	0.17787	-6.5032	-2.239	-22.1349	3.5565	-3.1504	1.0869	-18.8133	8.3219	3.5228	6.5651	-7.6381	5.3316	0.5003	3.5622	-10.6587	7.7266	2.9201	5.967	-8.1823	10.4921	6.7768	9.1314	-1.8993	8.1792	4.4438	6.8112	-4.1982	10.0311	6.3111	8.6685	-2.3705	4.9461	-1.8262	2.4627	-17.4867	1.9036	-4.8416	-0.61496	-20.395	4.3354	-2.4474	1.8466	-18.1148	8.7127
49	4.8051	-1.8331	2.3713	-17.2066	0.7696	-5.8776	-1.6889	-21.3926	4.0033	-2.6519	1.5419	-18.0067	8.6161	3.8971	6.8896	-7.0875	5.7524	1.0021	4.0135	-9.9834	8.0475	3.3211	6.3179	-7.6587	10.7217	7.069	9.3847	-1.4724	8.5082	4.8329	7.163	-3.7216	10.2816	6.6236	8.9425	-1.9221	5.3298	-1.3245	2.8907	-16.7382	2.35	-4.2793	-0.052115	-19.7251	4.7462	-1.9152	2.3032	-17.3393	8.9884
50	2.3368	-5.6698	-0.35012	-21.5401	-3.7852	-10.36	-5.722	-28.0215	0.66894	-6.1762	-2.0057	-22.575	6.86	1.1745	4.9557	-10.183	3.1046	-2.7856	1.1934	-13.9022	6.1106	0.38213	4.2045	-11.2314	9.3586	5.3471	7.8842	-4.4551	6.4548	1.894	4.9773	-7.4647	8.7785	4.7644	7.3031	-4.4604	3.0322	-4.9602	-0.23589	-20.9287	-0.70529	-8.2836	-4.2927	-25.8339	2.263	-5.7775	-0.43532	-21.7025	7.3534
51	1.2919	-6.0295	-1.5468	-24.0586	-3.6858	-11.6948	-6.8012	-29.6174	0.60872	-7.3256	-2.3489	-25.1753	6.1182	0.86359	4.0778	-11.9819	2.0719	-2.9883	0.045472	-16.0022	5.3107	0.09639	3.2668	-12.6915	8.7891	4.4974	7.2113	-5.0932	5.6527	1.6988	4.0651	-8.0965	8.1654	3.8674	6.5852	-5.8953	2.0289	-5.3526	-0.4691	-23.4028	-2.197	-9.5279	-4.372	-27.0553	1.2117	-6.1383	-1.6386	-24.2363	6.6477
52	2.2805	-5.2691	-0.51549	-22.7106	-2.6825	-10.0639	-5.2659	-28.6763	1.3285	-6.1234	-1.4396	-23.7222	6.8196	1.4382	4.8346	-11.0193	3.2006	-2.1491	1.2037	-14.6658	6.1002	0.71882	4.1113	-11.6533	9.328	5.14	7.7914	-4.5419	6.5285	2.3804	4.9816	-7.3181	8.7713	4.5768	7.2321	-5.0966	2.9433	-4.6329	0.17849	-22.1193	-0.75142	-8.112	-3.4675	-25.7843	2.2071	-5.3702	-0.60036	-22.8753	7.2909
53	0.78319	-7.2313	-2.1662	-25.4275	-4.9986	-12.3422	-7.3458	-30.31	-0.36352	-7.8983	-3.3103	-26.5756	5.7529	0.03574	3.657	-12.9601	1.6126	-4.0989	-0.48892	-17.0818	4.927	-0.7902	2.8285	-13.3884	8.4997	4.0861	6.8772	-6.1001	5.2958	0.86594	3.6674	-9.2837	7.8604	3.4426	6.2362	-6.687	1.5467	-6.4986	-1.4168	-24.7525	-2.6441	-10.1375	-5.6271	-29.0438	0.70138	-7.3456	-2.2606	-25.6088	6.296
54	1.6923	-6.2643	-1.2133	-24.4264	-3.5219	-12.0456	-7.0109	-29.3032	0.6233	-7.7406	-2.3571	-25.4705	6.4093	0.701	4.3292	-12.245	2.6714	-3.0215	0.58767	-16.0114	5.669	-0.042104	3.5839	-13.4194	9.0126	4.6246	7.4033	-5.5478	6.1268	1.6761	4.5033	-8.4572	8.4403	4.0436	6.8276	-6.0632	2.374	-5.6081	-0.5893	-23.819	-1.4861	-9.9131	-4.3591	-27.7559	1.6155	-6.3705	-1.3012	-24.5982	6.8931
55	3.5225	-3.8812	0.81295	-20.9695	-0.8157	-8.4136	-3.7211	-26.7996	2.6465	-4.8916	-0.060742	-21.8379	7.7017	2.4243	5.7824	-9.7759	4.6348	-0.67968	2.6969	-12.9069	7.092	1.8047	5.1688	-10.5694	10.0119	5.9484	8.5259	-3.6088	7.6396	3.5246	6.1421	-6.0298	9.5398	5.4694	8.0512	-4.0449	4.084	-3.3359	1.3474	-20.4647	0.95922	-6.6703	-1.7969	-23.7343	3.4591	-3.9704	0.73946	-21.1147	8.1009
56	3.3322	-4.0057	0.66073	-20.2811	-1.2085	-8.5362	-3.9213	-25.2179	2.4049	-4.9123	-0.23699	-21.1463	7.5679	2.3456	5.6676	-9.2843	4.3502	-0.88623	2.4426	-12.9158	6.9274	1.7003	5.0243	-10.3708	9.9084	5.8897	8.4371	-3.2264	7.4207	3.3583	5.942	-6.0442	9.4127	5.389	7.9395	-3.6637	3.9242	-3.4318	1.2114	-19.7757	0.68327	-6.7397	-2.0838	-23.6832	3.2671	-4.0969	0.58566	-20.4229	7.988
57	0.39733	-7.7623	-2.6061	-25.1556	-5.6243	-13.7268	-8.6101	-32.7535	-0.81725	-8.9513	-3.798	-26.2891	5.4772	-0.333	3.3496	-12.7661	1.2149	-4.6102	-0.92055	-17.7463	4.6267	-1.1888	2.497	-14.4049	8.2848	3.805	6.6375	-5.9328	4.987	0.48002	3.3361	-9.7947	7.6262	3.1434	5.9777	-6.5274	1.1853	-7.0022	-1.8457	-24.4877	-3.1397	-11.3542	-6.209	-29.8934	0.3137	-7.879	-2.703	-25.3322	6.0371
58	0.23939	-8.1741	-2.8515	-26.888	-5.6694	-14.0511	-8.7475	-32.6779	-0.95555	-9.3327	-4.0699	-28.0564	5.3702	-0.64807	3.1678	-14.0035	1.1558	-4.8654	-1.0599	-18.5331	4.5332	-1.4898	2.3267	-15.1668	8.204	3.563	6.4991	-6.8756	4.9455	0.25922	3.2301	-10.3983	7.5564	2.9086	5.8487	-7.4913	1.0125	-7.4292	-2.1133	-26.2048	-3.2914	-11.7102	-6.3959	-30.9938	0.15411	-8.2925	-2.9491	-27.0746	5.9185
59	2.749	-4.9895	-0.086205	-22.6338	-2.0125	-9.6085	-4.7158	-28.1988	1.8151	-5.8972	-1.0226	-23.5631	7.1524	1.6383	5.1423	-10.9649	3.7763	-1.6879	1.713	-14.4562	6.5004	0.97559	4.4861	-11.7871	9.5859	5.3328	8.0295	-4.5172	6.9754	2.7434	5.3786	-7.2237	9.0812	4.8205	7.5219	-5.0069	3.3495	-4.406	0.49121	-22.0944	-0.11725	-7.7711	-2.8768	-25.7539	2.6808	-5.0852	-0.16523	-22.7881	7.5786
60	2.8726	-4.6851	0.11159	-21.9529	-1.302	-9.3264	-4.5572	-27.6601	1.9323	-5.6031	-0.79211	-22.8787	7.239	1.8635	5.2779	-10.4786	4.2832	-1.4634	2.3087	-13.9071	6.5805	1.1992	4.6165	-11.2646	9.6527	5.5041	8.134	-4.1382	7.3666	2.9144	5.8381	-6.7956	9.1428	4.9895	7.6223	-4.6298	3.4814	-4.0945	0.69661	-21.4119	0.66267	-7.4805	-2.6964	-24.9897	2.8058	-4.7789	0.034497	-22.1029	7.6713
61	1.3245	-6.6717	-1.6165	-24.8442	-3.8152	-12.0781	-7.0474	-29.8227	0.22627	-7.7439	-2.7213	-25.9215	6.139	0.44159	4.0547	-12.5439	2.4757	-3.4489	0.37331	-16.4679	5.3683	-0.33606	3.2812	-13.3985	8.7993	4.4019	7.1856	-5.7471	5.9693	1.3796	4.3442	-8.788	8.2027	3.8007	6.5872	-6.3254	2.0378	-5.9835	-0.92483	-24.213	-1.6965	-9.9273	-4.884	-28.2817	1.2472	-6.7795	-1.706	-25.0152	6.6452
62	0.30329	-8.0719	-2.777	-27.129	-5.4396	-13.8914	-8.6116	-32.9786	-0.87743	-9.227	-3.9763	-28.291	5.416	-0.57529	3.2214	-14.1759	1.3064	-4.747	-0.90422	-18.3893	4.5852	-1.4096	2.3871	-15.0662	8.2397	3.6144	6.5412	-7.0098	5.0643	0.35202	3.3481	-10.2755	7.5968	2.9658	5.8961	-7.6366	1.0718	-7.3327	-2.0362	-26.4493	-3.1042	-11.5772	-6.2799	-30.8054	0.21947	-8.1881	-2.8728	-27.3138	5.961
63	1.5103	-6.6147	-1.4779	-25.2444	-3.145	-11.7904	-6.6562	-30.5902	0.46475	-7.6407	-2.5177	-26.2818	6.272	0.47212	4.1526	-12.8299	2.9315	-3.2407	0.80279	-16.5937	5.5385	-0.27167	3.4152	-13.6231	8.903	4.4255	7.2624	-5.9607	6.3275	1.532	4.6696	-8.8768	8.3353	3.8509	6.692	-6.5201	2.1873	-5.9597	-0.82169	-24.6407	-1.2185	-9.7338	-4.5876	-28.5295	1.435	-6.7199	-1.5646	-25.4133	6.7524
64	2.0506	-5.8854	-0.86307	-24.1574	-3.1026	-10.7972	-5.7822	-29.2344	1.0586	-6.8604	-1.8543	-25.1425	6.6568	0.99351	4.5884	-12.0535	3.0034	-2.5329	0.90747	-15.6204	5.9596	0.28849	3.8876	-12.8006	9.2019	4.8285	7.6006	-5.3543	6.3743	2.0824	4.754	-8.1174	8.6622	4.2826	7.0586	-5.8859	2.6949	-5.2627	-0.23779	-23.5838	-1.0155	-8.8467	-3.8196	-27.2676	1.9791	-5.9851	-0.94547	-24.3178	7.1138
65	0.8951	-7.3498	-2.1408	-26.2003	-4.5332	-12.85	-7.6523	-31.8353	-0.21734	-8.4445	-3.2319	-27.2968	5.8333	-0.046194	3.6819	-13.5127	1.9642	-3.9906	-0.20896	-17.4676	5.0506	-0.83654	2.8961	-14.3432	8.5622	4.0211	6.8966	-6.4925	5.573	0.95413	3.8905	-9.5575	7.9562	3.4102	6.2887	-7.0881	1.6194	-6.6506	-1.4346	-25.5587	-2.34	-10.6643	-5.4485	-29.6393	0.81647	-7.4595	-2.2315	-26.3747	6.3475
66	0.4292	-8.0289	-2.6768	-27.4434	-5.4384	-13.6561	-8.3096	-33.234	-0.70736	-9.1474	-3.8553	-28.5717	5.5094	-0.55592	3.2884	-14.4006	1.3123	-4.586	-0.93071	-18.4717	4.7059	-1.361	2.4806	-15.2366	8.3137	3.628	6.5951	-7.1772	5.068	0.46592	3.3312	-10.3326	7.6921	2.9995	5.9709	-7.7897	1.1724	-7.316	-1.9609	-26.7855	-3.1354	-11.4213	-6.0567	-30.9806	0.34729	-8.1423	-2.7701	-27.6247	6.036
67	-0.076979	-8.7467	-3.2642	-28.6107	-5.9432	-14.5769	-9.0992	-34.5796	-1.2515	-9.9074	-4.4348	-29.7771	5.1453	-1.0584	2.8725	-15.2345	0.94915	-5.2302	-1.3427	-19.4342	4.3147	-1.8921	2.0381	-16.099	8.0297	3.2349	6.2708	-7.825	4.7869	-0.026043	3.0107	-11.0804	7.3868	2.5857	5.6256	-8.4605	0.69114	-8.007	-2.5183	-27.9298	-3.5859	-12.2613	-6.7642	-32.2575	-0.16079	-8.8635	-3.3604	-28.7971	5.6904
68	-1.3814	-10.4834	-4.7268	-31.2769	-7.8602	-16.8837	-11.134	-37.7961	-2.6708	-11.7585	-6.0224	-32.5558	4.2209	-2.3059	1.8255	-17.1389	-0.42119	-6.8812	-2.8252	-21.7367	3.306	-3.2204	0.90658	-18.0832	7.3136	2.267	5.4603	-9.3075	3.7246	-1.3192	1.8571	-12.8729	6.6058	1.5527	4.75	-10.0062	-0.53458	-9.6709	-3.908	-30.5295	-5.244	-14.341	-8.5675	-35.2642	-1.4731	-10.6107	-4.8317	-31.4794	4.8214
69	-0.087697	-8.9776	-3.3479	-29.5091	-6.3631	-15.2861	-8.9804	-35.3369	-1.212	-10.0973	-4.5454	-30.6479	5.1334	-1.2391	2.7922	-15.8762	1.0734	-5.2809	-1.2657	-19.983	4.3287	-2.0445	1.9819	-16.7	8.0246	3.082	6.2142	-8.3164	4.8821	-0.079976	3.0499	-11.4998	7.4027	2.45	5.5885	-8.9359	0.64243	-8.2669	-2.632	-28.8492	-3.5299	-12.3795	-6.7276	-33.0754	-0.17008	-9.0931	-3.443	-29.6958	5.6592
70	2.2396	-5.9425	-0.75912	-25.0349	-2.1157	-10.2559	-5.2866	-29.7521	1.327	-6.844	-1.6575	-25.9541	6.7949	0.93673	4.6601	-12.6804	3.5411	-2.3123	1.3776	-15.9978	6.1539	0.28736	4.0146	-13.3512	9.3097	4.7851	7.6576	-5.8302	6.7948	2.2421	5.1249	-8.4	8.8137	4.2806	7.1584	-6.3296	2.8331	-5.3706	-0.18673	-24.5041	-0.48052	-8.6839	-3.4786	-27.9207	2.1718	-6.0369	-0.8365	-25.1892	7.2138
71	2.3857	-5.5865	-0.52947	-24.1079	-1.6671	-9.4924	-5.1513	-28.8319	1.4631	-6.5049	-1.4142	-25.0321	6.8917	1.2128	4.8171	-12.0183	3.5979	-2.0892	1.5138	-15.3434	6.2377	0.55419	4.1598	-12.7069	9.3847	4.9901	7.7788	-5.3226	6.8362	2.4271	5.2175	-7.8988	8.8786	4.4783	7.2705	-5.8269	2.9864	-5.0021	0.059499	-23.5701	-0.32694	-8.3685	-3.3072	-26.9954	2.3191	-5.6802	-0.60662	-24.2586	7.3205
72	3.7609	-3.7898	0.99066	-21.4895	-0.48188	-7.9744	-2.9596	-25.6122	2.9637	-4.575	0.15306	-22.2919	7.8768	2.4783	5.9117	-10.148	5.0359	-0.37156	3.0463	-13.0466	7.317	1.9083	5.3479	-10.733	10.15	5.9799	8.629	-3.8623	7.9545	3.7578	6.4179	-6.1066	9.7169	5.5394	8.1931	-4.2972	4.2779	-3.2916	1.4934	-21.0264	1.3214	-6.1805	-1.3847	-24.0089	3.7012	-3.8726	0.92208	-21.6248	8.2422
73	2.9266	-4.7126	0.13585	-22.4308	-1.0972	-8.6338	-4.3792	-26.9939	2.025	-5.6099	-0.70539	-23.3267	7.2756	1.8459	5.293	-10.8204	4.0702	-1.3659	2.0782	-14.036	6.638	1.2042	4.6531	-11.4918	9.6814	5.4818	8.1463	-4.3914	7.2011	2.9927	5.6574	-6.882	9.1876	4.9843	7.6511	-4.8817	3.5156	-4.1405	0.71252	-21.9071	0.31079	-7.4234	-2.5741	-25.2202	2.8626	-4.8026	0.061839	-22.5745	7.6949
74	3.0997	-4.5317	0.29123	-22.3012	-1.5281	-9.1342	-4.0791	-26.8081	2.2154	-5.4007	-0.65119	-23.183	7.4071	1.9483	5.4157	-10.7277	4.2578	-1.2037	2.246	-13.9056	6.7849	1.3167	4.7899	-11.3692	9.7859	5.5688	8.2449	-4.3145	7.3521	3.1122	5.7977	-6.7765	9.3047	5.081	7.7611	-4.7942	3.6743	-3.9797	0.85197	-21.7896	0.38444	-7.1712	-2.3351	-25.0571	3.0346	-4.6215	0.21651	-22.446	7.8138
75	2.9148	-4.7366	0.11281	-22.4949	-1.464	-9.064	-4.3961	-27.0771	2.0121	-5.6336	-0.76697	-23.3952	7.2689	1.821	5.28	-10.8662	4.0584	-1.4017	2.0559	-14.0998	6.6312	1.1772	4.6395	-11.5297	9.6765	5.4643	8.1367	-4.4219	7.1929	2.9654	5.6429	-6.9263	9.1827	4.9658	7.6411	-4.9145	3.5039	-4.1656	0.68988	-21.9699	0.25095	-7.4502	-2.595	-25.2993	2.8501	-4.8273	0.037902	-22.6404	7.6876
76	2.5007	-5.2789	-0.36305	-23.3058	-2.3298	-10.0776	-5.0579	-28.0953	1.5534	-6.2132	-1.3309	-24.2471	6.9788	1.4228	4.9494	-11.4454	3.6087	-1.9526	1.5626	-14.8291	6.311	0.74702	4.2784	-12.1335	9.4528	5.1592	7.8821	-4.8734	6.8472	2.5352	5.2655	-7.4958	8.9361	4.637	7.3632	-5.3878	3.118	-4.6848	0.24259	-22.7577	-0.35441	-8.1094	-3.1822	-26.2375	2.4322	-5.3738	-0.44211	-23.4578	7.4163
77	4.1859	-2.6295	1.9475	-19.6235	0.99781	-6.9056	-1.6771	-23.4103	3.4166	-3.3501	1.1741	-20.3628	8.4665	3.3076	6.268	-8.8152	5.429	0.69387	3.5014	-11.4843	7.954	2.7849	5.7216	-9.3441	10.6077	6.6206	8.9042	-2.819	8.6011	4.181	6.7663	-4.8847	10.2113	5.9055	8.4818	-3.2204	4.6848	-2.1733	2.4068	-19.1981	2.3564	-4.8249	-0.23113	-21.9425	4.1282	-2.7062	1.8843	-19.7496	8.8007
78	4.2413	-3.4004	1.2004	-20.2734	-0.35501	-7.3476	-2.953	-24.4647	3.459	-4.23	0.44663	-21.0991	7.9335	2.7821	6.3455	-9.2795	5.4314	-0.1768	3.5504	-12.2391	7.3456	2.1897	5.7908	-9.8969	10.1921	6.209	8.9631	-3.1908	7.9071	4.2792	6.8024	-5.4833	9.7369	6.0147	8.534	-3.6439	4.7512	-2.8711	1.7338	-19.7906	1.4561	-5.9027	-1.2912	-22.8386	4.1844	-3.4836	1.1321	-20.4057	8.32
79	2.0094	-5.9632	-1.0012	-24.0336	-3.2336	-11.2028	-6.1022	-29.1722	1.0009	-6.9764	-2.0558	-25.048	6.5425	0.94183	4.5825	-11.9653	3.0489	-2.7144	0.98913	-15.6031	5.8172	0.21052	3.8682	-12.7099	9.1138	4.7846	7.5975	-5.28	6.2894	2.075	4.8212	-8.0998	8.5523	4.3014	7.0452	-5.8365	2.6685	-5.3178	-0.34266	-23.4403	-1.2016	-9.0269	-4.063	-27.181	1.9378	-6.0642	-1.0853	-24.1939	7.0187
80	1.5166	-6.5549	-1.4416	-25.6681	-3.6346	-12.1784	-6.5702	-30.4655	0.48725	-7.5789	-2.5072	-26.7273	6.2876	0.49655	4.1566	-13.1328	2.5975	-3.1725	0.46285	-16.5282	5.5553	-0.23715	3.4223	-13.905	8.9177	4.4411	7.2692	-6.1846	6.0644	1.5506	4.4096	-8.8115	8.3514	3.8511	6.7018	-6.7661	2.1915	-5.9049	-0.78514	-25.0508	-1.5838	-9.6524	-4.5152	-28.9592	1.4418	-6.6585	-1.5269	-25.8374	6.7674
81	3.2481	-4.4061	0.44701	-22.6819	-0.9869	-9.1413	-3.7812	-26.6885	2.4003	-5.2467	-0.43841	-23.5719	7.5206	2.0365	5.5073	-10.9998	4.4905	-1.0069	2.4639	-13.8316	6.9213	1.4276	4.9052	-11.6522	9.8739	5.6354	8.3161	-4.5251	7.5318	3.2518	5.9663	-6.7109	9.4102	5.1482	7.8508	-5.0133	3.7986	-3.8735	0.98555	-22.1663	0.67644	-6.9621	-2.0929	-25.4564	3.185	-4.494	0.37451	-22.8284	7.912
82	3.0366	-4.566	0.26042	-22.7934	-1.3633	-9.5278	-4.1305	-26.7958	2.1529	-5.4407	-0.61896	-23.7108	7.3747	1.9325	5.3684	-11.0795	4.2189	-1.2176	2.2139	-13.9094	6.7507	1.3018	4.7414	-11.7565	9.7598	5.553	8.2069	-4.5886	7.3315	3.0834	5.7691	-6.7749	9.2769	5.0425	7.7221	-5.093	3.6136	-4.0096	0.82609	-22.2586	0.42591	-7.213	-2.3777	-25.6426	2.9727	-4.6547	0.18679	-22.9409	7.7841
83	2.8289	-4.8371	0.025989	-22.612	-1.6924	-9.2202	-4.4847	-27.2928	1.9219	-5.7359	-0.87989	-23.5123	7.2253	1.7401	5.2042	-10.9499	3.9849	-1.4961	1.9635	-14.2654	6.5848	1.0926	4.5605	-11.6047	9.6437	5.4036	8.0794	-4.4853	7.1494	2.8691	5.5748	-7.0521	9.148	4.8824	7.5816	-4.9788	3.4208	-4.2662	0.60716	-22.0894	0.14152	-7.5572	-2.6821	-25.414	2.7632	-4.9284	-0.049761	-22.7588	7.6452
84	1.6379	-6.3789	-1.3021	-24.9651	-3.476	-11.5771	-6.399	-30.0618	0.61178	-7.3953	-2.3131	-25.9904	6.375	0.64226	4.2627	-12.6307	2.7171	-3.0079	0.60382	-16.2442	5.6499	-0.089229	3.5349	-13.3846	8.9836	4.5519	7.3486	-5.7947	6.1636	1.6992	4.5203	-8.5942	8.4223	3.9692	6.7856	-6.3595	2.309	-5.7325	-0.6429	-24.3656	-1.3893	-9.4492	-4.359	-28.1413	1.5648	-6.4804	-1.3863	-25.1272	6.8512
85	2.9184	-4.8338	0.084238	-22.9044	-1.4456	-9.8544	-4.2759	-27.492	2.0393	-5.7021	-0.85407	-23.7869	7.2913	1.7205	5.245	-11.1587	3.7371	-1.4148	2.0856	-14.4095	6.6704	1.0938	4.6196	-11.7857	9.6972	5.3923	8.1141	-4.6417	7.2719	2.9186	5.6737	-7.1596	9.2172	4.8892	7.631	-5.1238	3.4908	-4.2844	0.6389	-22.3952	0.24475	-7.4725	-2.5326	-25.6587	2.8527	-4.9244	0.0096213	-23.0513	7.6965
86	3.1204	-4.5014	0.33653	-22.263	-1.2413	-8.6286	-4.024	-26.6899	2.2491	-5.3706	-0.48513	-23.138	7.4242	1.9911	5.4299	-10.7006	4.4509	-1.1282	2.3204	-13.8374	6.8082	1.3681	4.8112	-11.3433	9.7969	5.5956	8.2529	-4.2898	7.4014	3.1689	5.8484	-6.7196	9.3199	5.1008	7.7741	-4.7716	3.6897	-3.9495	0.89738	-21.7533	0.58772	-7.1289	-2.2841	-24.9793	3.0576	-4.5895	0.26375	-22.4045	7.8285
87	2.1062	-5.7867	-0.78766	-24.0312	-2.7841	-10.7976	-5.6571	-29.0072	1.1258	-6.7566	-1.7737	-25.0033	6.7063	1.0623	4.6325	-11.9636	3.1075	-2.4293	1.1332	-15.4935	6.0138	0.36398	3.9371	-12.6724	9.2414	4.8786	7.6363	-5.2754	6.5462	2.1537	4.9323	-8.0114	8.7055	4.326	7.0986	-5.8097	2.7466	-5.1706	-0.16025	-23.4647	-0.80795	-8.7195	-3.7097	-27.0472	2.0357	-5.8843	-0.86862	-24.1867	7.1603
88	2.4099	-5.4713	-0.48035	-23.3523	-2.2765	-10.103	-5.1511	-27.9944	1.4726	-6.4022	-1.4276	-24.2655	6.9209	1.287	4.8533	-11.4786	3.9146	-2.0676	1.4969	-14.7707	6.2585	0.61609	4.1874	-12.1344	9.4077	5.0523	7.8075	-4.8908	6.8254	2.4344	5.2136	-7.4417	8.8951	4.5228	7.2925	-5.3919	3.0212	-4.8814	0.12023	-22.8227	-0.3933	-8.2917	-3.2824	-26.6797	2.3415	-5.5665	-0.55919	-23.5016	7.3544
89	2.273	-5.6531	-0.63981	-24.1834	-2.479	-10.5046	-5.3764	-29.0943	1.3239	-6.5952	-1.5981	-25.1484	6.8201	1.1548	4.7412	-12.0723	3.2261	-2.2347	1.3533	-15.5571	6.1492	0.47521	4.0665	-12.7766	9.3285	4.9503	7.7207	-5.3577	6.7163	2.3031	5.0999	-8.0587	8.8091	4.4152	7.2006	-5.8891	2.8875	-5.0555	-0.031159	-23.6209	-0.48776	-8.5048	-3.4798	-26.9874	2.2043	-5.7488	-0.71904	-24.3378	7.2599
90	0.72499	-7.909	-2.5803	-27.1527	-4.7258	-13.4001	-7.7926	-32.7359	-0.37256	-9.0235	-3.6766	-28.2562	5.7237	-0.4499	3.36	-14.1932	1.7022	-4.1781	-0.40283	-18.1589	4.9476	-1.2512	2.5625	-14.9959	8.4796	3.7049	6.6483	-7.0079	5.4615	0.592	3.7426	-10.0833	7.879	3.0763	6.1676	-7.6161	1.256	-7.2005	-1.8582	-26.5083	-2.5377	-11.2721	-5.6141	-30.7234	0.64645	-8.0195	-2.6717	-27.3271	6.233
91	0.71329	-7.7009	-2.3204	-27.8899	-4.6282	-13.5422	-7.7467	-33.4774	-0.35407	-8.7559	-3.4503	-28.9922	5.7167	-0.32841	3.5293	-14.7198	1.8802	-4.2182	-0.37231	-18.6892	4.9549	-1.0863	2.7678	-15.5179	8.4755	3.7969	6.785	-7.4154	5.5076	0.81062	3.7573	-10.4934	7.8863	3.1955	6.1465	-8.0227	1.4848	-7.0327	-1.6429	-27.249	-2.4991	-10.8988	-5.6076	-30.7142	0.63523	-7.8087	-2.4094	-28.0668	6.2155
92	0.76754	-7.8205	-2.4171	-27.5266	-4.5333	-12.9445	-7.6532	-33.0704	-0.29952	-8.8857	-3.4516	-28.7314	5.7515	-0.39417	3.4745	-14.4603	1.9492	-4.1481	-0.29982	-18.399	4.9986	-1.1586	2.7135	-15.3342	8.5008	3.7489	6.7374	-7.213	5.5712	0.77141	3.824	-10.2676	7.9181	3.1488	6.1801	-7.8783	1.421	-7.1447	-1.731	-26.9077	-2.3846	-11.0397	-5.5351	-30.8847	0.69056	-7.9277	-2.5054	-27.6985	6.2451
93	-0.56226	-9.4412	-3.7991	-30.0611	-6.5017	-15.4869	-9.7713	-35.5675	-1.7547	-10.6202	-4.9865	-30.8534	4.8068	-1.562	2.4849	-16.2707	0.56478	-5.829	-1.8069	-20.1832	3.9612	-2.4065	1.6379	-16.8573	7.7678	2.8442	5.9723	-8.6242	4.4808	-0.46562	2.6516	-11.6596	7.1135	2.1785	5.2918	-9.0621	0.25604	-8.6928	-3.0394	-29.3664	-4.0796	-13.0033	-7.3943	-33.6417	-0.64748	-9.559	-3.8963	-30.2488	5.3618
94	-0.022534	-8.9407	-3.2982	-29.534	-5.5535	-14.9704	-8.8173	-35.7568	-1.1277	-10.0479	-4.4515	-31.103	5.1899	-1.2094	2.8298	-15.8941	1.1998	-5.1714	-1.1465	-20.319	4.3989	-2.0034	2.0325	-17.0142	8.0683	3.1079	6.2422	-8.3244	4.9862	-0.0092001	3.1515	-11.7571	7.4569	2.48	5.6347	-9.1899	0.68953	-8.2398	-2.5869	-28.8866	-3.3768	-12.2945	-6.6012	-33.0685	-0.10343	-9.0536	-3.3913	-29.7156	5.7072
95	2.0068	-6.3044	-1.0243	-25.8413	-2.5333	-11.1763	-5.5809	-30.8666	1.0947	-7.2084	-1.9406	-27.016	6.6339	0.67237	4.4628	-13.2564	3.3926	-2.5986	1.1781	-16.8264	5.9904	0.024155	3.8152	-14.1049	9.186	4.5778	7.5067	-6.27	6.6767	2.026	4.9704	-9.0438	8.6881	4.0656	6.994	-6.9239	2.6178	-5.7334	-0.44719	-25.3081	-0.7065	-9.0491	-3.7668	-28.6968	1.9386	-6.3988	-1.1018	-25.9951	7.0543
96	2.9029	-5.0478	-0.003912	-23.721	-1.3021	-9.2094	-4.2019	-28.389	2.0617	-5.8847	-0.83543	-24.8415	7.2687	1.583	5.194	-11.742	4.2765	-1.434	2.1784	-15.0571	6.6739	0.98116	4.5956	-12.5538	9.6782	5.2816	8.0726	-5.0952	7.3632	2.9334	5.742	-7.6679	9.218	4.8088	7.6061	-5.7165	3.457	-4.518	0.53506	-23.2298	0.40504	-7.584	-2.5282	-26.3729	2.8407	-5.1343	-0.075446	-23.8615	7.658
97	2.4899	-5.5031	-0.43968	-24.1978	-1.9887	-9.9013	-4.9019	-29.0176	1.5924	-6.3934	-1.3401	-25.2867	6.9753	1.2568	4.8859	-12.0825	3.7833	-1.9485	1.6745	-15.5066	6.3407	0.615	4.2479	-12.8769	9.4507	5.029	7.8338	-5.3605	6.982	2.5315	5.3519	-8.0208	8.9597	4.5264	7.3376	-5.9677	3.0802	-4.9386	0.13568	-23.6759	-0.19315	-8.1977	-3.1192	-27.0011	2.4244	-5.5939	-0.51486	-24.344	7.3911
98	0.22656	-8.3946	-2.9418	-28.2715	-5.4055	-13.9572	-8.556	-33.0945	-0.9033	-9.5152	-4.0349	-28.687	5.3629	-0.79906	3.1044	-14.9923	1.3519	-4.8118	-0.92206	-18.419	4.5634	-1.6037	2.3024	-15.2994	8.1984	3.4338	6.4505	-7.63	5.0949	0.31119	3.3374	-10.2829	7.5795	2.8055	5.8271	-7.853	0.97147	-7.6822	-2.2157	-27.6177	-3.0929	-11.7737	-6.308	-31.7344	0.14675	-8.5053	-3.0334	-28.4466	5.8885
99	2.0227	-6.2491	-0.99858	-25.676	-2.5196	-11.8822	-6.6051	-31.4625	1.1174	-7.9517	-2.0189	-27.4296	6.647	0.69798	4.4663	-13.1383	3.3558	-2.5807	1.1756	-17.2537	5.9961	0.045794	3.8096	-14.3759	9.2007	4.5889	7.5147	-6.1749	6.658	2.0112	4.9513	-9.3663	8.6981	4.071	7.0058	-7.1409	2.6178	-5.6778	-0.41965	-25.1411	-0.80891	-9.9554	-4.622	-28.5853	1.954	-6.3445	-1.0774	-25.8316	7.0708
100	0.22875	-8.4436	-2.954	-28.43	-4.4056	-13.0334	-8.1991	-32.9498	-0.89215	-9.296	-3.95	-28.6845	5.3591	-0.81745	3.097	-15.1056	1.3971	-4.7992	-0.88177	-18.3165	4.5674	-1.6148	2.3035	-15.3094	8.193	3.417	6.4416	-7.7182	5.1256	0.33359	3.3673	-10.2055	7.5796	2.7959	5.8248	-7.8562	0.96774	-7.733	-2.2299	-27.7808	-2.9598	-11.4949	-6.0142	-30.8941	0.15048	-8.5531	-3.0443	-28.603	5.8807
101	0.60622	-8.088	-2.575	-28.3701	-4.9212	-13.7794	-8.0833	-34.1468	-0.43584	-9.3359	-3.7377	-29.7369	5.6445	-0.61923	3.3454	-15.0626	1.8542	-4.3738	-0.43843	-19.1718	4.895	-1.3671	2.5903	-16.0485	8.4236	3.5703	6.6462	-7.6774	5.499	0.61128	3.7029	-10.8669	7.8448	2.9773	6.0616	-8.4352	1.2942	-7.4308	-1.908	-27.7575	-2.6343	-11.4968	-5.9444	-31.4837	0.52835	-8.1955	-2.6639	-28.5431	6.1334
102	1.3037	-7.2099	-1.8168	-27.0427	-3.3512	-11.7668	-6.5665	-32.0183	0.31598	-8.0607	-2.746	-27.9862	6.126	0.043758	3.9034	-14.1146	2.632	-3.4719	0.38325	-17.3757	5.4301	-0.65903	3.204	-14.5776	8.7897	4.0872	7.0694	-6.9384	6.0851	1.3507	4.3517	-9.4659	8.2508	3.5375	6.5262	-7.2939	1.9504	-6.5871	-1.1852	-26.4681	-1.5728	-10.0272	-4.6253	-29.9879	1.2322	-7.3096	-1.8987	-27.2033	6.5826
103	1.5384	-6.8613	-1.5412	-26.4828	-3.1621	-11.8578	-6.2186	-31.3564	0.57227	-7.7064	-2.5251	-27.4052	6.3019	0.27899	4.0989	-13.7146	2.8398	-3.1805	0.62582	-17.2894	5.6151	-0.41346	3.4081	-14.4786	8.9299	4.2708	7.2256	-6.6317	6.2555	1.5654	4.5373	-9.4033	8.3989	3.7284	6.69	-7.213	2.1738	-6.2533	-0.92225	-25.9194	-1.3658	-9.6378	-4.3098	-29.2932	1.4672	-6.9597	-1.6226	-26.6411	6.751
104	1.7341	-6.6042	-1.3241	-26.0645	-3.0127	-11.1976	-6.0405	-30.7715	0.78069	-7.5226	-2.2583	-26.9044	6.4337	0.47303	4.2561	-13.4158	3.0502	-2.9258	0.85127	-16.7118	5.7606	-0.20853	3.5795	-13.984	9.0295	4.4211	7.3442	-6.3967	6.4117	1.7733	4.7137	-8.9529	8.5085	3.8897	6.8191	-6.8323	2.3583	-6.0038	-0.71462	-25.5097	-1.0908	-9.4391	-4.1462	-28.9152	1.6647	-6.7007	-1.4034	-26.2196	6.8749
105	1.2728	-7.1669	-1.8253	-26.8183	-3.7154	-12.2142	-6.7919	-31.8056	0.27039	-8.1464	-2.8199	-27.7541	6.1101	0.067948	3.9001	-13.9543	2.5367	-3.5071	0.31286	-17.5584	5.3998	-0.64881	3.1864	-14.6855	8.7798	4.1075	7.0697	-6.8188	6.0177	1.3184	4.2962	-9.6127	8.2302	3.548	6.5164	-7.3742	1.9315	-6.5359	-1.1822	-26.2358	-1.7086	-10.1595	-4.7979	-29.6928	1.2001	-7.2676	-1.9086	-26.9794	6.5756
106	2.0475	-6.2122	-0.97844	-25.5595	-2.5358	-10.7148	-5.5441	-30.1461	1.128	-7.118	-1.9216	-26.3969	6.6605	0.74065	4.4987	-13.0551	3.3873	-2.5368	1.2041	-16.3075	6.011	0.084646	3.845	-13.6474	9.2071	4.6307	7.5345	-6.1139	6.6767	2.0655	4.9896	-8.6367	8.7047	4.117	7.0277	-6.572	2.6486	-5.6356	-0.39486	-25.0242	-0.71944	-8.9707	-3.7171	-28.7374	1.9795	-6.3063	-1.0558	-25.7115	7.0852
107	0.68153	-7.9046	-2.4726	-27.7962	-4.6476	-12.6071	-7.7778	-33.0656	-0.38425	-8.9608	-3.4831	-28.7967	5.6849	-0.4455	3.4409	-14.6527	1.896	-4.2432	-0.35927	-18.4309	4.9296	-1.2061	2.6831	-15.4137	8.4481	3.7068	6.7113	-7.364	5.5172	0.75652	3.7721	-10.2934	7.8634	3.1142	6.1236	-7.9384	1.3829	-7.2306	-1.7834	-27.1773	-2.432	-11.1006	-5.6516	-30.4863	0.60574	-8.01	-2.56	-27.9635	6.1812
108	1.8985	-6.4431	-1.1534	-26.0301	-2.6929	-11.2107	-6.4367	-30.6903	0.97869	-7.354	-2.1568	-26.8977	6.56	0.5618	4.3669	-13.3911	3.2486	-2.7358	1.0445	-17.2315	5.905	-0.09649	3.7067	-14.006	9.1317	4.4907	7.4357	-6.3735	6.5752	1.8937	4.8619	-8.9466	8.6255	3.9718	6.9247	-6.8534	2.5023	-5.8659	-0.56983	-25.4913	-0.93695	-9.2184	-3.9038	-29.5988	1.8291	-6.5386	-1.2319	-26.185	6.9871
109	0.07092	-8.7136	-3.1572	-28.9912	-5.55	-13.4721	-8.5271	-34.5241	-1.0522	-9.8306	-4.1784	-30.0524	5.2464	-1.0136	2.9539	-15.5063	1.2656	-5.0092	-1.0383	-19.2945	4.4512	-1.8143	2.1568	-16.3053	8.1063	3.2645	6.3317	-8.0285	5.0251	0.16869	3.2442	-11.095	7.4904	2.6419	5.7133	-8.6297	0.80993	-8.0013	-2.429	-28.3395	-3.1588	-11.3461	-5.8188	-31.6571	-0.0077951	-8.8236	-3.2484	-29.1652	5.7699
110	1.7238	-6.7273	-1.3662	-26.6118	-2.8795	-12.2619	-6.8727	-31.3336	0.80401	-8.3582	-2.4167	-27.5011	6.4382	0.34832	4.2082	-13.8066	3.0927	-2.9701	0.86333	-17.2967	5.7777	-0.31305	3.5416	-15.0011	9.0398	4.3217	7.3159	-6.6959	6.4583	1.7011	4.7147	-9.8466	8.5299	3.7979	6.8008	-7.1884	2.3284	-6.1493	-0.78153	-26.0698	-1.1691	-10.3076	-4.3584	-30.4405	1.6534	-7.468	-1.446	-26.7695	6.8678
111	1.0536	-7.4949	-2.0824	-27.3474	-4.0404	-12.1201	-6.8144	-32.3882	0.036436	-8.2653	-2.9844	-28.3152	5.944	-0.14177	3.7198	-14.3321	2.3473	-3.7663	0.10651	-17.8476	5.2254	-0.8676	2.9991	-14.8627	8.647	3.9407	6.925	-7.112	5.8625	1.1367	4.1329	-9.7271	8.0903	3.3769	6.3657	-7.6574	1.7217	-6.849	-1.4234	-26.7558	-1.8486	-10.1696	-4.9383	-29.9158	0.98168	-7.3766	-2.1658	-27.5081	6.417
112	1.4408	-7.037	-1.6668	-26.9	-3.372	-12.1492	-6.726	-31.7772	0.47255	-8.1855	-2.7113	-27.8296	6.2375	0.13507	4.0065	-14.0124	2.7635	-3.315	0.51889	-17.5278	5.55	-0.55455	3.3142	-14.8208	8.8821	4.1635	7.1568	-6.8613	6.2008	1.4452	4.4602	-9.6871	8.3509	3.6207	6.6214	-7.3775	2.0762	-6.4322	-1.0537	-26.3367	-1.527	-10.2057	-4.6562	-30.088	1.3683	-7.3073	-1.7486	-27.0596	6.686
113	2.5467	-5.6103	-0.4411	-24.7637	-1.7639	-9.7242	-4.5781	-29.1097	1.6868	-6.3462	-1.2671	-25.5939	7.0097	1.1871	4.8862	-12.4866	3.9533	-1.8964	1.8106	-15.5482	6.4015	0.56938	4.2745	-12.9928	9.476	4.9732	7.8324	-5.6703	7.1113	2.5774	5.4552	-7.9864	9.0051	4.4929	7.358	-6.1348	3.1094	-5.0662	0.112	-24.2601	0.0077945	-8.0494	-2.9562	-27.7844	2.4835	-5.5894	-0.51391	-24.907	7.4081
114	5.8626	-1.7536	3.2677	-18.3905	3.1329	-4.1143	0.45241	-22.1126	5.3194	-1.8723	2.2863	-18.9197	9.1146	4.2727	7.2362	-7.9342	7.0503	1.8406	5.5527	-9.9791	8.7067	3.8799	6.8242	-8.3527	11.317	7.1095	9.657	-2.1273	9.5158	5.4764	8.0466	-3.7409	11.0203	6.7831	9.3376	-2.4203	5.876	-1.3891	3.6109	-18.0692	3.7709	-3.0257	1.1087	-21.1221	5.8184	-1.3853	3.2171	-18.4929	9.3793
115	3.8742	-2.549	1.1913	-20.7729	1.1996	-5.8531	-1.3325	-23.1195	3.0766	-3.0774	1.5058	-21.5225	8.5208	2.7208	6.6508	-9.636	6.0189	0.87361	3.2253	-12.3969	8.0217	2.1548	6.1497	-9.0663	10.2084	6.677	9.2023	-3.4653	8.7171	4.7278	7.2628	-4.5578	9.772	6.2847	8.814	-3.8877	5.1304	-2.1	1.7065	-20.3116	2.7592	-4.4878	-0.077293	-21.8564	3.8185	-2.454	1.1273	-20.8959	8.8487
116	1.9141	-5.9157	-1.0475	-24.5227	-3.4123	-10.6573	-5.7095	-28.8411	0.92989	-6.7916	-1.9556	-25.44	6.6177	0.8051	4.5454	-12.5345	3.1072	-2.5205	0.94206	-15.7258	5.9177	0.10342	3.8434	-12.6968	9.1359	4.7974	7.5724	-5.7174	6.4639	2.0741	4.8559	-7.9851	8.5978	4.2505	7.0292	-6.2399	2.6336	-5.2965	-0.4172	-23.9631	-1.0037	-8.7473	-3.8344	-27.0564	1.8428	-5.9202	-1.129	-24.6734	7.0781
117	1.9049	-6.5076	-1.0799	-25.3846	-2.4833	-11.3416	-6.1941	-30.413	0.95314	-7.4238	-2.4884	-26.6874	6.3773	0.71204	4.2245	-12.8848	2.8311	-2.9987	1.0099	-16.6991	5.6721	0.0346	3.5151	-13.6434	9.1291	4.4444	7.3273	-5.979	6.2481	1.6864	4.5711	-8.78	8.6059	3.8899	6.779	-6.493	2.2944	-5.8883	-0.47172	-24.8244	-1.4604	-9.4084	-4.2783	-28.5492	1.8354	-6.5487	-1.1589	-25.5393	6.8387
118	2.0888	-6.031	-0.90954	-25.7768	-2.7862	-10.7478	-5.5756	-30.3898	1.1546	-7.0047	-1.8205	-26.0659	6.6652	0.85356	4.5285	-12.7344	3.3345	-2.5259	1.2137	-16.1141	6.0034	0.18384	3.863	-13.2481	9.2287	4.7337	7.5565	-5.8663	6.633	2.0842	4.9673	-8.3529	8.7173	4.1665	7.0409	-6.3694	2.6713	-5.4426	-0.30946	-25.2151	-0.66531	-8.9001	-3.7418	-28.5628	2.0205	-6.1696	-0.98794	-25.9325	7.0983
119	0.92231	-7.5583	-2.1937	-27.2474	-4.1858	-12.381	-7.0458	-30.4248	-0.12637	-8.2762	-2.8894	-28.3247	6.0154	-0.20923	3.8111	-14.264	2.3467	-3.6685	-0.10302	-18.0318	5.2894	-0.95661	3.0821	-14.9054	8.5823	3.8916	6.999	-7.0576	5.8704	1.2031	4.1699	-9.8756	8.0075	3.4754	6.4343	-7.6226	1.819	-6.8938	-1.5201	-26.6486	-1.8071	-10.3427	-5.0385	-28.1104	0.8472	-7.3594	-2.2796	-27.4118	6.4918
120	3.7972	-3.9316	0.95467	-23.2106	-0.90951	-7.7523	-2.8032	-27.2073	3.0613	-5.5188	-0.66549	-23.1774	7.4571	2.3194	5.3809	-10.8337	5.1896	-1.1195	3.2004	-13.5508	6.8837	1.7902	4.8026	-11.2259	10.1805	5.8817	8.2227	-4.3796	8.0781	3.1529	5.9692	-6.3992	9.776	4.9724	7.7757	-4.7836	3.688	-3.4721	1.4212	-22.7398	0.61524	-7.1561	-1.3448	-24.975	3.7394	-4.8053	0.88899	-23.3469	7.8305
121	4.4829	-2.8644	1.8007	-19.756	1.3796	-6.2932	-1.6226	-25.2499	3.7754	-3.2758	1.4848	-21.4266	8.5782	3.1471	6.6633	-9.3018	5.9434	0.91398	3.9614	-11.8507	8.1061	2.6413	6.1876	-9.7301	10.5441	6.5013	9.2127	-3.1971	8.6558	4.7528	7.3613	-5.0999	10.157	6.2486	8.8443	-3.5805	5.1829	-2.4131	2.2562	-19.3701	2.8578	-4.6478	-0.2442	-21.5777	4.4312	-2.6766	1.7412	-19.8706	8.8863
122	0.49816	-7.8929	-2.5925	-25.8857	-4.142	-13.5252	-8.2346	-29.0025	-0.62841	-8.272	-3.0662	-26.9875	5.9681	-0.4498	3.7779	-14.2974	1.5202	-3.7111	-0.65382	-18.2306	5.2257	-1.2496	3.0327	-15.0231	8.3467	3.719	6.9769	-7.0945	5.2251	1.1476	4.0902	-10.0858	7.728	3.464	6.4003	-7.6974	1.7602	-7.1815	-1.8648	-25.3088	-2.0696	-10.359	-5.9939	-28.4241	0.41957	-7.3428	-2.6826	-26.0422	6.4558
123	1.3726	-7.0625	-1.72	-27.8798	-3.8126	-13.2295	-6.5432	-32.0887	0.40202	-8.3132	-3.0081	-28.5611	6.0352	0.10543	3.7898	-13.9876	2.6694	-3.648	0.42814	-18.4771	5.322	-0.59388	3.0716	-14.6056	8.8355	4.1285	6.9906	-6.833	6.1146	1.1827	4.1959	-9.5457	8.2939	3.419	6.4357	-7.3682	1.8203	-6.4475	-1.0964	-27.253	-1.8658	-11.1245	-4.6173	-30.7901	1.2998	-7.425	-1.8036	-28.0505	6.5008
124	0.65145	-7.9668	-2.5228	-27.318	-4.4661	-12.3602	-7.0284	-31.4129	-0.4138	-8.9011	-3.4173	-27.2176	5.7391	-0.50035	3.4778	-14.7977	1.8798	-4.1558	-0.37932	-17.8288	5.0002	-1.2597	2.7358	-15.4982	8.4291	3.6756	6.7412	-7.4722	5.5044	0.81427	3.8628	-10.3494	7.8466	3.1297	6.1664	-8.0488	1.4425	-7.2938	-1.836	-26.7825	-2.3101	-10.3437	-5.7153	-30.1879	0.57582	-7.9688	-2.6096	-27.4671	6.2243
125	3.1795	-4.8093	0.25815	-24.1557	-0.92208	-9.3729	-4.007	-27.9575	2.3938	-5.7496	-0.7357	-24.6041	7.3918	1.7122	5.2817	-11.7922	4.6328	-1.2599	2.5117	-15.0456	6.8241	1.1483	4.7085	-12.2924	9.8412	5.3883	8.1461	-5.1256	7.6489	3.0434	5.9099	-7.3447	9.4075	4.8518	7.7032	-5.5597	3.5892	-4.317	0.75539	-23.6829	0.60901	-7.7714	-2.0909	-27.1267	3.118	-5.0421	0.18842	-24.2921	7.7609
126	4.9849	-2.3198	2.3207	-19.4005	1.8145	-5.1801	-0.4793	-22.3088	4.3428	-2.944	1.7684	-19.817	8.7606	3.5395	6.8633	-8.8885	6.4672	1.2541	4.5629	-10.9025	8.3122	3.0783	6.4119	-9.3077	10.8209	6.8038	9.3665	-2.8719	9.061	5.0243	7.6127	-4.6433	10.4705	6.4413	9.0166	-3.2245	5.4219	-1.9117	2.734	-19.0433	3.1776	-3.9953	0.3752	-21.821	4.9369	-2.3747	2.2652	-19.5084	9.0537
127	8.1237	1.8767	5.8629	-13.4056	6.2485	-0.13003	3.883	-15.1559	7.7691	1.437	5.4035	-13.6624	10.9415	6.5138	9.3192	-4.3642	9.6997	5.1362	8.065	-5.7594	10.6865	6.2553	9.0602	-4.5763	12.5643	9.1099	11.2757	0.6491	11.574	8.0256	10.2603	-0.38553	12.3696	8.8541	11.0755	0.45092	8.2965	2.1006	6.0851	-13.186	6.9422	0.58061	4.7806	-15.163	8.0926	1.7567	5.8275	-13.4783	11.1053
128	6.2262	-0.19415	3.8872	-13.9934	4.4144	-1.5031	2.0987	-16.3117	5.6178	0.11021	3.4261	-13.8258	9.631	5.0596	7.9648	-5.8663	7.4938	2.9208	5.8292	-6.6652	9.2042	4.6295	7.5373	-6.277	11.511	7.9821	10.2222	-0.53586	9.8614	6.3195	8.5772	-2.1341	11.1796	7.6343	9.8912	-0.8583	6.6256	0.19304	4.28	-13.7185	4.5947	-0.57397	2.0714	-15.3927	6.1835	-0.26083	3.8384	-14.0751	9.9128
129	6.3722	-0.14097	3.9966	-15.8923	3.0085	-3.4906	0.52164	-19.2877	5.7896	-1.0819	3.2607	-16.0427	9.7123	5.0846	8.0163	-5.9793	7.6482	2.9376	5.9424	-8.364	9.2985	4.6661	7.5994	-6.3525	11.595	8.0015	10.2638	-0.61243	9.9814	6.3291	8.6361	-2.2317	11.2758	7.6428	9.9411	-0.92736	6.719	0.22321	4.3685	-15.5396	4.4656	-2.3116	2.234	-17.9975	6.3272	-0.24657	3.945	-15.9907	9.9814
130	2.8409	-4.5719	0.12676	-21.104	-1.5668	-8.3078	-3.6004	-25.6367	1.8935	-5.2931	-0.7061	-21.5931	7.2112	1.9466	5.2783	-10.3333	3.8695	-1.4053	1.94	-12.9813	6.5408	1.2755	4.6076	-10.985	9.6358	5.5631	8.1355	-4.0073	7.0458	2.9608	5.5479	-6.5284	9.1161	5.0258	7.6158	-4.5143	3.4578	-3.9674	0.7411	-20.6016	0.17132	-6.6153	-2.6985	-23.4534	2.7761	-4.6769	0.052298	-21.2382	7.6542
131	4.0837	-3.2704	1.39	-21.9652	0.0083626	-8.6077	-3.9802	-25.79	3.3118	-4.2184	0.41431	-22.6609	8.1029	2.8171	6.1643	-9.5395	5.3176	0.010371	3.3758	-13.4803	7.5512	2.2643	5.6074	-10.0432	10.343	6.2476	8.8323	-3.3758	8.1839	4.0263	6.6558	-5.5501	9.9174	5.7889	8.4024	-3.7981	4.5688	-2.7904	1.8786	-21.4543	1.558	-6.9117	-0.9245	-24.6037	4.0236	-4.2542	1.3221	-22.1043	8.461
132	3.6228	-3.7902	0.91354	-21.0712	-0.43552	-7.588	-2.9848	-24.8704	2.7922	-4.5574	0.18983	-22.0325	7.7639	2.5042	5.8381	-9.8862	4.8354	-0.46692	2.902	-12.652	7.1765	1.9119	5.2491	-10.4585	10.0655	5.9942	8.569	-3.6508	7.7926	3.6938	6.2916	-5.9101	9.6102	5.5192	8.1124	-4.1028	4.1584	-3.26	1.4521	-20.6007	1.2785	-6.0211	-1.5831	-23.2787	3.5642	-3.6088	0.84568	-21.2029	8.1509
133	2.9527	-4.7209	0.13216	-22.4991	-1.6168	-8.9789	-4.0802	-26.8027	2.0597	-5.694	-0.84394	-23.5754	7.2953	1.8103	5.2838	-10.9681	4.1151	-1.4046	2.0955	-14.0146	6.6622	1.1727	4.6474	-11.5723	9.7096	5.4636	8.1449	-4.4948	7.2439	2.9564	5.6689	-6.9512	9.2202	4.9494	7.6526	-4.9786	3.5226	-4.1624	0.70527	-21.9933	0.20339	-7.2709	-2.537	-24.7563	2.8869	-5.0711	0.056843	-22.6392	7.7091
134	4.5739	-2.7039	1.9083	-20.5529	1.0273	-6.9804	-2.4076	-24.3426	3.8608	-3.4031	1.1716	-21.4246	8.4461	3.2557	6.5501	-9.024	5.9128	0.67707	4.0017	-12.1579	7.9417	2.7421	6.0422	-9.504	10.5975	6.5807	9.1247	-2.9724	8.6333	4.5715	7.1481	-4.9671	10.2072	6.1681	8.7314	-3.3654	5.0284	-2.2537	2.3667	-20.1056	2.4114	-5.4908	-0.23231	-23.2449	4.5202	-3.1823	1.8466	-20.6795	8.7755
135	6.2821	-0.39598	3.8529	-16.4216	3.4055	-3.2602	0.90362	-19.2637	5.7193	-1.0086	3.2818	-17.363	9.6618	4.9107	7.93	-6.4693	7.6597	2.8622	5.9178	-8.5384	9.263	4.506	7.5282	-6.8493	11.543	7.8639	10.196	-0.99031	9.9894	6.2701	8.6318	-2.5722	11.2347	7.5339	9.8849	-1.3002	6.6372	-0.040408	4.2133	-16.0863	4.5941	-2.1521	2.1489	-18.5022	6.2386	-0.37154	3.803	-16.5214	9.9215
136	1.3335	-6.5653	-1.566	-22.8802	-2.6316	-9.8051	-4.6478	-27.4623	0.24309	-7.6564	-2.531	-23.9864	6.1364	0.52578	4.0737	-12.4582	2.2872	-3.3275	0.22798	-14.629	5.3635	-0.24641	3.3009	-13.2275	8.8025	4.459	7.2005	-5.0211	5.8178	1.4691	4.2181	-8.5709	8.2039	3.8472	6.6017	-5.5444	2.044	-5.8711	-0.85872	-22.3495	-1.7552	-7.9779	-4.8111	-24.8622	1.2595	-5.5936	-1.6511	-23.0237	6.6472
137	3.1092	-5.8283	0.26176	-24.3626	-2.6427	-10.5395	-5.5311	-28.9162	2.277	-6.8111	-0.80875	-25.1625	7.4061	1.8089	5.3447	-12.1639	4.3664	-2.4331	2.3176	-15.5479	6.8011	1.2073	4.7364	-12.8397	9.8003	5.4478	8.2024	-4.9657	7.432	3.0496	5.8137	-8.0818	9.3344	4.9566	7.7316	-5.4474	3.6402	-4.1523	0.79188	-23.7945	-0.72398	-8.6535	-3.6882	-27.1955	3.0443	-5.8841	0.18773	-24.5175	7.7979
138	2.3851	-5.1943	-0.50292	-23.8466	-1.7283	-9.7976	-4.8614	-28.072	1.45	-6.1069	-1.2909	-24.3828	6.8853	1.2867	4.8362	-11.6244	3.592	-1.7446	1.5317	-14.9708	6.2257	0.62105	4.1744	-12.2483	9.3817	5.0502	7.7902	-5.0503	6.8309	2.4723	5.2351	-7.4844	8.8703	4.5237	7.2775	-5.5427	2.9921	-4.9049	0.1034	-23.3277	-0.0072564	-7.9954	-2.9107	-26.2415	2.3197	-5.2207	-0.57853	-23.9958	7.3205
139	3.2843	-4.7079	0.44406	-23.0175	-1.2735	-9.0125	-4.0974	-27.2231	2.455	-5.5788	-0.51063	-23.7527	7.5376	1.9904	5.506	-11.1516	4.5609	-1.2557	2.5208	-14.2763	6.9472	1.3937	4.9107	-11.7466	9.8969	5.6013	8.3211	-4.6344	7.5902	3.2549	5.9995	-7.0098	9.441	5.1247	7.8616	-5.0979	3.8151	-3.93	0.97178	-22.5022	0.50153	-7.3298	-2.3626	-25.5262	3.2211	-4.8306	0.37216	-23.1593	7.9215
140	3.2386	-4.2608	0.42759	-22.2939	-0.77604	-8.3929	-3.5443	-26.9788	2.397	-5.0984	-0.34176	-23.041	7.4934	2.0327	5.4972	-10.6758	4.5173	-0.82179	2.5095	-13.6718	6.8982	1.4311	4.8997	-11.2485	9.8545	5.6287	8.3046	-4.3633	7.548	3.2916	5.9909	-6.5519	9.3934	5.152	7.8416	-4.8191	3.7834	-3.9112	0.97279	-21.8228	0.92104	-6.7764	-1.8879	-24.7752	3.1782	-4.3793	0.3577	-22.4289	7.8847
141	2.7376	-4.9719	-0.14322	-23.3799	-1.5981	-9.3646	-4.3782	-27.9365	1.8429	-5.862	-1.084	-24.1988	7.1452	1.5444	5.0942	-11.4061	3.9561	-1.5178	1.8967	-14.5774	6.5105	0.90392	4.4559	-12.016	9.5889	5.254	7.9978	-5.004	7.1184	2.7529	5.5176	-7.2614	9.098	4.7464	7.5043	-5.4954	3.3147	-4.5386	0.43267	-22.7605	-0.029672	-7.6424	-2.6616	-26.068	2.6719	-5.0906	-0.21871	-23.5223	7.5603
142	4.4344	-3.3993	1.7239	-21.1109	0.20846	-7.2172	-2.5733	-24.7566	3.7212	-4.1729	0.97942	-21.8286	8.3496	3.0671	6.4225	-9.7692	5.8132	0.014803	3.869	-12.5405	7.8454	2.5533	5.9148	-10.2996	10.5213	6.1799	9.026	-3.3006	8.5567	4.0668	7.0486	-5.6801	10.1312	5.7511	8.6328	-3.6929	4.8922	-2.5185	2.1814	-20.6412	2.2947	-5.723	-0.96715	-22.9171	4.3804	-3.5044	1.6618	-21.2383	8.6786
143	6.798	0.086681	4.4008	-15.845	4.0687	-2.5302	1.5752	-18.6089	6.2995	-0.4452	3.8975	-16.3308	10.0318	5.3364	8.3245	-6.029	8.2537	3.3705	6.5345	-7.9591	9.6785	4.976	7.9679	-6.3915	11.8276	8.0326	10.5024	-0.64867	10.4496	6.5889	9.1129	-2.1191	11.5546	7.7378	10.2265	-0.92835	7.1146	0.51505	4.7199	-15.555	5.2842	-1.5136	2.7136	-17.1693	6.7584	0.0063847	4.3554	-15.9388	10.2613
144	5.6171	-0.25739	3.1795	-15.7708	3.2559	-3.219	0.89737	-18.4202	4.9593	-0.86283	2.599	-16.3172	9.1902	4.4356	7.4557	-6.0376	6.8659	2.8861	5.1268	-8.1739	8.7248	3.9672	6.9889	-6.445	11.173	7.8196	9.8268	-1.3335	9.3727	6.1621	8.0224	-2.2884	10.8129	7.4799	9.4653	-1.6894	6.0426	-0.65089	3.6035	-15.4401	3.7597	-2.0641	2.0935	-18.511	5.5698	-0.33923	3.1253	-15.8677	9.4963
145	6.2006	-0.49536	3.7916	-15.9751	2.8617	-3.6112	0.50875	-19.2961	5.6071	-1.1278	3.1103	-16.5545	9.6078	4.9056	7.8939	-6.1953	7.49	2.5793	5.7648	-8.443	9.1875	4.4786	7.4705	-6.6249	11.4983	7.7178	10.1684	-0.88683	9.8577	5.9685	8.5179	-2.51	11.1733	7.3611	9.8409	-1.2132	6.5803	-0.033216	4.1722	-15.6253	4.3257	-2.3919	1.7586	-18.2076	6.155	-0.57822	3.7392	-16.0768	9.8814
146	5.8647	-0.46632	3.4647	-15.9401	2.9131	-3.5883	0.54856	-19.4688	5.2252	-1.1004	2.8757	-16.5241	9.3655	4.6839	7.6576	-6.1712	7.1012	2.6188	5.3874	-8.4258	8.9125	4.2272	7.203	-6.6027	11.3085	7.7538	9.983	-1.0083	9.5539	6.0089	8.2231	-2.4897	10.9579	7.3983	9.6309	-1.357	6.2783	-0.31844	3.8771	-15.5877	4.0254	-2.3664	1.8011	-18.1385	5.8182	-0.54843	3.4113	-16.0427	9.663
147	1.963	-5.7382	-0.87107	-22.7594	-3.2805	-10.8889	-5.1733	-26.9615	0.92717	-6.782	-1.8867	-23.6782	6.5886	1.103	4.5739	-11.0425	2.9164	-2.5817	0.90147	-14.4765	5.8541	0.36728	3.8386	-11.7122	9.1527	4.8451	7.59	-5.0064	6.3071	1.9706	4.7438	-7.7159	8.5839	4.2616	7.0204	-5.5649	2.6387	-5.1044	-0.20004	-22.2069	-1.0865	-8.8569	-3.9896	-26.3887	1.891	-5.8539	-0.95379	-22.9081	7.0724
148	3.0291	-4.5782	0.20867	-22.9072	-2.5418	-10.3257	-5.3332	-28.1688	2.1705	-5.4494	-0.79717	-23.7598	7.3577	1.8205	5.3252	-11.1485	4.233	-1.2246	2.2098	-14.3554	6.7383	1.202	4.7008	-11.77	9.7563	5.4817	8.182	-4.5744	7.339	3.0419	5.7487	-6.8912	9.2783	4.9886	7.7001	-5.052	3.5872	-4.1296	0.75969	-22.4009	-0.581	-8.429	-3.4559	-26.0826	2.9639	-4.6843	0.1342	-23.0529	7.7609
149	5.7959	-1.0972	3.2718	-17.4087	2.5223	-4.1799	-0.043988	-21.7003	5.1982	-1.7086	2.6925	-17.9722	9.3166	4.398	7.5263	-7.2214	7.1999	2.2402	5.3899	-9.3873	8.8955	3.967	7.1019	-7.6355	11.2697	7.4336	9.8807	-1.6885	9.6294	5.7482	8.2288	-3.3218	10.9436	7.0914	9.5519	-2.0223	6.1787	-0.74559	3.6564	-17.0743	4.2475	-3.1662	1.2585	-19.1944	5.75	-1.1758	3.2187	-17.5134	9.5913
150	10.6077	5.3289	8.6905	-8.7379	9.766	1.8733	7.4224	-12.4745	10.4653	5.1665	8.5	-8.9078	12.7471	8.9408	11.3736	-1.0283	12.2114	8.4017	10.8274	-1.7871	12.644	8.8309	11.2662	-1.1607	13.9365	10.9907	12.8711	3.6179	13.5231	10.5388	12.4418	3.1941	13.8578	10.8965	12.7887	3.5277	10.6906	5.3669	8.7764	-8.6369	9.7542	4.3135	7.8094	-12.6233	10.5905	5.2908	8.671	-8.7856	12.8101
151	6.8254	0.91941	4.6598	-13.667	3.7003	-2.9755	1.6103	-15.8993	6.2269	0.31917	4.0899	-14.2173	10.0506	5.8231	8.5085	-4.5654	7.9502	3.7611	6.4147	-6.6427	9.626	5.4014	8.0845	-4.9693	11.8404	8.5594	10.6442	0.70446	10.2129	6.9359	9.0199	-0.80845	11.5118	8.2247	10.3158	0.3898	7.2172	1.2592	5.0484	-13.3272	4.695	-0.99901	2.8127	-17.0652	6.7848	0.85071	4.6135	-13.7556	10.3324
152	1.7054	-5.0907	-1.0396	-22.6482	-2.4611	-9.8585	-5.6712	-28.101	0.6171	-6.1305	-2.3644	-23.596	6.3997	1.0449	4.4156	-11.0306	2.4949	-2.119	0.54729	-14.7419	5.6075	0.27357	3.635	-11.7603	9.0191	4.8376	7.482	-4.6713	5.9609	1.8259	4.4365	-6.9458	8.4086	4.2207	6.8706	-5.2499	2.4201	-4.468	-0.33553	-22.0757	-1.1936	-8.2543	-3.5789	-26.3075	1.6305	-5.2012	-1.1249	-22.7945	6.9214
153	2.2947	-5.1813	-0.55053	-24.1337	-2.4302	-10.1008	-5.204	-28.7743	1.3093	-6.1513	-1.4892	-25.1406	6.8258	1.3144	4.8026	-11.9968	3.3192	-2.1866	1.2883	-15.6082	6.1265	0.61092	4.1026	-12.702	9.3376	5.0624	7.7693	-5.0699	6.6187	2.3247	5.045	-7.31	8.7964	4.5097	7.226	-5.4045	2.9358	-4.6082	0.086377	-23.536	-0.88345	-8.1338	-3.2554	-26.9222	2.224	-5.2892	-0.632	-24.2988	7.2845
154	3.9336	-3.4173	1.2294	-21.4078	-0.23884	-7.7606	-2.7777	-25.5507	3.1413	-4.221	0.39481	-22.168	7.9942	2.7256	6.0652	-10.0993	5.16	-0.20753	3.2244	-13.0104	7.4288	2.1563	5.4983	-10.6644	10.2471	6.1576	8.7522	-3.8706	8.047	3.9328	6.5426	-5.627	9.8103	5.7073	8.3124	-3.8839	4.4467	-2.9407	1.74	-20.9592	1.2832	-5.8631	-1.1678	-23.7992	3.8745	-3.5106	1.1615	-21.5409	8.3635
155	5.5056	-0.67773	2.9902	-16.8046	2.316	-4.6416	0.53038	-21.1235	4.86	-1.2875	2.3949	-17.2243	9.1114	4.2077	7.3235	-6.9557	6.8137	1.9664	5.0129	-9.1479	8.6546	3.7435	6.8637	-7.3786	11.1105	7.3086	9.724	-2.0202	9.3314	5.4986	7.935	-2.8302	10.7568	6.9425	9.3679	-2.12	5.9223	-0.32824	3.4059	-16.5584	3.5538	-2.5359	1.7481	-19.7487	5.4568	-0.75236	2.934	-16.8855	9.4098
156	9.0607	3.2913	6.9735	-10.7901	7.0145	1.3002	5.2145	-13.5158	8.7562	2.948	6.6368	-11.051	11.6437	7.5365	10.1558	-2.5638	10.5463	6.4063	9.045	-3.8406	11.4272	7.3126	9.9363	-2.8037	13.0784	9.8912	11.9246	1.5435	12.2275	9.0042	11.0609	1.2508	12.9115	9.7104	11.7545	1.9093	9.2513	3.4746	7.1661	-10.6363	7.7476	2.2344	5.892	-12.2474	9.0335	3.2419	6.9423	-10.8469	11.7824
157	11.1579	6.8297	9.4251	-5.0632	10.8796	6.078	9.1849	-6.4545	11.0033	6.6962	9.3645	-5.1327	13.1411	9.7193	11.9082	1.5474	12.6015	9.223	11.3594	1.0282	13.0338	9.607	11.7986	1.4583	14.2413	11.5882	13.2852	4.8214	13.8277	11.1489	12.8636	4.984	14.1592	11.4953	13.2012	4.8531	11.2524	6.8818	9.5221	-5.0201	10.8221	6.4133	9.4365	-5.7368	11.1431	6.8015	9.4082	-5.0899	13.21
158	5.1647	0.31337	4.0401	-13.9229	3.6099	-2.6171	0.82876	-16.8019	5.6119	-0.35062	3.3406	-13.5922	8.8708	4.4388	7.2454	-4.8377	6.0296	2.9894	5.7243	-7.1494	8.2983	3.8711	6.6746	-5.2897	10.9251	7.4893	9.6651	-0.0092964	8.7245	5.3033	7.4714	-1.4089	10.4821	7.0432	9.223	-0.18813	5.6952	0.71217	4.4697	-13.6086	2.8187	-1.6769	2.1597	-15.1763	5.111	0.23991	3.9867	-14.0062	9.2503
159	3.7581	-3.8487	0.71935	-19.6692	-1.2958	-8.1267	-3.7526	-24.1407	2.4423	-4.705	-0.3236	-19.6715	7.8828	2.7876	6.0138	-9.2867	4.1266	-0.92333	2.4282	-12.2186	7.2581	2.1641	5.3854	-9.879	10.163	6.2178	8.7159	-3.4815	7.7266	3.7517	6.2688	-5.6992	9.6808	5.7231	8.2309	-3.8377	4.3294	-3.2793	1.3119	-19.2015	0.46234	-6.3187	-2.1027	-21.9142	3.6932	-3.9397	0.64433	-19.793	8.2904
160	2.4213	-5.1379	-0.1076	-22.571	-2.4548	-10.0251	-5.1423	-27.4383	1.7343	-6.0997	-1.4503	-23.0048	6.9154	1.4989	4.9278	-11.0508	3.5837	-2.1233	1.7304	-14.5636	6.218	0.79687	4.2288	-11.7178	9.4055	5.2091	7.8651	-4.8387	6.7042	2.4924	5.1593	-7.2053	8.8654	4.66	7.3236	-5.2603	3.0636	-4.5411	0.49715	-22.0315	-0.38106	-8.1054	-3.2622	-25.2407	2.3522	-5.241	-0.18557	-22.7172	7.3746
161	2.3808	-5.5826	-0.75023	-23.6707	-2.6944	-10.5142	-5.0364	-28.2448	1.1773	-6.5549	-1.6909	-24.0754	6.8992	1.3	4.8472	-11.7682	3.3049	-2.3529	1.1766	-15.2362	6.2189	0.614	4.1631	-12.4471	9.3973	5.0638	7.8081	-5.3063	6.7462	2.379	5.1456	-7.7659	8.8714	4.5252	7.2793	-5.7466	3.0059	-4.9872	-0.12147	-23.1226	-0.71847	-8.5118	-3.5665	-26.0848	2.3099	-5.688	-0.83125	-23.8217	7.3436
162	2.8655	-4.9644	-0.09293	-22.9536	-1.7709	-9.4944	-4.3877	-28.0845	1.8665	-5.8744	-0.8479	-23.4651	7.233	1.7146	5.213	-11.26	4.0112	-1.4533	1.9061	-14.3114	6.5999	1.0741	4.5769	-11.8981	9.6524	5.3781	8.0871	-4.7521	7.1927	2.8897	5.6177	-7.2022	9.1622	4.8765	7.5945	-5.161	3.4461	-4.4105	0.49027	-22.4386	0.1155	-7.4985	-2.8028	-25.9105	2.8006	-5.0643	-0.16924	-23.0982	7.6481
163	2.2633	-5.2966	-0.69232	-23.6277	-2.178	-10.07	-5.0419	-29.3898	1.2717	-6.2182	-1.6453	-24.4699	6.809	1.1554	4.738	-11.676	3.6662	-2.3156	1.2992	-15.3078	6.1318	0.4722	4.0581	-12.323	9.3246	4.9472	7.7201	-5.4392	6.6929	2.2903	5.0803	-7.5598	8.8007	4.4126	7.1939	-5.8969	2.8862	-4.7335	-0.074901	-23.1073	-0.27209	-8.4038	-3.0959	-26.6736	2.194	-5.3974	-0.77164	-23.7731	7.2527
164	1.1375	-6.8951	-1.9552	-26.1159	-3.9379	-12.2431	-6.7991	-31.7467	0.058324	-7.9178	-2.9774	-27.0366	6.0061	0.067962	3.8285	-13.4204	2.3897	-3.6695	0.042782	-17.3626	5.2596	-0.68504	3.079	-14.1404	8.7009	4.1034	7.0139	-6.6788	5.8013	1.1786	4.106	-9.1994	8.1231	3.5149	6.4339	-7.1937	1.8243	-6.2638	-1.2761	-25.5345	-1.8346	-10.2736	-4.7499	-29.4848	1.0619	-7.0051	-2.0421	-26.2755	6.4961
165	2.6008	-5.9169	-0.35761	-24.9197	-2.465	-10.6238	-5.7903	-29.4157	1.703	-6.8415	-1.3	-25.6227	7.0549	1.3055	4.9517	-12.6077	3.4492	-1.8958	1.7665	-15.4032	6.4284	0.67538	4.3207	-13.2622	9.5176	5.066	7.8889	-5.4735	7.075	2.5818	5.4319	-8.3187	9.0333	4.568	7.4012	-5.9103	3.1753	-5.3512	0.20455	-24.3931	-0.60752	-8.2648	-3.5482	-27.6947	2.5342	-6.0191	-0.43308	-25.0699	7.4635
166	3.0928	-4.6577	0.21186	-23.0777	-0.99199	-8.8573	-3.8916	-27.0158	2.2329	-5.4813	-0.57663	-23.438	7.3941	1.8345	5.3622	-11.2977	4.4749	-1.1917	2.3309	-14.1234	6.7949	1.2278	4.7602	-11.8848	9.7769	5.4712	8.2022	-4.7748	7.4501	3.1179	5.8667	-7.0361	9.3129	4.9968	7.736	-5.1942	3.6428	-4.1517	0.75923	-22.605	0.66742	-7.0684	-2.1808	-25.3011	3.0311	-4.7503	0.14049	-23.214	7.787
167	5.9091	-1.4762	3.3403	-18.2768	2.5028	-4.5845	-0.23534	-21.3279	5.3284	-2.0867	2.704	-18.6093	9.4056	4.409	7.5879	-7.867	6.9785	2.3037	5.5234	-9.7231	9.0036	3.9982	7.1815	-8.301	11.341	7.4726	9.9328	-1.8844	9.767	5.8564	8.344	-3.7742	11.0304	7.1484	9.6187	-2.1615	6.2739	-1.1086	3.7021	-17.9304	3.717	-3.0052	1.1671	-20.0187	5.8633	-1.5483	3.288	-18.382	9.6659
168	8.1282	2.1867	5.9062	-12.6094	6.3827	0.25108	4.184	-14.4629	7.7313	1.8096	5.5921	-12.6543	10.9794	6.65	9.4102	-3.8172	9.7485	5.2592	8.0203	-5.1666	10.7069	6.3708	9.1351	-4.0847	12.5606	9.2068	11.3441	0.93498	11.5031	8.1215	10.2773	0.022129	12.35	8.986	11.1313	0.75635	8.3754	2.4061	6.1536	-12.3996	7.1154	1.0658	4.9349	-13.5973	8.0973	2.1371	5.8706	-12.6798	11.1568
169	5.9747	-0.57787	3.606	-15.873	3.7522	-3.8636	1.6575	-17.4715	5.3157	-1.231	3.6578	-14.7383	9.4489	4.8565	7.773	-6.147	6.9628	3.2916	5.4661	-8.0879	8.9892	4.3959	7.3124	-6.5987	11.3732	7.8163	10.0745	-0.32151	9.5963	6.0314	8.2959	-2.4882	11.0176	7.4543	9.7182	-0.59634	6.3983	-0.17528	4.0251	-15.5015	4.8869	-2.045	2.584	-16.154	5.9283	-0.64788	3.553	-15.972	9.7513
170	4.143	-2.8855	1.5205	-19.1316	-0.25767	-6.6828	-2.376	-22.8271	3.3174	-3.694	0.485	-19.6661	8.1441	3.0793	6.2904	-8.7323	5.3297	-0.076183	3.372	-11.7475	7.5658	2.4963	5.7102	-9.2973	10.3598	6.4381	8.9235	-3.0266	8.1131	4.1744	6.6714	-4.9544	9.9123	5.9822	8.4744	-3.4487	4.6747	-2.3897	2.0484	-18.6779	1.4232	-5.5221	-1.1716	-21.4253	4.0841	-2.973	1.4527	-19.2544	8.5234
171	5.6893	-1.1389	3.1856	-17.8203	1.6413	-5.1812	-0.64148	-20.8532	5.0431	-1.7826	2.6102	-18.2603	9.2486	4.3914	7.4775	-7.1376	6.9412	2.2319	5.1815	-9.5716	8.798	3.9325	7.0234	-7.5929	11.2186	7.459	9.8467	-1.4685	9.4612	5.6683	8.0778	-3.2904	10.8703	7.0993	9.4957	-1.7788	6.1008	-0.74878	3.5939	-17.4211	3.0472	-3.2673	0.54323	-19.6945	5.6403	-1.2125	3.1296	-17.9331	9.542
172	9.1213	3.4401	7.0406	-10.7335	7.7533	1.4158	5.8383	-15.9009	8.806	3.122	6.6481	-13.5806	11.6868	7.6214	10.2148	-2.3117	10.633	6.358	9.0926	-3.5261	11.4696	7.3963	9.9945	-2.5375	13.1098	9.9607	11.9688	2.0846	12.259	9.076	11.1062	1.3503	12.9421	9.7818	11.7984	1.9304	9.3156	3.6218	7.2363	-10.539	8.3404	2.3917	6.2837	-14.4908	9.0945	3.3963	7.0097	-10.7993	11.8265
173	6.9315	2.1389	4.7362	-13.1334	5.5092	-0.44883	3.4377	-15.8136	6.3379	1.6569	4.3153	-13.3441	10.1328	5.8712	8.5788	-3.1585	7.9736	3.8912	6.5102	-4.7518	9.7188	5.4568	8.1644	-3.4888	11.9051	8.6056	10.7011	0.65468	10.3124	7.0089	9.1082	0.30432	11.5852	8.2806	10.3809	0.37205	7.3147	2.4318	5.1141	-12.8051	6.453	-0.25693	4.3857	-14.532	6.8903	2.0851	4.6892	-13.2204	10.4059
174	5.2176	-1.1867	2.7693	-16.7715	1.7643	-4.9358	-0.74743	-20.4147	4.4718	-1.9345	1.914	-17.8389	8.908	4.1721	7.1753	-6.5005	6.322	1.462	4.5304	-9.3203	8.3845	3.6443	6.6499	-7.016	10.9523	7.2853	9.6097	-1.468	8.9147	5.2317	7.5669	-3.017	10.547	6.8722	9.2029	-1.8469	5.6979	-0.7252	3.2459	-16.3618	3.0178	-3.5646	0.67606	-18.8688	5.1637	-1.2648	2.7074	-16.8719	9.2508
175	4.3612	-2.6168	1.7833	-19.1003	0.14593	-5.6555	-2.4622	-22.0164	3.5512	-3.4358	0.98891	-20.074	8.3011	3.3169	6.4767	-8.2442	5.4201	0.45974	3.612	-11.4053	7.7325	2.7435	5.9061	-8.8167	10.4821	6.6238	9.0688	-2.4991	8.2767	4.4	6.8574	-4.6036	10.0422	6.1757	8.6272	-2.9113	4.8849	-2.1124	2.3025	-18.6345	1.8253	-5.2305	-0.71599	-21.0795	4.3033	-2.7041	1.7166	-19.2247	8.6743
176	7.0791	0.31627	4.7516	-14.9769	3.7399	-2.4196	1.3997	-17.6285	6.5609	-0.26444	4.1294	-15.5923	10.2356	5.7097	8.5884	-5.3452	8.4581	3.7838	6.7305	-7.3549	9.8737	5.3382	8.2226	-5.754	11.9839	8.4804	10.7078	0.0031014	10.5646	7.0242	9.2754	-1.7166	11.7041	8.1887	10.4249	-0.26245	7.407	0.66851	5.079	-14.6479	5.5956	-1.4784	3.3108	-16.6107	7.0378	0.24966	4.704	-15.073	10.4698
177	9.4691	4.3414	7.4967	-8.9267	8.2101	2.4892	6.2574	-10.45	9.1589	4.0464	7.2584	-9.2913	11.9364	8.0789	10.5392	-1.0649	10.8221	6.9799	9.4458	-2.1489	11.7219	7.8587	10.3224	-1.2747	13.3042	10.3167	12.2213	2.9264	12.4726	9.4594	11.3811	2.3872	13.1388	10.1422	12.0539	2.7767	9.6634	4.5115	7.6908	-8.7629	8.5161	3.3298	6.571	-9.8759	9.4439	4.3014	7.4679	-8.9831	12.0756
178	8.3251	2.7639	6.3073	-10.476	6.9446	1.3223	4.9841	-11.364	7.8556	2.2883	5.8831	-9.5628	11.1228	7.1982	9.6945	-2.1987	9.4647	5.5509	8.0473	-3.5502	10.7951	6.8684	9.3658	-2.5257	12.6728	9.6344	11.5661	2.2311	11.4062	8.3582	10.297	1.0596	12.4196	9.3751	11.312	2.0012	8.6263	3.0564	6.6064	-10.2065	6.9637	1.6855	4.9928	-10.4958	8.291	2.7117	6.2684	-10.5486	11.3379
179	4.1031	-2.476	1.6142	-18.1146	0.32084	-6.4445	-2.9545	-21.0494	3.2135	-3.35	0.75702	-18.106	8.1127	3.3097	6.3493	-7.67	4.9412	0.19631	3.2149	-10.6797	7.4857	2.683	5.7222	-8.2734	10.3339	6.6146	8.9674	-2.122	7.9087	4.1909	6.5438	-4.2681	9.8483	6.1251	8.4817	-2.5793	4.683	-1.9313	2.1875	-17.616	1.4594	-5.0998	-1.0001	-19.9547	4.0421	-2.5651	1.5443	-17.2448	8.5263
180	3.7093	-3.3956	1.058	-20.0495	-0.70607	-6.717	-3.3263	-23.592	2.8272	-4.2722	0.14088	-21.0605	7.835	2.7154	5.9572	-9.0651	4.6984	-0.44182	2.8144	-12.2633	7.2137	2.0877	5.3334	-9.6824	10.1194	6.1558	8.6646	-3.148	7.6983	3.7125	6.2357	-5.4204	9.6384	5.666	8.1816	-3.6118	4.2798	-2.8532	1.6241	-19.5461	1.0778	-6.2071	-1.5508	-22.9341	3.6453	-3.489	0.98429	-19.0491	8.2415
181	4.8129	-2.1377	2.2414	-18.1369	1.0447	-5.6411	-1.2846	-21.2073	4.0692	-2.8809	1.5666	-19.1082	8.6189	3.6357	6.7964	-7.707	5.941	0.97461	4.1419	-10.3773	8.0955	3.1046	6.2699	-8.2325	10.7273	6.8682	9.3149	-2.0738	8.6865	4.798	7.2637	-4.006	10.3221	6.453	8.9072	-2.4661	5.2921	-1.6796	2.7176	-17.7104	2.582	-4.2061	0.024458	-20.7073	4.7575	-2.2199	2.1775	-17.1611	8.9607
182	8.1747	2.2053	5.9787	-11.1568	6.1072	1.0483	4.2368	-13.3668	7.7685	1.7903	5.5559	-11.7	11.0134	6.7279	9.4569	-2.7275	9.5751	5.2361	7.9957	-4.2233	10.7296	6.4347	9.1693	-2.9963	12.5868	9.2681	11.3806	1.8182	11.4735	8.117	10.2538	0.85745	12.3675	9.0373	11.1582	1.627	8.4306	2.451	6.2348	-10.9461	6.9515	0.93681	4.7698	-12.5655	8.1409	2.1527	5.9398	-10.9236	11.1964
183	14.3312	10.3665	12.8953	1.4151	15.1502	12.0479	13.8187	0.96945	14.5015	10.5288	13.0427	1.4433	15.4034	12.5465	14.3865	6.2447	16.0149	13.0945	14.973	6.884	15.5302	12.6621	14.5089	6.3783	15.9981	13.7866	15.2103	8.8049	16.4782	14.2194	15.6733	9.3934	16.0977	13.8732	15.3063	8.9257	14.2061	10.2459	12.7757	1.293	14.8192	10.7059	13.3983	1.7455	14.3352	10.3674	12.8999	0.61286	15.3148
184	16.0002	13.0839	14.9473	6.1733	17.1546	14.8104	16.4193	7.4435	16.23	13.3204	15.3961	6.3104	16.6153	14.517	15.8762	9.6321	17.3937	15.3944	16.7286	10.6667	16.7889	14.6848	16.0476	9.8198	16.9489	15.3323	16.3789	11.4403	17.6388	15.9971	17.0605	12.2543	17.0868	15.4619	16.515	11.6018	15.8402	12.9225	14.7923	6.0168	16.6704	14.5411	15.6566	6.7967	16.0121	13.0971	14.9613	5.7493	16.4991
185	8.5942	3.992	6.8843	-5.6661	5.7727	2.1248	4.2242	-10.1767	8.0183	3.4395	6.4193	-6.2424	11.3179	8.0146	10.109	0.68481	9.2712	6.1015	8.1342	-0.37029	10.9138	7.6185	9.7078	0.32316	12.8256	10.2715	11.89	4.4732	11.2901	8.7659	10.367	3.1908	12.5132	9.9616	11.5798	4.2041	8.9741	4.3433	7.2581	-5.3734	6.9058	2.9448	5.2433	-7.2492	8.5589	3.9408	6.8443	-6.717	11.5886
186	5.7522	-0.020295	3.6762	-11.7323	1.8394	-2.5627	-0.26024	-17.582	4.9674	-0.81063	2.8293	-12.5113	9.2639	5.0957	7.7214	-4.1682	6.6104	2.3699	4.9285	-5.6581	8.693	4.5404	7.1625	-4.7098	11.2482	7.9755	10.0428	0.74012	9.0205	5.8053	7.8363	-1.3118	10.8028	7.5364	9.5955	0.34226	6.263	0.46871	4.1098	-11.3214	3.445	-4.0199	1.3051	-14.0067	5.6965	-0.10078	3.6126	-12.887	9.6434
187	7.7044	2.1725	5.676	-9.4516	4.8992	0.69977	2.9236	-13.5349	7.1458	1.6105	5.1164	-10.0225	10.6743	6.7112	9.2237	-2.3831	8.6893	4.7287	7.231	-3.0941	10.2788	6.3136	8.8281	-2.7761	12.3265	9.25	11.2009	2.1224	10.7829	7.6971	9.6539	0.65402	12.0198	8.9376	10.8922	1.8312	8.064	2.5168	6.0204	-8.9718	6.0357	0.42478	4.0053	-11.1279	7.6628	2.1103	5.6281	-10.0935	10.9334
188	13.0932	9.0994	11.6532	-1.2927	13.0007	8.4087	11.5782	-2.4259	13.0793	9.0716	11.5529	-1.4408	14.5128	11.6443	13.4802	4.6232	14.5231	11.5339	13.4075	4.1364	14.5043	11.6294	13.4701	4.599	15.3081	13.0792	14.506	7.5895	15.2592	13.0024	14.447	7.5282	15.3015	13.0635	14.4961	7.5884	13.0912	9.0993	11.6425	-1.1141	13.0368	8.2517	11.5912	-1.6973	13.0856	9.0843	11.6447	-1.6026	14.5148
189	17.0627	14.636	16.1981	6.7363	18.5799	13.4341	17.7778	7.0778	17.3658	14.9393	16.5954	6.9149	17.3608	15.6178	16.75	10.9837	18.4237	16.7119	17.8446	9.5327	17.5835	15.8347	16.9706	11.2	17.523	16.1777	17.0516	12.5106	18.3945	17.0224	17.9135	13.4075	17.6981	16.3444	17.2246	12.6901	16.8544	14.4315	15.9933	4.6325	17.9502	13.266	17.109	7.3255	17.079	14.6552	16.2171	5.671	17.2117
190	12.3732	9.0565	11.154	2.8557	13.3198	9.9467	12.2326	3.1427	12.1269	8.8289	11.0384	2.0899	14.0196	11.6454	13.1583	5.9879	13.1242	10.8879	13.8789	6.7594	13.8511	11.4808	12.9913	5.8464	14.9296	13.096	14.2637	8.617	14.3009	12.4828	13.642	8.1612	14.8004	12.9669	14.1353	8.5153	12.5334	9.1991	11.3095	1.8985	13.4592	10.0211	12.3393	1.8166	12.3579	9.0334	11.1369	2.0104	14.1333
191	9.9252	5.5995	8.1666	-2.8095	7.6409	3.4613	6.3161	-6.7324	9.2914	5.3001	7.7181	-3.4572	12.2603	9.1525	11.1233	2.1564	10.4829	7.5616	9.0449	0.62412	11.9484	8.7316	10.8107	1.9515	13.555	11.1499	12.6744	5.4563	12.3397	9.815	11.4575	4.5065	13.3137	10.9039	12.4324	5.2251	10.2107	5.7728	8.4656	-3.9239	8.4602	4.4942	6.8927	-4.2048	9.7271	5.5685	8.13	-3.9405	12.4644
192	9.3431	4.4514	7.302	-6.8172	6.6561	0.18234	4.9924	-10.7452	8.5381	3.9845	6.8036	-6.8799	11.8486	8.5143	10.6294	0.55975	9.8315	6.5996	9.3598	-2.8475	11.5191	7.9008	10.2991	0.24119	13.2373	10.6564	12.2929	4.3137	11.9625	9.0699	11.0155	3.1511	12.9825	10.3966	12.0371	4.0551	9.6463	4.6399	7.6249	-7.9545	7.4199	1.4283	5.6907	-8.3424	9.0074	4.4013	7.2607	-6.5727	12.0651
193	6.7953	1.1168	4.6567	-11.671	3.0938	-2.3848	1.0936	-14.0536	6.0071	0.41946	3.9198	-12.2501	10.0312	5.7614	8.5912	-3.1179	7.4703	3.4535	5.379	-5.6723	9.5312	5.4976	8.091	-3.5977	11.8242	8.517	10.7087	1.5711	9.8898	6.7564	8.7747	-0.30316	11.4371	8.3998	10.3212	1.1999	7.2573	1.5896	5.1125	-11.6625	4.5703	-0.91991	2.5144	-13.8543	6.6664	1.0452	4.5994	-11.7901	10.3607
194	6.4769	0.53577	4.6343	-12.8048	2.8164	-3.0494	0.63736	-14.3665	6.1114	-0.19691	3.9141	-13.4589	9.8036	6.0299	8.2867	-4.0465	7.685	3.0237	6.4476	-6.6176	9.2785	5.4065	7.7869	-4.5568	11.6471	8.7303	10.4719	1.1391	9.6878	6.7698	8.4945	-1.0292	11.2434	8.0563	10.0847	0.78855	6.9356	1.3917	5.0593	-12.5898	4.7589	-1.6186	2.6157	-14.9878	6.7261	0.45899	4.578	-13.1969	10.1308
195	10.7086	5.1751	8.8011	-6.6812	8.3203	3.6033	6.4351	-9.3218	10.2778	4.7754	8.4807	-7.0906	12.8188	9.2375	11.5916	0.60561	11.7758	7.6243	10.2752	-0.51879	12.0181	9.0941	11.4097	0.3247	13.9892	11.2147	13.0384	4.85	12.633	10.4814	11.6158	3.5705	13.3684	11.2236	12.8978	4.704	10.8665	5.9256	8.9688	-6.1059	9.7143	4.2655	7.9597	-7.8423	10.523	5.1271	8.7735	-6.7158	12.932
196	10.3621	6.82	9.5112	-3.5389	9.8483	5.2473	8.2925	-7.2105	10.849	6.5641	9.2767	-4.7568	12.5786	10.0117	11.4207	2.5814	12.2255	9.1242	10.4457	1.3678	12.792	9.8108	11.1786	2.4278	13.8052	11.8167	12.9087	5.925	13.4041	11.1084	12.5001	5.3712	13.9745	11.1533	12.7222	5.7991	10.5865	6.9005	9.6702	-4.585	10.3328	5.7718	8.7513	-5.4739	11.0813	6.7882	9.4885	-4.6387	12.7381
197	6.7201	1.7257	5.0994	-10.2248	3.8833	-1.8254	1.9126	-13.3503	6.47	1.0761	4.4157	-9.7192	9.9754	6.3759	8.5243	-2.444	7.972	4.0973	5.8259	-5.1497	9.7734	5.8845	8.0202	-2.8293	11.7799	8.9949	10.6556	1.876	10.1929	7.1812	9.0705	0.27879	11.6257	8.3296	10.2649	1.5349	7.1853	2.0397	5.522	-9.6185	5.1648	-0.51412	3.1432	-11.0746	7.0804	1.6591	5.047	-9.5688	10.3075
198	6.8104	1.8152	5.3754	-12.1739	4.4632	-2.8257	1.5017	-15.8848	6.8827	1.2298	4.7011	-12.6682	10.0416	6.4865	8.529	-3.5817	8.4887	4.3422	6.1283	-5.8536	10.0754	6.0472	8.0592	-4.0682	11.8319	9.0844	10.6601	1.7022	10.5713	7.4394	9.4101	0.15796	11.8624	8.2705	10.2962	1.394	7.2388	2.1678	5.7485	-11.7884	5.7084	-1.4575	2.6917	-13.9959	7.4222	1.7501	5.3244	-12.2243	10.3471
199	6.6753	0.69695	4.3095	-12.9851	3.1782	-2.6034	1.2466	-16.3446	5.7982	0.026541	3.6989	-13.3049	9.9464	5.6271	8.45	-3.953	7.3691	3.282	6.037	-6.3683	9.3196	5.1214	7.9406	-4.4283	11.7584	8.4129	10.5988	0.7657	9.7827	6.5246	8.5856	-0.92418	11.2717	8.1848	10.2047	0.40377	7.1032	1.0048	4.7488	-12.5467	4.4348	-1.2954	2.5686	-14.7335	6.4315	0.62761	4.2542	-12.8292	10.2512
200	6.3629	0.43979	4.2442	-13.6982	3.0776	-3.1788	0.74832	-17.2577	5.806	-0.22919	3.5225	-14.2475	9.7232	5.5109	8.1257	-4.5342	7.4682	3.0951	5.7059	-7.0379	9.3273	5.0161	7.6657	-5.0102	11.5848	8.3257	10.3469	0.48147	9.8095	6.4581	8.5777	-1.2813	11.2798	7.8612	9.991	0.12565	6.8055	0.84469	4.6716	-13.4027	4.4736	-1.8276	1.9931	-15.7291	6.4231	0.3673	4.1872	-13.7457	10.0387
201	6.4515	0.31901	4.0915	-13.821	3.0345	-3.1016	0.83325	-17.304	5.6593	-0.34667	3.4569	-14.4638	9.7865	5.3806	8.2247	-4.6603	7.3013	3.0264	5.8266	-7.0859	9.2263	4.8837	7.7345	-5.1331	11.634	8.2221	10.4241	0.30683	9.7264	6.3517	8.4902	-1.4164	11.1994	7.9414	10.0445	-0.054201	6.8814	0.65659	4.524	-13.4952	4.3129	-1.7758	2.2178	-15.9165	6.2826	0.24872	4.0357	-13.9407	10.0929
202	5.77	-0.47404	3.4717	-14.8664	2.1701	-4.0466	0.0618	-18.6169	5.0689	-1.1961	2.7398	-15.5173	9.3006	4.8472	7.6572	-5.4346	6.7642	2.2709	5.0645	-8.0533	8.8068	4.3163	7.1478	-5.9308	11.2563	7.8097	9.9831	-0.34305	9.2862	5.7983	8.0068	-2.2364	10.8748	7.3919	9.5887	-0.73026	6.2434	-0.05205	3.9362	-14.5929	3.6282	-2.6313	1.2203	-17.0628	5.7386	-0.55062	3.4113	-15.0025	9.6379
203	7.7571	1.8659	5.5489	-12.4466	5.061	-1.269	2.3056	-15.1954	7.1713	1.3468	4.9911	-12.9963	10.7174	6.527	8.9235	-3.5787	8.8503	4.6349	7.3497	-5.5249	10.3061	6.14	8.842	-3.995	12.3572	9.1131	11.1935	1.4378	10.8989	7.6512	9.7138	0.030813	12.0386	8.611	10.9049	1.1578	8.0863	2.1726	5.8789	-11.8918	6.1281	-0.1653	4.0406	-14.2163	7.6477	1.8067	5.5027	-12.4697	10.9521
204	12.574	8.2678	11.0142	-3.1343	12.2638	7.4771	9.9633	-3.4511	12.5195	8.2051	10.9464	-3.2982	14.1468	11.0963	13.1618	3.1811	13.9965	10.8439	12.8418	2.8986	14.1136	11.0421	13.0147	3.0652	15.0199	12.6586	14.169	6.7003	14.8863	12.4791	14.0194	6.5185	14.9952	12.7308	14.1432	6.6719	12.5982	8.2988	11.0388	-2.5944	12.3979	7.6721	10.8065	-3.5608	12.5581	8.25	11.0032	-3.0131	14.1647
205	10.908	6.5773	9.3009	-3.7656	9.483	5.6685	8.0044	-4.4716	10.5942	6.2973	9.0485	-4.7696	12.9602	9.8696	11.8693	2.5942	11.9594	8.8856	10.8483	1.9197	12.7429	9.6566	11.6452	2.4008	14.0984	11.7062	13.2356	5.8588	13.3231	10.9346	12.457	5.1846	13.9306	11.5921	13.0801	5.7198	11.0942	6.7288	9.4843	-3.2144	10.0279	6.1642	8.4631	-4.5464	10.8601	6.5469	9.278	-3.7282	13.0933
206	8.0945	2.8823	6.1766	-8.8463	5.7972	0.32029	4.1093	-10.6554	7.4812	2.9612	5.4175	-9.1351	10.9618	7.3025	9.6359	-0.71795	8.9641	5.1564	7.565	-2.8494	10.5339	6.8788	9.2176	-1.0931	12.5485	9.718	11.5172	3.0605	10.9484	8.1238	9.9145	1.4993	12.2181	9.4243	11.1987	2.7667	8.4758	3.3235	6.5536	-7.9411	6.3406	1.449	5.0405	-9.7524	8.0256	2.8228	6.1303	-8.3069	11.2328
207	9.591	4.7674	7.7937	-6.2023	7.5391	2.8999	7.3702	-7.6633	9.1565	4.3993	7.4324	-6.3018	12.0229	8.5726	10.7795	0.64225	10.5466	7.1214	9.3059	-0.86596	11.7204	8.2692	10.4814	0.36537	13.3707	10.7002	12.4014	4.1106	12.2398	9.5578	11.2621	3.2415	13.137	10.4973	12.1771	3.8991	9.8546	4.9902	8.0552	-5.8603	8.3337	3.7001	6.5528	-7.4145	9.535	4.7222	7.7583	-6.3733	12.2109
208	17.288	14.5427	16.3364	1.904	17.6859	11.5362	12.9351	2.1241	17.6261	14.016	16.5694	1.7563	17.5062	15.6269	16.8595	6.9607	18.852	16.7233	18.0939	7.18	17.7528	15.8647	17.1078	7.0061	17.6295	16.1755	17.1234	10.9095	18.6093	17.111	18.0828	13.0045	17.8217	16.3889	17.3218	11.0436	17.0385	13.5319	16.0933	2.1087	17.1194	11.3875	16.1616	1.8907	17.2812	14.5603	16.3556	2.038	17.3293
209	11.411	7.3797	9.9534	-0.58533	10.6471	8.3156	8.7156	-4.2937	11.1049	7.1034	9.5455	-2.0616	13.3114	10.5067	12.3027	4.6941	12.3852	9.4113	11.2934	4.2765	13.098	10.2963	12.0952	4.5559	12.9461	10.5976	12.0872	6.9291	13.585	11.4173	12.797	6.61	12.5986	12.0591	13.4251	6.7556	11.5956	7.6143	10.1352	-0.86745	10.4591	8.6325	9.0508	-2.3133	11.369	8.2229	9.9306	-0.95798	13.4444
210	10.1013	5.7148	8.4978	-4.3895	8.7333	3.646	7.3776	-7.383	9.708	5.4063	8.1097	-5.1023	12.2768	9.2075	11.1305	2.3557	10.9791	7.827	9.8393	0.79739	11.9674	8.9448	10.886	2.1026	14.3785	11.0408	12.5823	5.426	12.4503	10.1003	11.6006	4.4845	13.2256	10.9019	12.4435	5.2114	10.3303	6.0298	8.7405	-3.8326	8.944	4.4917	7.3598	-6.1733	10.0547	6.4012	8.4657	-4.7026	12.473
211	11.6253	7.7533	10.2435	-3.2706	10.3709	5.1312	8.434	-4.4557	11.4459	7.5901	10.0219	-2.254	13.3303	10.5353	12.2719	3.4951	12.6758	9.8337	11.6641	2.2424	13.1374	10.422	12.1513	3.3143	13.7002	12.0173	13.4317	6.071	13.7056	11.5866	12.932	6.4953	14.0889	11.9828	13.4191	5.8942	11.7219	7.9318	10.3379	-2.5154	11.0151	5.7938	9.5898	-4.1453	11.5925	7.6831	10.2284	-3.5108	13.4483
212	14.5407	12.9879	13.4518	4.54	17.5654	13.6533	13.5437	6.4241	14.5726	13.0361	14.1702	7.5225	15.506	13.3406	14.7179	9.652	15.6517	14.8646	15.1278	10.0824	15.5155	13.3741	14.7535	9.7619	16.5106	14.3939	15.4797	9.8812	16.1525	14.473	15.5469	13.0455	16.097	14.3868	15.4776	9.8906	14.4983	11.5455	13.4106	4.786	14.7783	13.3076	14.9264	5.8655	14.5221	13.8994	13.4518	4.4619	15.4908
213	25.8147	26.8282	26.0184	24.5714	26.4491	27.2121	31.3759	27.2268	26.8181	27.9144	27.3058	23.0566	23.6561	24.0328	23.8558	23.5487	27.3628	28.1426	27.6033	27.2215	24.4232	24.7616	24.6084	24.292	22.7316	22.7599	22.5924	23.2423	25.4034	25.6192	25.5175	26.3163	23.0316	23.344	23.1752	23.9056	25.1221	25.6902	25.344	25.457	28.934	24.2363	29.6061	19.7455	25.8587	23.8105	26.089	24.7388	23.1383
214	23.3492	22.062	23.8631	22.3934	24.0375	24.2233	25.2297	24.5077	22.4674	22.653	22.6238	21.1594	21.2186	21.8097	21.2769	21.1831	22.8974	22.9945	22.9938	23.9109	21.6673	22.593	22.0497	21.614	20.3498	20.7189	20.6044	19.6536	22.582	23.3109	22.8991	21.7812	20.9044	20.9748	20.9522	19.9932	22.5897	21.8281	23.1337	20.3952	23.8208	22.3174	23.5834	21.0657	23.408	21.495	22.0146	22.5816	20.9152
215	15.8062	14.4827	15.2635	10.7693	15.7551	14.1117	15.6918	10.7555	15.8631	14.582	15.4162	10.0973	16.336	15.3009	15.9448	13.5959	16.4344	15.4673	16.0856	13.7249	16.3171	15.2954	15.9691	13.5886	16.9367	15.8358	16.4299	13.7426	16.6679	15.8884	16.4046	14.1017	16.7237	15.8207	16.3701	13.781	15.8217	14.4133	15.2591	10.3801	15.7808	13.7548	15.6023	9.6164	15.7941	14.3254	15.3325	10.9255	16.3873
216	12.1172	7.5754	10.4482	2.8977	10.8807	4.9928	9.4713	0.053851	10.3243	7.3095	9.1346	1.5011	13.2382	11.3629	12.5763	7.0554	11.1709	8.8881	10.3176	5.9861	13.0526	11.4889	12.3584	6.7719	14.1562	12.5521	13.3362	7.8323	13.2953	12.1786	12.7397	9.1844	13.7488	12.4537	13.4252	7.9058	11.9401	9.9471	11.3398	1.883	11.4829	8.4605	10.6855	1.217	12.0895	9.6049	9.5367	2.6288	13.0831
217	10.818	6.897	7.7189	-0.68067	8.5947	4.4923	7.2363	-4.8092	10.1353	6.6672	8.7588	-1.7551	12.8123	10.2509	11.8694	4.9302	11.1269	8.4906	10.145	3.4881	12.5099	9.9845	11.5752	4.627	14.4129	11.9378	13.1521	6.8282	12.7841	10.826	12.0495	6.606	13.6679	11.7163	12.9845	6.7126	11.0643	6.7096	9.7584	-1.2209	8.5704	5.6731	8.2884	-4.3215	10.7745	7.2651	9.1555	-2.2949	12.9301
218	8.17	3.695	6.4372	-6.5891	4.8726	0.30724	3.2314	-9.3597	7.6367	3.0834	5.9707	-7.5177	10.9565	7.6736	9.7422	0.69877	8.8039	5.543	7.5992	-1.5549	10.4867	7.2259	9.2858	0.23768	12.2458	9.967	11.6601	3.8975	10.7246	8.1942	9.7877	2.7108	12.2549	9.6086	11.2221	3.5877	8.5842	3.8703	6.8753	-6.7891	6.2523	1.5052	4.5825	-8.2605	8.1113	3.5665	6.5008	-7.0879	11.3433
219	7.8068	2.9882	6.1927	-8.0537	4.7219	-0.33728	3.4004	-10.5155	7.2538	2.5421	5.4209	-8.1867	10.8166	7.2238	9.527	-0.25649	8.5233	5.0112	7.2196	-2.5019	10.3556	6.7327	9.0202	-0.70934	12.9663	9.692	11.437	3.163	10.6119	7.8064	9.5631	2.106	12.0878	9.3529	11.0699	2.8539	8.2493	3.6093	6.3683	-7.7311	6.2573	1.2706	4.245	-9.9248	7.7441	2.9933	6.0089	-8.1569	11.1228
220	9.3513	4.8097	7.8471	-5.6758	7.1321	2.3216	5.7673	-6.3036	8.916	4.5557	7.1918	-5.8897	11.9221	8.5672	10.7266	1.4159	10.1802	6.8865	8.9602	-0.25979	11.5841	8.1939	10.3433	1.0791	13.2827	10.7413	12.3478	4.5419	11.9485	9.3142	10.967	3.6318	13.0177	10.4944	12.0982	4.3256	9.6792	5.1958	7.9268	-5.4443	8.2235	3.3728	6.4237	-7.1965	9.299	4.8902	7.6469	-5.7956	12.1208
221	15.4552	12.5549	15.1027	5.3356	16.103	13.0014	15.7416	3.0507	15.5538	12.769	14.5131	6.7802	16.1903	14.1118	15.4527	9.1568	16.6239	14.5236	15.8662	9.5108	16.2809	14.2051	15.5404	9.2287	17.228	15.0025	16.0264	10.7406	16.9533	15.3125	16.3596	11.2498	16.6731	15.0714	16.1029	10.8223	15.3482	12.5059	14.3064	4.8606	15.587	12.6403	14.8336	5.8784	15.4444	12.6348	14.3755	5.81	16.1106
222	20.5327	19.4977	20.2666	16.1259	23.3377	22.1237	23.3082	18.3204	21.0611	20.1216	20.7237	15.1734	19.8273	19.0949	19.5923	16.8804	21.83	21.0731	21.5783	18.7933	20.228	19.5009	19.9941	17.2631	19.2535	18.8835	19.2557	16.8336	21.0148	20.4285	20.8187	19.3854	19.7521	19.1944	19.5733	17.1532	20.144	19.8618	19.81	16.6355	22.6454	21.8902	21.8916	15.944	20.5532	19.592	20.1904	15.279	19.5471
223	11.3017	9.6392	8.6048	1.2204	10.6565	6.6199	9.6091	3.3224	10.8689	9.2107	11.3219	2.8832	13.2269	10.8112	12.3418	7.2508	11.8119	11.0978	10.9388	5.3884	12.9375	10.541	12.0592	6.9143	14.348	12.4364	13.6146	7.9497	13.2142	11.3741	12.5343	9.4149	14.0791	12.2205	13.3977	7.7628	11.5566	10.2842	10.3023	1.6156	11.8324	8.1513	10.4443	2.3583	11.2645	9.6508	9.9878	2.7213	13.4089
224	10.7231	7.9441	9.4056	-2.6447	8.6829	4.0402	7.2802	-2.6118	10.305	6.214	9.8713	-3.1873	12.643	10.0453	11.6845	5.109	11.353	9.5611	10.3506	2.118	12.3679	9.7833	11.4481	3.5704	14.5053	11.6953	13.055	6.7865	12.7379	10.721	12.0088	7.3935	14.2984	11.5032	12.8143	6.576	10.9535	8.5424	9.5735	-2.0766	10.449	6.0817	7.6683	-3.1595	10.685	7.9416	9.2585	-1.7029	12.8416
225	13.8353	11.1262	13.6793	2.5177	12.9777	9.4194	10.9147	2.2522	13.5244	10.1352	13.0981	1.5149	15.079	12.8952	14.3255	7.915	14.5855	12.8171	13.5507	6.5435	15.0488	12.7443	14.2814	7.205	15.2984	14.0446	15.1262	9.5268	15.5749	13.7351	14.9399	10.1381	15.1515	14.0375	15.0855	9.339	13.95	11.5302	12.6398	2.3522	13.734	11.3459	11.7395	1.6907	13.8026	11.1174	12.3782	2.7537	15.1044
226	18.4649	18.4337	19.6978	12.7752	19.9831	19.3423	22.0019	16.7397	18.4992	17.0011	19.2936	14.818	19.1451	17.3426	18.6325	16.446	19.3704	19.7153	18.7717	16.2605	19.3456	17.3551	18.6422	14.1277	19.6898	18.2097	18.6674	14.4437	19.8499	18.2889	19.2866	18.3666	19.9808	18.295	18.9257	14.5424	18.4565	18.3541	17.4481	12.2957	21.0887	19.4998	18.5658	14.134	18.4461	18.5455	17.5178	12.7892	18.9161
227	22.0389	23.1701	23.57	17.1551	23.9513	26.5608	27.11	24.67	20.8377	21.411	21.7223	23.217	21.6271	21.5997	21.6813	21.078	21.847	23.6474	20.4566	23.6491	22.1399	20.6521	22.1802	19.2443	20.3128	20.9458	20.8986	17.1711	22.8737	21.5518	22.8993	22.3044	20.6166	21.3219	21.3069	18.5138	22.4992	22.3143	20.3108	18.5222	25.6673	21.9253	22.9423	21.3656	21.9211	23.5856	19.6161	19.1349	21.2737
228	15.159	14.2492	14.8398	11.1268	18.1409	14.9962	16.039	9.85	14.214	12.4845	16.3298	10.8186	16.004	14.6056	15.5156	14.0994	14.9774	14.6391	14.246	13.6765	15.9255	13.9704	15.4276	13.7251	15.7968	15.4635	16.0966	11.6936	16.2066	14.6448	15.8272	15.4667	15.6267	15.399	16.0472	12.9011	15.1855	14.1396	13.748	12.3217	17.5929	15.8765	16.4305	11.2253	15.154	14.6209	13.443	13.6033	16.0458
229	15.0476	12.9999	14.5026	8.6677	14.2884	11.6493	13.0397	8.4344	14.9708	12.5044	14.0053	8.1538	17.06	14.2731	16.5793	10.6006	15.7426	13.8855	15.0154	10.1009	17.1261	14.4728	16.6355	10.7928	16.4868	16.2829	16.9255	12.0928	17.556	15.177	17.1671	12.064	16.4204	16.326	16.9846	12.4356	14.9497	13.1645	14.3552	9.0743	14.4603	12.5017	12.8879	8.0563	15.0663	13.0772	14.1412	8.0914	17.0009
230	12.4473	10.2689	12.0184	3.376	11.3415	8.6395	10.5006	3.0321	12.692	9.8545	11.7223	3.6426	13.6937	12.118	12.9318	8.0029	13.4865	11.5762	12.8282	6.9213	13.4062	12.1378	12.6419	7.867	15.2454	13.0915	14.0849	9.7855	13.6049	12.8778	13.0194	9.6455	15.0631	12.8723	13.8709	9.7049	12.8012	10.704	12.0255	4.2749	11.9532	9.5394	10.7758	3.0734	12.3796	10.2953	11.8801	3.9508	13.8782
231	10.583	7.5887	9.076	0.5563	9.6986	6.0358	8.3548	-2.7494	9.6857	5.9487	8.5098	1.1716	12.8928	9.7644	11.9147	4.1439	10.6536	8.1635	9.7084	4.3594	12.566	9.3734	11.5833	3.6718	13.7799	12.0123	13.296	6.6597	12.784	10.2555	12.0169	6.0633	13.4737	11.7564	13.0481	6.5848	10.5412	7.1606	9.095	0.76319	9.8055	9.2593	7.3503	-0.15504	10.3601	8.0047	8.7397	0.63804	13.096
232	12.7075	9.9415	11.8147	2.8821	12.8092	8.7993	11.256	1.6951	11.8261	9.3664	11.5206	4.0454	14.5827	11.9985	13.7721	7.0483	12.8845	11.3121	11.7009	6.7385	14.4533	11.4829	13.6389	6.7561	15.621	13.6501	14.7343	8.4143	14.875	12.6981	14.2359	9.0271	15.5151	13.5468	14.6379	9.5145	12.9149	10.0493	11.1963	3.03	12.4179	9.9258	10.9767	2.9988	12.6764	10.0765	10.7238	3.2776	14.6593
233	17.0114	15.4242	16.6489	10.8304	14.5886	12.6702	15.0508	7.5607	16.8105	15.3214	16.5969	10.4526	17.2313	15.9544	16.7287	12.9025	17.6609	16.6491	16.8821	10.9871	17.3549	15.9615	16.8489	12.8994	17.4763	16.3375	17.0323	13.2725	17.9102	16.9205	17.5085	14.6399	17.5542	16.4302	17.1316	13.6726	16.8549	15.3041	15.9625	10.8641	17.7661	16.3738	16.8738	8.425	17.0035	15.5162	15.847	8.7459	17.1401
234	10.9077	10.8827	10.5488	4.0352	12.3752	9.2809	12.3859	2.09	12.8616	8.9059	11.6948	3.1131	14.0802	12.172	13.3262	7.0545	13.5921	10.7545	12.0601	7.6731	13.8492	11.9379	13.0967	6.7038	14.2068	13.3942	14.3912	9.7858	14.0542	12.6919	13.4228	8.8143	13.9362	13.2207	14.2182	7.9935	12.9451	9.6977	11.9901	4.2701	12.0972	8.7231	10.2114	3.9923	10.8623	10.8537	12.1402	2.8936	14.229
235	11.3169	8.127	10.2384	2.0022	10.3961	7.3403	8.0657	-1.9703	10.9543	7.5927	9.7421	-0.10853	13.1166	10.4262	12.1872	5.4574	11.9062	9.5184	10.7848	5.487	12.8026	10.5199	11.8713	5.1093	14.8234	12.2939	13.5165	7.8369	13.5389	10.9448	12.8105	7.3592	14.6298	12.053	13.2792	7.5874	11.2268	8.3601	10.304	2.0945	10.3348	7.2482	9.0283	0.43502	11.2739	8.1368	10.0108	1.104	13.3153
236	15.1955	10.1339	14.2994	6.1952	14.8104	14.4089	11.0768	4.8962	12.8473	12.7356	13.361	5.0493	14.4939	12.0586	13.6942	10.2108	13.7886	14.0375	14.4177	7.2296	14.3405	12.1797	13.5395	10.1289	15.2638	13.6069	14.6747	9.4004	14.9593	12.7767	14.3271	11.9945	15.1376	13.4873	14.5588	11.5022	12.9448	12.5691	12.0639	9.3501	14.508	12.536	14.2893	8.2624	15.1786	10.1666	11.8574	3.2568	14.5874
237	27.2528	27.876	23.1099	25.5197	28.6506	25.7936	28.4801	23.7248	27.8318	24.7619	23.0806	26.9331	25.5265	24.2481	25.9193	21.7552	28.2392	24.0634	23.8246	25.349	26.473	25.9395	26.8577	23.1774	24.0255	24.6081	24.176	24.0082	25.7714	25.8006	25.992	22.6981	23.3911	25.3296	24.9097	20.9651	25.3877	22.6279	26.5183	22.9884	24.3803	26.7288	26.2468	28.4607	27.3088	28.0358	27.1772	25.6342	24.8863
238	20.2774	20.3874	19.9838	19.9674	21.8953	21.1705	21.6682	20.3325	20.9158	20.4225	21.2148	20.3423	19.6696	20.2183	19.6629	19.1278	21.1117	20.7876	20.5705	20.3956	19.9298	19.9266	19.9013	19.5639	19.442	19.2851	19.3919	19.1569	20.2412	20.854	20.2371	19.8858	19.5351	19.4932	19.5195	18.221	20.4697	19.8958	20.2167	19.4673	22.1797	21.5377	21.1502	21.8865	20.3022	20.4681	20.7222	20.0773	19.495
239	14.8753	13.1406	12.5128	8.6195	12.4551	11.9097	11.7475	6.0603	14.8741	12.7925	13.0138	7.5572	15.7273	12.758	15.3551	11.9089	15.3492	12.8207	13.2416	9.9195	15.6654	14.6558	15.3135	11.0697	15.7423	15.2883	15.4163	11.7754	15.7681	12.4615	15.491	12.5498	15.5251	15.2629	15.7522	11.5794	12.8305	11.723	14.5576	9.2095	12.3972	12.599	13.4668	6.1123	14.8803	13.1326	14.4289	6.3585	15.7396
240	12.5762	10.6705	12.4905	4.3597	10.8392	8.8196	9.527	1.6438	12.7307	10.2576	11.0128	3.0667	14.0461	12.7502	13.4456	8.8377	13.3553	10.7676	13.0612	6.5986	13.8914	12.353	13.4469	8.1499	14.8762	13.4361	14.2972	10.6222	13.9491	12.9162	13.4284	9.4316	14.6834	13.2964	14.1773	10.9121	13.1873	9.6697	12.2639	4.8702	11.6115	9.7964	11.2135	2.56	12.5458	10.665	12.112	3.7927	14.2041
241	14.3174	10.4472	12.3987	5.6141	13.1239	9.2898	12.7881	4.0909	13.8825	10.2149	12.7175	4.5997	15.2915	12.7555	14.7063	8.62	14.6716	13.1096	13.2702	8.8349	15.2192	13.671	14.6807	8.4879	15.9183	14.5763	15.4077	10.3313	15.4838	13.2541	14.9986	11.3358	15.8515	14.5106	15.3353	10.5683	13.3845	11.8077	13.6585	4.8362	13.28	10.2746	11.3902	4.4438	14.2949	10.4471	13.0585	4.8343	15.3627
242	12.5824	9.5466	11.298	1.9552	10.3284	7.8348	8.001	0.87274	11.6931	9.3491	10.9408	2.2933	14.1012	12.076	13.0037	7.0769	12.5108	10.5653	11.88	5.8361	13.5502	11.4422	12.7596	7.4513	14.8349	13.3277	14.2229	9.6704	14.1456	12.7527	13.1626	8.4717	14.6324	12.8755	14.1929	8.8245	12.7948	8.9343	11.2559	2.9768	11.7689	9.3442	10.6799	2.0107	12.5585	9.59	10.8742	3.0272	14.2189
243	11.6609	8.5431	10.5179	0.99596	9.8267	6.2685	9.3057	-1.5087	11.2905	8.0981	9.9457	0.31332	13.4302	11.261	12.4659	5.8907	12.1663	9.7546	11.2552	4.4503	13.0602	10.7637	12.2258	5.7303	14.462	12.6215	13.7606	8.5171	13.4068	11.7718	12.6048	7.5385	14.2648	12.3221	13.5682	8.1173	12.0143	8.9691	10.7214	1.0427	10.4684	7.6354	9.4523	-0.77727	11.6262	8.537	10.4	0.7156	13.6031
244	11.0739	7.6212	9.797	-0.0142	9.0635	5.2714	7.4849	-3.0367	10.6732	7.1188	9.3049	-0.95008	13.0094	10.5879	12.0891	4.8293	11.6135	9.0505	10.6131	3.2965	12.7328	10.2334	11.8159	4.5353	14.1651	12.1445	13.4099	7.6245	12.9673	11.0991	12.2482	6.7185	13.9452	11.9308	13.1677	7.3188	11.3951	7.8367	10.0596	-0.37093	9.8858	6.4971	8.5436	-1.3075	11.0342	7.6053	9.7201	-0.76494	13.2087
245	11.6004	8.1583	10.2331	0.43337	9.999	6.3807	9.2514	-1.8788	11.2466	7.86	10.0391	-0.17125	13.3855	10.9584	12.499	5.4287	12.1967	9.7673	11.1	4.1522	13.1635	10.7259	12.2759	5.1624	14.4813	12.485	13.7445	8.0025	13.4352	11.5518	12.7413	7.3074	14.3023	12.3129	13.5172	7.6635	11.8136	8.4924	10.5494	0.46021	10.6577	7.0405	9.374	-0.67534	11.5633	8.1352	10.272	0.043694	13.5584
246	12.9527	9.8887	11.7157	2.7875	11.9573	8.7204	9.6056	1.0877	12.7155	9.7058	11.5921	2.3993	14.3569	12.1883	13.5619	7.162	13.6217	11.4681	12.6228	6.3823	14.2143	12.0492	13.4297	6.9904	15.2249	13.4592	14.5739	9.3879	14.5631	12.8748	13.9342	9.0402	15.1159	13.3474	14.4293	9.1121	13.0637	10.1426	11.9456	2.8522	12.3602	9.134	11.2345	2.1148	12.9251	9.8759	11.7679	2.4212	14.4642
247	11.8234	8.5298	10.585	0.82834	9.8362	6.4656	8.4781	-0.85939	11.4266	7.9586	10.2788	0.70574	13.5637	11.2241	12.6918	5.5774	12.3508	10.0064	11.4365	4.0328	13.3217	10.9665	12.4527	5.6052	14.5742	12.7126	13.8759	8.3731	13.6141	11.795	12.9356	7.7009	14.3868	12.5299	13.6915	8.144	12.0319	8.2002	10.7798	0.37336	11.1433	7.5893	9.4168	-0.62795	11.7913	8.5173	10.5019	0.76011	13.7245
248	22.2166	21.7036	22.0587	20.5689	26.1263	25.8546	26.1031	23.4075	22.869	23.4068	22.465	21.1739	20.9938	20.6341	20.8815	20.3781	23.4784	23.0307	23.3146	22.1629	21.5025	21.11	21.3842	17.4543	20.3506	20.0376	20.2446	18.6807	22.2773	21.9303	22.1655	20.6911	20.7466	20.4263	20.6426	19.0282	21.7206	22.2509	21.5444	19.8076	22.8647	23.8288	25.0282	22.3706	22.2467	21.7767	22.0287	20.5886	20.6501
249	34.8882	38.5586	36.3574	45.7559	42.7226	46.3365	44.2941	54.9657	36.6768	41.0546	36.7513	47.6725	30.954	33.9019	32.0929	38.902	36.6534	39.1035	37.5909	43.1236	32.3534	34.0976	33.4833	38.8606	28.127	30.4068	29.0016	33.1308	33.5519	34.5993	34.4054	38.1175	29.2218	31.487	30.0965	34.1073	34.7543	37.9387	35.1093	44.9638	38.9352	42.9904	42.1393	52.2302	34.9949	38.7066	36.4189	45.7625	30.0205
250	23.8257	24.9556	24.4834	30.5425	26.1279	28.4182	24.6205	29.9472	24.2479	25.2381	24.3481	30.637	20.5666	23.7771	20.9547	25.8616	24.1426	24.5875	23.976	29.5382	21.5876	23.9818	23.0316	26.1955	20.0725	20.9024	20.3719	24.4039	21.6091	24.0155	21.6877	25.8037	20.1398	21.0639	20.5305	24.6966	23.3658	24.5488	24.1404	30.3149	24.1316	25.39	24.5812	29.8858	23.8574	24.984	24.4614	30.5673	20.4582
251	18.5039	17.5917	18.2899	16.5387	17.729	17.71	18.3981	16.0279	18.2896	17.3107	18.1716	15.9642	17.736	17.4724	17.7156	17.8378	18.3499	17.5635	16.822	18.4508	18.417	18.4477	17.6636	18.1749	17.7281	17.7098	17.6996	18.2588	17.8168	18.4931	17.4378	16.6597	17.8482	17.7209	17.7242	18.1671	17.4499	17.1762	18.3709	17.1072	16.8293	17.7408	17.207	17.397	18.4894	17.6158	18.208	16.3862	17.7262
252	19.2381	20.4152	19.818	20.1687	20.0748	20.7519	20.8125	20.9288	19.9863	20.6895	20.5054	19.6775	18.635	19.017	18.5812	19.1055	20.1429	20.7926	20.5844	20.345	19.0638	18.9566	19.3985	20.0143	18.6795	18.4009	18.5605	18.3901	19.7101	19.2685	19.8706	19.6112	18.8531	18.4848	18.5798	18.7729	19.3149	20.1613	19.2248	20.6946	19.9356	20.3449	21.2231	19.8495	19.2783	20.3705	19.8403	19.9206	18.6021
253	16.3768	16.2631	16.4724	14.1015	16.4474	16.3124	16.4054	14.1057	16.6922	16.1118	16.8932	13.8674	16.8148	16.63	16.5345	15.1337	16.9705	16.6631	17.0636	15.7418	17.339	16.4519	17.0338	15.3581	17.1117	16.5197	16.9339	15.6603	16.7316	16.7567	16.6859	16.2171	16.9834	16.4728	16.834	15.7209	16.861	16.1571	16.4571	14.5158	17.2184	16.2223	16.5221	14.1012	16.3664	16.2749	16.404	13.9836	16.8453
254	12.2551	12.2924	12.8812	6.6731	12.1924	9.1244	12.0891	5.2484	13.2473	11.0179	12.0973	6.2602	13.7597	13.9077	13.0577	10.704	13.74	12.9859	13.2534	7.3632	13.6122	12.093	14.7938	10.2512	15.8338	13.3183	15.5901	10.9371	14.5004	12.7891	14.744	10.2777	15.5324	13.0483	13.9503	11.4535	14.6167	10.762	12.3319	8.5139	13.2464	11.532	11.6425	3.7866	12.3336	12.2239	12.8876	6.565	13.9921
255	13.3923	14.7492	12.9513	6.9336	14.9143	12.8416	12.1805	6.5939	13.4406	11.6645	13.4338	6.36	14.8085	15.7802	14.108	11.4743	13.9896	15.4881	15.0479	9.194	15.4187	13.1798	16.3246	11.6404	15.8482	14.1998	15.4312	11.5179	15.0789	13.719	14.7143	12.634	15.5625	14.0087	14.9185	11.4922	16.1969	12.3291	13.0845	7.6224	15.0624	13.1879	12.4993	7.9809	13.4083	14.7409	12.865	6.7478	14.9669
256	22.1101	18.3591	22.3272	19.0591	18.8943	21.77	25.2292	22.6031	22.7332	23.2545	22.2458	19.1368	20.262	20.7324	20.0942	20.0982	23.0049	19.0997	19.827	20.814	18.9143	21.532	20.3178	19.2697	20.3676	19.7222	20.3999	20.2536	21.9534	22.0093	21.9285	20.6907	20.5261	19.8681	20.097	20.6255	21.7036	19.3584	21.89	22.6079	20.5226	21.5958	24.2024	20.7745	22.1469	18.2813	22.3088	18.967	20.1297
257	14.724	15.0918	15.6079	13.1848	16.3689	13.8988	14.5299	11.0937	14.9485	14.65	15.2774	12.927	17.2463	15.0774	15.7064	14.3898	15.3717	15.6741	15.7691	13.4085	16.519	13.5262	15.3483	14.3214	17.4553	16.7929	17.4098	12.5794	16.6919	13.7929	17.3046	15.5081	17.5364	16.9443	17.1256	14.0974	15.4488	14.57	13.1926	12.5347	15.257	14.6949	15.0551	11.1835	14.7107	15.135	14.5607	13.0832	17.1017
258	12.4049	10.5205	12.0426	5.3496	11.1519	8.4528	10.0186	2.6826	12.1802	10.3252	11.6636	4.8195	14.0293	12.3312	13.3763	9.2538	12.7678	11.3403	11.8958	7.9649	13.8851	12.0088	13.0142	9.091	14.8891	13.5398	14.4312	10.4143	13.8937	12.5114	13.4518	9.1903	14.6295	13.3643	14.1414	10.705	12.7497	10.9379	11.8272	6.0784	11.3835	9.8286	10.9616	3.5921	12.3759	10.5134	11.5992	5.201	14.1572
259	12.4139	9.2343	11.8044	2.2668	10.5732	7.9127	8.4015	0.40757	12.2358	9.1416	10.4371	1.7443	12.8129	11.2661	12.4315	7.234	12.8983	10.2293	10.9977	6.7746	13.5116	11.9931	12.0029	6.3517	14.0575	12.1693	13.3273	10.1346	13.0565	12.5858	12.3893	8.5908	13.6372	12.3038	13.0459	8.6873	11.9265	9.2582	11.8456	4.2278	11.2072	8.197	9.979	0.77518	12.3889	9.2178	11.5564	2.124	13.1063
260	13.8665	10.3496	12.9062	6.2257	12.2493	9.5383	11.9406	3.4363	13.5809	10.7824	12.9709	5.9593	14.4916	13.4591	14.4118	9.6489	14.3067	11.7405	13.8033	8.0061	14.1012	13.1829	13.989	9.2883	15.4222	13.7559	14.7735	11.1103	15.1976	13.7724	14.6228	9.9077	15.127	14.1958	14.6358	11.0182	14.1614	11.7515	12.9198	5.2967	13.4857	11.2619	11.9107	4.1676	13.8248	10.2385	12.8012	6.1214	14.7023
261	13.9859	11.4301	13.8801	6.6485	16.6536	14.0599	14.0763	4.9834	13.8276	15.5531	13.0035	6.162	15.0928	13.5827	14.3685	9.7416	14.5119	12.7421	13.8405	11.3511	14.8704	13.3583	14.5724	9.7549	15.8002	14.388	15.287	11.3695	15.3976	13.9842	15.0388	10.893	15.6216	14.1835	15.1552	11.4521	14.2413	11.8987	13.2369	13.1476	13.5529	11.3081	16.2079	11.1873	13.9647	11.373	13.101	6.5564	15.1924
262	27.6567	29.245	28.2321	30.8836	30.4949	33.6937	31.6828	31.8309	28.5009	19.7664	25.9046	31.1404	24.6289	25.0288	25.8639	24.194	28.6157	29.9643	28.7113	29.245	25.6417	26.7126	25.1773	24.6879	23.2094	24.0824	23.5658	25.6309	25.7859	27.1762	25.4399	28.6232	23.7536	25.3127	24.1383	25.2821	25.5886	28.4983	27.3759	26.0944	27.4646	29.4734	19.9385	32.5037	27.7187	29.3327	28.1569	31.0681	24.115
263	22.0087	23.182	22.3517	24.5133	24.2656	25.1635	24.6558	27.3556	22.3794	21.2226	23.7732	25.0464	20.8776	21.8166	20.9915	22.1799	22.4256	23.4678	22.9874	24.1147	21.4053	21.7499	21.5991	22.4036	18.5119	20.6868	18.5766	21.4768	21.5239	21.9396	21.8769	23.0051	20.6148	20.8186	20.8113	21.7618	22.0295	22.7379	21.9648	23.8541	24.5605	24.3077	21.8298	26.434	22.0374	23.2213	22.311	24.5351	20.799
264	17.0754	14.0559	16.8107	13.4496	13.5575	14.8992	14.7882	12.8963	16.9543	12.0279	14.1271	11.31	16.8047	16.1012	16.9686	15.1589	17.1709	16.6024	14.4931	12.6235	16.4355	16.8569	16.3183	14.9919	16.5596	16.6019	16.4798	14.5128	17.0459	17.059	16.378	16.1951	16.3645	16.8424	16.3328	14.6712	16.2578	16.334	16.8073	12.4584	13.9662	13.703	12.5136	10.1891	17.0693	14.0744	16.7417	13.3777	16.3112
265	14.8543	12.9466	14.1605	9.6644	13.4176	12.0743	12.7527	8.1908	14.8675	11.8481	13.818	9.3785	15.6165	14.9435	15.0426	12.2075	15.2078	14.1144	14.6207	10.6048	15.3655	14.4303	15.0879	11.9689	16.1369	15.2295	15.795	13.5018	15.5866	14.7604	15.2258	13.2348	15.7293	14.9853	15.6075	13.5543	14.8834	13.7322	14.3578	9.2541	13.8533	12.3367	12.6321	8.826	14.8432	12.934	14.5123	9.5506	15.6359
266	15.7317	13.9277	15.1094	9.6588	14.5877	13.3017	14.5144	9.3812	16.3572	12.9322	14.7489	9.0749	16.3179	15.3221	15.9549	12.1242	16.8703	14.5155	15.2839	11.6858	16.2124	15.2395	15.2469	11.9275	16.7315	15.8334	16.4095	13.4138	16.4876	15.6545	15.4845	13.2747	16.5653	15.8045	16.3052	13.4463	15.0543	13.8929	15.1846	9.7826	14.9577	13.1718	13.833	8.7171	15.7177	13.9175	15.7644	9.6358	16.3344
267	15.0807	13.282	14.5098	8.9459	14.2685	12.36	13.5578	8.2442	14.9536	12.6352	14.1585	8.6978	15.9902	14.8208	15.3574	11.6519	15.4412	14.1121	14.8859	10.9603	15.7843	14.6092	15.2183	11.4571	16.4278	15.4735	16.0793	13.0246	16.0909	15.0573	15.4918	12.7777	16.0395	15.2317	15.9424	13.0478	15.0368	13.4483	14.544	9.2148	14.5623	12.7045	13.5502	8.3298	15.0659	13.2723	14.4305	8.8788	15.9686
268	14.2925	12.2382	13.5659	9.05	13.1666	12.5268	14.3714	6.2638	14.0518	11.6401	14.1488	7.1193	15.3562	14.0351	14.7969	10.5277	14.5991	13.1572	14.1267	9.7303	15.1422	13.7707	14.6207	10.2998	15.9613	14.8098	15.5384	12.1424	15.3972	14.2613	14.885	11.803	15.8269	14.6625	15.3764	12.1123	14.3613	12.4483	13.6705	7.6928	13.6109	11.5348	12.5825	6.6272	14.2734	12.223	13.4715	9.4453	15.4094
269	22.3216	22.5835	23.29	18.9911	25.7851	24.9048	25.2467	20.9245	23.4303	22.5778	23.0439	22.7369	20.4958	20.3151	21.4411	21.2315	23.6843	23.258	23.1199	22.8949	21.1682	22.09	21.4605	21.5398	20.1994	20.0323	20.1786	20.3976	21.4906	22.5279	21.9033	22.1075	21.3314	21.0828	20.5025	20.7498	21.7844	22.256	22.4671	22.1643	24.2906	23.828	23.5855	20.0487	22.3517	22.625	22.3604	19.0493	20.5258
270	19.5542	19.4895	19.5962	19.2206	20.6339	20.7595	20.7711	19.4755	19.7411	19.4952	19.9643	18.976	19.7608	20.2778	18.7274	18.7116	19.9693	20.039	20.9779	19.4385	19.6356	19.2048	18.5133	18.8019	19.1967	19.4117	19.2705	19.2974	20.2037	19.5085	18.7165	19.3375	17.7901	18.6411	19.3395	19.6822	20.5284	19.487	19.3273	18.8245	20.1763	20.1199	20.0696	19.0974	19.5704	19.5196	19.5094	19.1799	19.322
271	14.9703	13.7394	14.9661	10.3454	15.4774	12.6396	13.7862	7.8586	15.1662	13.2548	13.7876	8.7171	15.4644	14.9177	15.0802	12.6867	15.5275	14.2294	14.3076	11.816	14.9755	14.7851	14.9217	12.5098	15.8863	15.1098	15.5718	13.2234	15.2269	15.3908	15.0383	13.628	15.895	15.0347	15.3358	13.1862	14.7113	13.8234	14.6759	9.3487	14.4985	13.0369	13.7802	7.8335	15.0588	13.7258	14.5604	10.2921	15.3516
272	13.8934	12.0172	13.2549	7.6006	12.7679	10.2175	11.9208	5.68	13.7151	11.5768	12.5699	6.7998	14.7218	13.5675	14.6169	10.5609	14.1986	12.3552	12.9827	9.9418	14.6869	13.5013	14.433	10.3533	15.6282	14.2579	15.1317	11.5236	14.6955	14.0228	14.6257	11.6496	15.8278	14.5219	14.9833	11.3333	13.5436	11.8253	13.3683	7.4742	13.1962	11.1786	12.2377	6.1659	13.7999	12.0034	13.2167	7.573	15.036
273	13.4226	11.8409	13.4931	6.2547	13.1064	9.4375	11.0485	4.3521	13.9881	11.2029	12.1775	5.3564	15.1016	13.7019	14.7191	10.4795	14.5254	11.7634	13.1664	8.8027	15.0321	12.9438	14.5965	10.1329	15.8608	14.5397	15.3889	11.2942	15.1783	14.1858	14.8499	10.6388	15.725	14.5906	15.2586	11.1467	14.0537	11.1071	12.8151	6.0513	13.2612	10.6284	12.0945	5.37	13.3885	11.7921	12.6439	6.1862	15.3043
274	11.9222	9.2244	10.7723	4.498	9.9377	9.4692	10.908	2.4725	11.4075	8.5954	10.388	4.4696	13.841	11.4014	12.8741	7.3646	12.0708	10.5654	13.0512	7.1228	13.4425	11.4439	12.5169	6.9843	14.7377	13.2075	14.1664	10.8363	13.6583	11.8926	12.7458	9.156	14.2423	12.793	13.9	10.727	12.4825	9.4772	11.2458	5.2204	10.7851	7.886	9.5533	5.3147	12.0002	9.1849	10.9796	4.9108	13.9428
275	13.6435	11.2911	13.2285	4.3978	12.8486	10.3238	11.919	3.0466	13.738	10.8805	12.4739	4.8695	14.6915	13.746	14.3963	9.1052	14.3898	12.3656	13.6284	7.5137	14.5997	12.9253	14.4492	8.9881	15.5313	14.0197	14.979	11.3156	14.7777	13.816	14.7987	10.5657	15.8556	14.2079	14.8431	11.2397	13.5286	11.3639	12.8285	5.2734	12.88	10.522	11.9963	5.5055	13.6356	11.2694	12.6559	5.9295	14.8945
276	12.4899	9.8096	11.1414	2.34	10.5973	8.1333	10.0035	0.88519	11.9136	9.4075	11.2268	2.9827	14.2031	11.4591	13.2288	7.7359	12.6406	10.9112	12.2264	6.253	13.8948	11.8139	12.8314	7.4382	15.0399	13.5003	14.4691	9.9869	14.1601	12.3385	13.1385	9.0968	14.3284	13.1135	14.255	9.852	12.9288	9.9794	11.6481	3.6292	12.101	8.5907	10.5079	2.6138	12.4718	9.7847	11.4049	3.5174	14.2978
277	9.555	5.8627	8.1812	-2.9152	6.4498	2.8167	5.6066	-5.8015	8.9042	5.1711	7.6001	-3.1756	12.1347	9.472	10.9469	3.4824	9.7586	7.2527	8.9963	1.2095	11.5893	8.7749	10.5617	2.979	13.4015	11.3636	12.6352	6.754	11.7865	9.5369	10.8398	5.0074	13.063	10.8592	12.2642	6.493	10.2329	6.3379	8.4565	-2.0988	8.3639	3.9424	6.3415	-4.1763	9.5211	5.812	7.9835	-2.4984	12.3185
278	10.9313	6.8379	10.0437	-0.9299	9.0412	5.147	6.5674	-3.2321	10.8058	6.4991	8.9017	-1.8477	12.8326	10.8503	12.1711	3.9876	11.6917	8.5641	10.1032	2.9728	12.4921	10.289	12.0407	3.5818	14.0118	11.9176	13.2374	7.3232	12.7532	11.1035	12.4537	6.76	14.1334	11.98	12.9682	7.0507	11.0785	7.409	10.0946	-0.93347	9.4619	6.1771	7.9588	-2.3642	10.9061	6.7896	9.8497	-0.85203	13.0322
279	13.0476	10.2868	11.9714	3.0099	11.9164	8.92	10.3571	1.2813	12.7943	9.3261	11.345	2.6741	14.2793	12.333	13.6994	7.3641	13.6348	11.4583	12.7587	6.492	14.0944	12.1602	13.5272	7.1631	15.144	13.3571	14.4888	9.6613	14.4624	12.9776	13.9871	9.1983	15.0737	13.4855	14.3377	9.5207	12.9553	10.2067	12.066	3.2119	12.065	9.4001	10.8191	1.9879	13.0359	10.2678	11.8776	3.1436	14.3881
280	12.9532	10.9855	11.7449	3.265	11.5408	8.7499	11.194	2.8473	12.5479	9.5664	11.5147	3.4354	14.3429	12.1379	13.5714	8.3755	13.3581	11.6136	12.977	7.056	14.1562	12.0282	13.3468	8.1932	15.19	13.4792	14.5652	10.0517	14.4928	12.8064	13.7684	9.1082	14.9111	13.3917	14.4117	9.9804	13.0607	10.4546	11.9048	3.9141	12.1568	9.2016	10.9781	3.6175	12.9404	10.9821	11.6803	3.3577	14.4585
[truncated: 87 more rows]
[truncated: 59 more columns]

## Sheet: Straight_Taverage
Type [-]:	Straight	Straight	Straight	Straight	Straight	Straight	Straight	Straight	Straight	Straight	Straight	Straight	Straight	Straight	Straight	Straight	Straight	Straight	Straight	Straight	Straight	Straight	Straight	Straight	Straight	Straight	Straight	Straight	Straight	Straight	Straight	Straight	Straight	Straight	Straight	Straight	Straight	Straight	Straight	Straight	Straight	Straight	Straight	Straight	Straight	Straight	Straight	Straight	Straight
[truncated: 375 more rows]
[truncated: 59 more columns]

[truncated: 2 more sheets: Random_Tin, Random_Taverage]
